# Supplementary material for: Persistent viral infections impact key biological traits in Drosophila melanogaster
Source: PLoS Biol. 2025 Oct 9;23(10):e3003437. doi: 10.1371/journal.pbio.3003437 (PMC12530575; doi:10.1371/journal.pbio.3003437)
Supplement: S1 Data — Underlying data for Fig 1 and S1 and S3 Figs. (XLSX) [file pbio.3003437.s002.xlsx]

## Sheet: Fig 1B
Time	Status	Treatment
5	2	aUninfected
8	1	aUninfected
25	2	aUninfected
33	2	aUninfected
36	1	aUninfected
38	2	aUninfected
39	1	aUninfected
40	2	aUninfected
41	2	aUninfected
44	2	aUninfected
44	2	aUninfected
44	2	aUninfected
45	2	aUninfected
47	2	aUninfected
47	2	aUninfected
48	2	aUninfected
48	2	aUninfected
48	2	aUninfected
49	2	aUninfected
49	2	aUninfected
49	2	aUninfected
49	2	aUninfected
49	2	aUninfected
49	2	aUninfected
50	2	aUninfected
51	2	aUninfected
53	2	aUninfected
54	2	aUninfected
57	2	aUninfected
58	2	aUninfected
58	2	aUninfected
60	2	aUninfected
60	2	aUninfected
60	2	aUninfected
60	2	aUninfected
60	1	aUninfected
63	2	aUninfected
63	2	aUninfected
64	2	aUninfected
64	2	aUninfected
64	2	aUninfected
64	2	aUninfected
64	2	aUninfected
64	1	aUninfected
64	1	aUninfected
64	1	aUninfected
65	2	aUninfected
65	2	aUninfected
65	2	aUninfected
67	2	aUninfected
67	2	aUninfected
67	2	aUninfected
67	2	aUninfected
67	2	aUninfected
67	2	aUninfected
68	2	aUninfected
69	2	aUninfected
69	2	aUninfected
73	2	aUninfected
74	1	aUninfected
77	2	aUninfected
78	2	aUninfected
10	1	aUninfected
18	2	aUninfected
20	1	aUninfected
26	2	aUninfected
39	2	aUninfected
40	2	aUninfected
43	2	aUninfected
44	2	aUninfected
48	2	aUninfected
51	2	aUninfected
51	2	aUninfected
52	2	aUninfected
52	2	aUninfected
54	2	aUninfected
54	2	aUninfected
54	2	aUninfected
54	2	aUninfected
55	1	aUninfected
57	2	aUninfected
57	2	aUninfected
58	2	aUninfected
59	2	aUninfected
61	1	aUninfected
62	2	aUninfected
62	2	aUninfected
62	2	aUninfected
62	2	aUninfected
62	2	aUninfected
63	2	aUninfected
63	2	aUninfected
64	2	aUninfected
64	2	aUninfected
64	1	aUninfected
64	1	aUninfected
64	1	aUninfected
65	2	aUninfected
65	2	aUninfected
66	2	aUninfected
66	2	aUninfected
69	1	aUninfected
69	1	aUninfected
69	1	aUninfected
69	1	aUninfected
69	1	aUninfected
69	1	aUninfected
69	1	aUninfected
69	1	aUninfected
69	1	aUninfected
69	1	aUninfected
69	1	aUninfected
69	1	aUninfected
69	1	aUninfected
69	1	aUninfected
72	2	aUninfected
72	2	aUninfected
72	2	aUninfected
73	2	aUninfected
73	2	aUninfected
69	1	aUninfected
69	1	aUninfected
19	1	aUninfected
19	1	aUninfected
19	1	aUninfected
19	1	aUninfected
19	1	aUninfected
19	1	aUninfected
19	1	aUninfected
19	1	aUninfected
19	1	aUninfected
19	1	aUninfected
19	1	aUninfected
19	1	aUninfected
19	1	aUninfected
19	1	aUninfected
31	1	aUninfected
41	2	aUninfected
45	2	aUninfected
45	1	aUninfected
49	2	aUninfected
57	2	aUninfected
57	2	aUninfected
57	2	aUninfected
57	2	aUninfected
57	2	aUninfected
57	2	aUninfected
57	2	aUninfected
59	1	aUninfected
61	1	aUninfected
61	2	aUninfected
61	2	aUninfected
64	1	aUninfected
64	1	aUninfected
64	1	aUninfected
64	1	aUninfected
64	1	aUninfected
64	1	aUninfected
64	1	aUninfected
64	1	aUninfected
64	1	aUninfected
64	1	aUninfected
64	1	aUninfected
64	1	aUninfected
64	1	aUninfected
64	1	aUninfected
65	2	aUninfected
65	2	aUninfected
65	1	aUninfected
67	2	aUninfected
67	1	aUninfected
68	2	aUninfected
68	2	aUninfected
68	1	aUninfected
71	1	aUninfected
71	1	aUninfected
71	1	aUninfected
71	1	aUninfected
71	1	aUninfected
71	1	aUninfected
71	1	aUninfected
72	2	aUninfected
8	1	aUninfected
17	1	aUninfected
19	2	aUninfected
24	2	aUninfected
25	2	aUninfected
28	2	aUninfected
28	2	aUninfected
31	1	aUninfected
33	2	aUninfected
39	2	aUninfected
39	2	aUninfected
40	2	aUninfected
40	2	aUninfected
43	2	aUninfected
43	2	aUninfected
43	2	aUninfected
44	2	aUninfected
44	2	aUninfected
44	2	aUninfected
45	2	aUninfected
45	2	aUninfected
45	2	aUninfected
47	2	aUninfected
50	1	aUninfected
50	1	aUninfected
50	1	aUninfected
51	2	aUninfected
52	2	aUninfected
52	2	aUninfected
52	2	aUninfected
53	2	aUninfected
53	2	aUninfected
53	2	aUninfected
53	2	aUninfected
54	2	aUninfected
54	2	aUninfected
54	2	aUninfected
54	2	aUninfected
56	1	aUninfected
56	1	aUninfected
56	1	aUninfected
56	1	aUninfected
56	1	aUninfected
56	1	aUninfected
56	1	aUninfected
56	1	aUninfected
56	1	aUninfected
56	1	aUninfected
57	2	aUninfected
58	2	aUninfected
61	2	aUninfected
61	2	aUninfected
63	1	aUninfected
63	1	aUninfected
63	1	aUninfected
65	2	aUninfected
66	2	aUninfected
66	2	aUninfected
67	2	aUninfected
67	2	aUninfected
5	2	bDCV
5	2	bDCV
5	2	bDCV
5	2	bDCV
7	2	bDCV
11	2	bDCV
11	1	bDCV
11	1	bDCV
13	2	bDCV
15	1	bDCV
22	2	bDCV
23	2	bDCV
26	2	bDCV
27	2	bDCV
29	2	bDCV
30	2	bDCV
31	2	bDCV
32	2	bDCV
32	2	bDCV
32	2	bDCV
32	2	bDCV
34	2	bDCV
35	2	bDCV
36	2	bDCV
38	2	bDCV
38	2	bDCV
38	2	bDCV
42	2	bDCV
42	2	bDCV
43	2	bDCV
45	2	bDCV
46	2	bDCV
46	2	bDCV
47	2	bDCV
48	2	bDCV
48	2	bDCV
48	1	bDCV
51	2	bDCV
54	2	bDCV
57	2	bDCV
4	2	bDCV
4	2	bDCV
5	2	bDCV
6	2	bDCV
6	2	bDCV
6	1	bDCV
6	1	bDCV
7	2	bDCV
7	2	bDCV
8	2	bDCV
8	2	bDCV
9	2	bDCV
10	2	bDCV
10	2	bDCV
10	2	bDCV
10	2	bDCV
10	1	bDCV
11	2	bDCV
14	2	bDCV
15	2	bDCV
16	2	bDCV
17	1	bDCV
19	2	bDCV
19	2	bDCV
19	2	bDCV
20	2	bDCV
23	2	bDCV
24	2	bDCV
25	2	bDCV
33	2	bDCV
35	2	bDCV
36	2	bDCV
36	2	bDCV
37	2	bDCV
38	2	bDCV
38	2	bDCV
39	2	bDCV
40	2	bDCV
41	2	bDCV
41	2	bDCV
41	2	bDCV
42	2	bDCV
43	2	bDCV
43	2	bDCV
45	2	bDCV
45	2	bDCV
45	2	bDCV
45	2	bDCV
46	2	bDCV
48	2	bDCV
48	2	bDCV
50	2	bDCV
50	2	bDCV
53	2	bDCV
54	2	bDCV
57	1	bDCV
59	2	bDCV
61	1	bDCV
63	2	bDCV
63	2	bDCV
4	2	bDCV
4	2	bDCV
4	2	bDCV
5	1	bDCV
5	1	bDCV
5	1	bDCV
5	2	bDCV
5	2	bDCV
5	2	bDCV
5	2	bDCV
5	2	bDCV
6	2	bDCV
6	2	bDCV
6	2	bDCV
7	2	bDCV
7	2	bDCV
7	2	bDCV
7	2	bDCV
7	2	bDCV
7	2	bDCV
7	2	bDCV
8	2	bDCV
8	2	bDCV
8	2	bDCV
8	1	bDCV
8	2	bDCV
8	2	bDCV
8	2	bDCV
8	2	bDCV
8	2	bDCV
8	2	bDCV
8	1	bDCV
8	1	bDCV
8	2	bDCV
8	2	bDCV
8	2	bDCV
8	1	bDCV
8	1	bDCV
8	2	bDCV
8	2	bDCV
8	2	bDCV
8	2	bDCV
9	2	bDCV
9	2	bDCV
9	2	bDCV
10	1	bDCV
10	2	bDCV
14	2	bDCV
15	2	bDCV
15	2	bDCV
16	2	bDCV
24	2	bDCV
24	2	bDCV
24	2	bDCV
26	2	bDCV
27	2	bDCV
28	2	bDCV
28	2	bDCV
28	2	bDCV
28	2	bDCV
29	2	bDCV
29	1	bDCV
30	2	bDCV
32	2	bDCV
33	2	bDCV
35	1	bDCV
35	1	bDCV
40	2	bDCV
40	2	bDCV
43	1	bDCV
43	1	bDCV
44	2	bDCV
45	2	bDCV
45	2	bDCV
47	2	bDCV
52	2	bDCV
52	2	bDCV
54	2	bDCV
56	1	bDCV
56	1	bDCV
7	1	cDAV
8	2	cDAV
8	2	cDAV
11	2	cDAV
14	2	cDAV
14	2	cDAV
15	2	cDAV
16	2	cDAV
16	2	cDAV
16	2	cDAV
16	2	cDAV
18	2	cDAV
19	2	cDAV
19	2	cDAV
19	2	cDAV
20	2	cDAV
20	2	cDAV
20	2	cDAV
21	2	cDAV
21	2	cDAV
21	2	cDAV
21	2	cDAV
22	2	cDAV
22	2	cDAV
22	2	cDAV
23	2	cDAV
23	2	cDAV
23	2	cDAV
23	2	cDAV
23	2	cDAV
23	2	cDAV
23	2	cDAV
23	2	cDAV
23	2	cDAV
24	2	cDAV
24	2	cDAV
25	2	cDAV
25	2	cDAV
25	2	cDAV
26	2	cDAV
26	2	cDAV
26	2	cDAV
26	2	cDAV
26	2	cDAV
26	2	cDAV
27	2	cDAV
27	2	cDAV
28	2	cDAV
28	2	cDAV
29	2	cDAV
30	2	cDAV
30	2	cDAV
30	2	cDAV
31	2	cDAV
31	2	cDAV
31	2	cDAV
32	2	cDAV
33	2	cDAV
33	2	cDAV
40	2	cDAV
4	2	cDAV
4	2	cDAV
5	2	cDAV
15	2	cDAV
15	2	cDAV
15	2	cDAV
17	1	cDAV
19	2	cDAV
20	2	cDAV
20	2	cDAV
21	2	cDAV
21	2	cDAV
21	2	cDAV
21	2	cDAV
22	2	cDAV
22	2	cDAV
22	2	cDAV
22	2	cDAV
22	2	cDAV
23	2	cDAV
23	2	cDAV
23	2	cDAV
23	2	cDAV
24	2	cDAV
24	2	cDAV
24	2	cDAV
24	2	cDAV
24	2	cDAV
25	2	cDAV
26	2	cDAV
26	2	cDAV
27	2	cDAV
27	2	cDAV
27	2	cDAV
28	2	cDAV
28	2	cDAV
28	2	cDAV
28	2	cDAV
28	2	cDAV
28	2	cDAV
28	2	cDAV
32	2	cDAV
32	2	cDAV
32	2	cDAV
33	2	cDAV
34	2	cDAV
34	2	cDAV
34	2	cDAV
34	2	cDAV
34	2	cDAV
35	2	cDAV
35	2	cDAV
35	2	cDAV
35	2	cDAV
35	2	cDAV
35	2	cDAV
36	2	cDAV
36	2	cDAV
36	2	cDAV
36	2	cDAV
7	2	cDAV
8	1	cDAV
8	2	cDAV
8	2	cDAV
8	2	cDAV
8	2	cDAV
12	2	cDAV
15	2	cDAV
15	2	cDAV
18	2	cDAV
19	2	cDAV
19	2	cDAV
21	1	cDAV
21	1	cDAV
22	2	cDAV
22	2	cDAV
23	2	cDAV
24	2	cDAV
24	2	cDAV
24	2	cDAV
24	2	cDAV
24	2	cDAV
24	2	cDAV
25	2	cDAV
25	2	cDAV
25	2	cDAV
25	2	cDAV
25	2	cDAV
25	2	cDAV
25	2	cDAV
25	2	cDAV
25	2	cDAV
27	2	cDAV
27	2	cDAV
27	2	cDAV
28	2	cDAV
28	2	cDAV
28	2	cDAV
28	2	cDAV
29	2	cDAV
29	2	cDAV
29	2	cDAV
29	2	cDAV
30	2	cDAV
30	2	cDAV
30	2	cDAV
30	2	cDAV
30	2	cDAV
30	2	cDAV
31	2	cDAV
31	2	cDAV
32	2	cDAV
32	2	cDAV
32	2	cDAV
33	2	cDAV
33	2	cDAV
33	2	cDAV
35	1	cDAV
35	1	cDAV
38	2	cDAV
8	2	dBloomfield
16	2	dBloomfield
16	2	dBloomfield
17	2	dBloomfield
17	2	dBloomfield
19	2	dBloomfield
20	2	dBloomfield
23	2	dBloomfield
23	2	dBloomfield
24	2	dBloomfield
24	2	dBloomfield
24	2	dBloomfield
24	2	dBloomfield
24	2	dBloomfield
24	2	dBloomfield
25	2	dBloomfield
25	2	dBloomfield
25	2	dBloomfield
26	1	dBloomfield
26	2	dBloomfield
27	1	dBloomfield
27	1	dBloomfield
27	1	dBloomfield
27	2	dBloomfield
27	2	dBloomfield
27	2	dBloomfield
27	2	dBloomfield
27	2	dBloomfield
28	2	dBloomfield
29	2	dBloomfield
29	2	dBloomfield
29	2	dBloomfield
29	2	dBloomfield
30	2	dBloomfield
30	2	dBloomfield
31	2	dBloomfield
32	2	dBloomfield
32	2	dBloomfield
33	2	dBloomfield
33	2	dBloomfield
33	2	dBloomfield
34	2	dBloomfield
34	1	dBloomfield
35	2	dBloomfield
36	1	dBloomfield
36	1	dBloomfield
36	2	dBloomfield
37	2	dBloomfield
37	2	dBloomfield
38	2	dBloomfield
38	2	dBloomfield
39	2	dBloomfield
40	2	dBloomfield
43	2	dBloomfield
44	2	dBloomfield
44	2	dBloomfield
45	2	dBloomfield
52	2	dBloomfield
60	2	dBloomfield
63	2	dBloomfield
5	1	dBloomfield
17	1	dBloomfield
19	2	dBloomfield
22	2	dBloomfield
23	2	dBloomfield
24	2	dBloomfield
25	2	dBloomfield
26	1	dBloomfield
28	2	dBloomfield
30	2	dBloomfield
30	2	dBloomfield
30	2	dBloomfield
31	2	dBloomfield
31	2	dBloomfield
31	1	dBloomfield
32	2	dBloomfield
32	2	dBloomfield
32	2	dBloomfield
33	2	dBloomfield
33	2	dBloomfield
34	2	dBloomfield
35	2	dBloomfield
35	2	dBloomfield
35	2	dBloomfield
35	2	dBloomfield
36	2	dBloomfield
36	2	dBloomfield
36	2	dBloomfield
36	2	dBloomfield
36	2	dBloomfield
37	2	dBloomfield
37	2	dBloomfield
38	2	dBloomfield
38	2	dBloomfield
38	2	dBloomfield
38	2	dBloomfield
38	2	dBloomfield
38	2	dBloomfield
38	2	dBloomfield
39	2	dBloomfield
39	2	dBloomfield
39	2	dBloomfield
39	2	dBloomfield
40	2	dBloomfield
40	2	dBloomfield
40	2	dBloomfield
41	2	dBloomfield
42	2	dBloomfield
42	2	dBloomfield
44	2	dBloomfield
44	2	dBloomfield
45	2	dBloomfield
46	2	dBloomfield
18	2	dBloomfield
51	2	dBloomfield
51	2	dBloomfield
64	1	dBloomfield
64	1	dBloomfield
65	2	dBloomfield
66	2	dBloomfield
5	1	dBloomfield
5	1	dBloomfield
5	1	dBloomfield
5	1	dBloomfield
5	2	dBloomfield
5	2	dBloomfield
7	2	dBloomfield
7	2	dBloomfield
8	1	dBloomfield
8	1	dBloomfield
8	1	dBloomfield
8	1	dBloomfield
8	1	dBloomfield
8	1	dBloomfield
8	1	dBloomfield
8	1	dBloomfield
8	2	dBloomfield
8	2	dBloomfield
8	2	dBloomfield
8	2	dBloomfield
21	1	dBloomfield
21	1	dBloomfield
21	1	dBloomfield
24	1	dBloomfield
24	2	dBloomfield
24	2	dBloomfield
24	2	dBloomfield
24	2	dBloomfield
26	2	dBloomfield
29	2	dBloomfield
29	2	dBloomfield
31	2	dBloomfield
31	2	dBloomfield
31	2	dBloomfield
35	1	dBloomfield
35	1	dBloomfield
35	1	dBloomfield
37	2	dBloomfield
37	2	dBloomfield
39	2	dBloomfield
40	2	dBloomfield
40	2	dBloomfield
40	2	dBloomfield
43	1	dBloomfield
43	1	dBloomfield
43	1	dBloomfield
43	1	dBloomfield
43	1	dBloomfield
43	1	dBloomfield
43	1	dBloomfield
45	2	dBloomfield
46	2	dBloomfield
46	2	dBloomfield
51	2	dBloomfield
51	2	dBloomfield
51	2	dBloomfield
52	2	dBloomfield
52	2	dBloomfield
53	2	dBloomfield
56	1	dBloomfield
5	2	eNora
6	2	eNora
6	2	eNora
7	2	eNora
8	2	eNora
8	1	eNora
10	2	eNora
10	2	eNora
17	2	eNora
20	2	eNora
20	2	eNora
22	2	eNora
22	2	eNora
26	2	eNora
28	2	eNora
28	2	eNora
29	2	eNora
31	2	eNora
33	2	eNora
33	2	eNora
33	2	eNora
35	2	eNora
36	2	eNora
37	2	eNora
37	2	eNora
38	2	eNora
40	2	eNora
42	2	eNora
43	2	eNora
44	2	eNora
44	2	eNora
44	2	eNora
48	2	eNora
48	2	eNora
51	2	eNora
54	2	eNora
57	2	eNora
62	2	eNora
62	2	eNora
67	2	eNora
6	1	eNora
6	1	eNora
8	1	eNora
12	2	eNora
17	1	eNora
20	2	eNora
20	1	eNora
21	2	eNora
22	2	eNora
24	1	eNora
24	1	eNora
24	1	eNora
25	2	eNora
29	1	eNora
29	1	eNora
31	1	eNora
34	1	eNora
34	2	eNora
35	2	eNora
38	1	eNora
41	2	eNora
41	2	eNora
42	2	eNora
43	2	eNora
43	2	eNora
44	2	eNora
47	2	eNora
48	2	eNora
48	2	eNora
49	2	eNora
50	2	eNora
51	2	eNora
51	2	eNora
52	2	eNora
52	2	eNora
52	2	eNora
54	2	eNora
56	2	eNora
57	2	eNora
59	2	eNora
59	2	eNora
59	2	eNora
61	1	eNora
61	1	eNora
62	2	eNora
63	2	eNora
63	2	eNora
64	2	eNora
65	2	eNora
66	1	eNora
66	2	eNora
66	2	eNora
69	1	eNora
69	1	eNora
69	1	eNora
69	1	eNora
70	2	eNora
74	2	eNora
74	2	eNora
77	2	eNora
5	1	eNora
12	1	eNora
12	2	eNora
15	1	eNora
15	1	eNora
15	1	eNora
15	2	eNora
16	2	eNora
16	2	eNora
16	2	eNora
17	1	eNora
19	2	eNora
21	1	eNora
21	1	eNora
21	1	eNora
24	1	eNora
24	1	eNora
24	2	eNora
26	2	eNora
28	2	eNora
29	2	eNora
32	2	eNora
32	2	eNora
33	2	eNora
33	1	eNora
35	1	eNora
35	1	eNora
37	2	eNora
40	2	eNora
43	1	eNora
43	1	eNora
46	2	eNora
46	2	eNora
46	2	eNora
46	2	eNora
47	2	eNora
47	2	eNora
50	1	eNora
50	1	eNora
50	1	eNora
50	1	eNora
50	1	eNora
50	1	eNora
50	1	eNora
51	2	eNora
51	2	eNora
52	2	eNora
52	2	eNora
52	2	eNora
52	2	eNora
53	2	eNora
54	2	eNora
54	2	eNora
54	2	eNora
56	1	eNora
56	1	eNora
56	1	eNora
56	1	eNora
56	1	eNora
58	2	eNora
59	2	eNora
59	2	eNora
59	2	eNora
60	2	eNora
60	2	eNora
60	2	eNora
61	2	eNora
61	2	eNora
61	2	eNora
63	1	eNora
63	1	eNora
63	1	eNora
63	1	eNora
63	1	eNora
65	2	eNora
66	2	eNora
66	2	eNora
68	2	eNora
73	2	eNora
73	2	eNora

## Sheet: Fig 1C
Virus	dpe	ddCT
DAV	1	0.000445
DAV	1	0.00118
DAV	1	0.000367
DAV	1	0.000455
DAV	1	0.000331
DAV	1	73.2
DAV	1	0.000405
DAV	1	0.000833
DAV	1	0.00068
DAV	1	0.000424
DAV	1	0.00107
DAV	1	0.000534
DAV	1	0.0038
DAV	1	0.000137
DAV	1	0.000448
DAV	1	0.00146
DAV	1	0.000325
DAV	1	0.000981
DAV	1	0.564
DAV	1	0.00126
DAV	1	0.00111
DAV	1	0.000904
DAV	1	0.0022
DAV	1	0.000388
DAV	1	3
DAV	1	138
DAV	1	0.00128
DAV	1	0.00141
DAV	1	0.00187
DAV	1	0.00337
DAV	1	0.000285
DAV	1	4.19
DAV	1	0.000483
DAV	1	0.00143
DAV	1	0.00184
DAV	1	0.000233
DAV	12	96.7
DAV	12	84.3
DAV	12	40.3
DAV	12	64.7
DAV	12	170
DAV	12	102
DAV	12	158
DAV	12	74.4
DAV	12	74.6
DAV	12	0.0189
DAV	12	0.0147
DAV	12	98.2
DAV	12	58.2
DAV	12	52.7
DAV	12	171
DAV	12	30.8
DAV	12	70.8
DAV	12	116
DAV	12	132
DAV	12	25.7
DAV	12	0.00507
DAV	12	0.0101
DAV	12	14.3
DAV	12	132
DAV	12	79.9
DAV	12	108
DAV	12	17.7
DAV	12	83.5
DAV	12	152
DAV	12	5.55
DAV	12	105
DAV	12	0.00832
DAV	12	38.3
DAV	12	14.9
DAV	12	90.2
DAV	12	69
DAV	25	250
DAV	25	86.9
DAV	25	142
DAV	25	221
DAV	25	73.2
DAV	25	98.2
DAV	25	373
DAV	25	154
DAV	25	419
DAV	25	264
DAV	25	290
DAV	25	112
DAV	25	88.2
DAV	25	181
DAV	25	244
DAV	25	252
DAV	25	236
DAV	25	344
DAV	25	145
DAV	25	200
DAV	25	195
DAV	25	130
DAV	25	105
DAV	25	115
DAV	25	151
DAV	25	189
DAV	25	422
DAV	25	217
DAV	25	227
DAV	25	84.6
DAV	25	185
DAV	25	334
DAV	25	91.4
DAV	25	174
DAV	25	265
DAV	25	191
DCV	1	0.00355
DCV	1	0.00317
DCV	1	0.00725
DCV	1	352
DCV	1	0.0043
DCV	1	0.0077
DCV	1	0.00309
DCV	1	0.00181
DCV	1	0.0145
DCV	1	0.00544
DCV	1	0.006
DCV	1	0.017
DCV	1	0.00476
DCV	1	0.00493
DCV	1	0.00579
DCV	1	0.00465
DCV	1	0.00278
DCV	1	0.00425
DCV	1	0.000841
DCV	1	0.00495
DCV	1	0.00459
DCV	1	0.0127
DCV	1	0.00561
DCV	1	0.00386
DCV	1	0.0135
DCV	1	0.00554
DCV	1	0.704
DCV	1	0.0337
DCV	1	0.0106
DCV	1	0.00333
DCV	1	0.0131
DCV	1	0.00506
DCV	1	0.0109
DCV	1	0.0123
DCV	1	0.00856
DCV	1	0.0192
DCV	6	0.00448
DCV	6	0.00131
DCV	6	0.000212
DCV	6	0.0337
DCV	6	0.000551
DCV	6	0.000342
DCV	6	0.0202
DCV	6	232
DCV	6
DCV	6	0.0273
DCV	6	0.00201
DCV	6	0.00411
DCV	6	297
DCV	6	0.000708
DCV	6	0.00819
DCV	6	0.0123
DCV	6	0.00182
DCV	6	0.0488
DCV	6	0.000309
DCV	6	0.0049
DCV	6	0.000921
DCV	6	0.000668
DCV	6	0.000833
DCV	6	0.0125
DCV	6	0.000992
DCV	6	0.000442
DCV	6	0.000364
DCV	6
DCV	6	530
DCV	6	0.00785
DCV	6	0.0257
DCV	6	0.000181
DCV	6	0.00192
DCV	6	0.0101
DCV	6	0.000183
DCV	6	36.9
DCV	12
DCV	12	0.000383
DCV	12	0.000357
DCV	12	0.00135
DCV	12	0.00207
DCV	12	0.00038
DCV	12	0.00081
DCV	12	0.751
DCV	12	301
DCV	12	0.000371
DCV	12	83.2
DCV	12
DCV	12	195
DCV	12	214
DCV	12	278
DCV	12
DCV	12	0.00328
DCV	12	0.0958
DCV	12
DCV	12	0.000888
DCV	12	0.000533
DCV	12	0.00134
DCV	12
DCV	12	0.00132
DCV	12	0.000497
DCV	12
DCV	12	0.000459
DCV	12	0.00121
DCV	12
DCV	12	0.000693
DCV	12	438
DCV	12	0.00145
DCV	12	0.00121
DCV	12	0.00202
DCV	12
DCV	12	0.000512
DCV	28
DCV	28	0.000525
DCV	28	0.000196
DCV	28
DCV	28
DCV	28	0.00465
DCV	28
DCV	28
DCV	28
DCV	28	0.00184
DCV	28
DCV	28	52.4
DCV	28
DCV	28	0.00035
DCV	28
DCV	28
DCV	28	0.0142
DCV	28
DCV	28	0.00213
DCV	28
DCV	28	105
DCV	28	0.000195
DCV	28
DCV	28
DCV	28
DCV	28	0.000409
DCV	28
DCV	28
DCV	28
DCV	28
DCV	28
DCV	28
DCV	28
DCV	28	0.000383
DCV	28	144
DCV	28
Nora	1	0.0866
Nora	1	0.0181
Nora	1	0.0152
Nora	1	0.0881
Nora	1	0.103
Nora	1	0.0386
Nora	1	0.0372
Nora	1	0.0371
Nora	1	0.0616
Nora	1	0.614
Nora	1	0.0524
Nora	1	0.0308
Nora	1	0.0317
Nora	1	0.046
Nora	1	0.112
Nora	1	0.0404
Nora	1	0.0607
Nora	1	0.0701
Nora	1	0.078
Nora	1	1.06
Nora	1	0.0216
Nora	1	0.0449
Nora	1	0.0209
Nora	1	0.0217
Nora	1	0.0131
Nora	1	33.6
Nora	1	50.7
Nora	1	0.0787
Nora	1	92.7
Nora	1	0.0471
Nora	1	0.0193
Nora	1	0.0166
Nora	1	0.0147
Nora	1	0.0455
Nora	1	0.0281
Nora	1	0.0666
Nora	12	0.00467
Nora	12	0.392
Nora	12	0.0851
Nora	12	0.00281
Nora	12	0.00237
Nora	12	0.00828
Nora	12	0.00196
Nora	12	17.3
Nora	12	10.4
Nora	12	0.01
Nora	12	0.0474
Nora	12	9.23
Nora	12	0.391
Nora	12	0.0334
Nora	12	0.0679
Nora	12	84.9
Nora	12	0.0149
Nora	12	0.00845
Nora	12	0.00644
Nora	12	0.00848
Nora	12	0.00179
Nora	12	0.124
Nora	12	0.00148
Nora	12	0.00925
Nora	12	0.0157
Nora	12	15.2
Nora	12	0.0207
Nora	12	4.27
Nora	12	0.00223
Nora	12	11.1
Nora	12	0.0176
Nora	12	0.00875
Nora	12	0.00362
Nora	12	0.00976
Nora	12	0.00155
Nora	12	0.00744
Nora	52	1.09
Nora	52	49.3
Nora	52	9.21
Nora	52	25.3
Nora	52	2.51
Nora	52	0.72
Nora	52	19.5
Nora	52	8.13
Nora	52	14.5
Nora	52	3.5
Nora	52	2.83
Nora	52	13.7
Nora	52	1.3
Nora	52	72.9
Nora	52	44.1
Nora	52	4.08
Nora	52	29.6
Nora	52	9.7
Nora	52	0.1
Nora	52	24.5
Nora	52	5.67
Nora	52	1.48
Nora	52	8.22
Nora	52	0.07
Nora	52	8.8
Nora	52	6.77
Nora	52	2.72
Nora	52	0.963
Nora	52	101
Nora	52	6.79
Nora	52	164
Nora	52	12.6
Nora	52	0.0806
Nora	52
Nora	52
Nora	52
Bloomfield	1	0.0288
Bloomfield	1	0.0164
Bloomfield	1
Bloomfield	1	0.000109
Bloomfield	1	0.000449
Bloomfield	1	6.13e-05
Bloomfield	1	0.000242
Bloomfield	1
Bloomfield	1	7.23e-05
Bloomfield	1
Bloomfield	1
Bloomfield	1	0.00108
Bloomfield	1	0.000142
Bloomfield	1	0.193
Bloomfield	1	0.0416
Bloomfield	1	4.63e-05
Bloomfield	1	7.29e-05
Bloomfield	1	0.0606
Bloomfield	1
Bloomfield	1	0.000588
Bloomfield	1
Bloomfield	1	8.25e-05
Bloomfield	1	0.000288
Bloomfield	1
Bloomfield	1	0.000142
Bloomfield	1	6.8e-05
Bloomfield	1	7.34e-05
Bloomfield	1	0.000131
Bloomfield	1	0.000259
Bloomfield	1	0.000407
Bloomfield	1
Bloomfield	1
Bloomfield	1	0.0367
Bloomfield	1	9.51e-05
Bloomfield	1	0.0397
Bloomfield	1	0.000214
Bloomfield	12	0.00176
Bloomfield	12	0.00712
Bloomfield	12	0.000605
Bloomfield	12	0.0179
Bloomfield	12	0.00134
Bloomfield	12	0.000552
Bloomfield	12	3.06
Bloomfield	12	0.000322
Bloomfield	12	0.00152
Bloomfield	12	0.000506
Bloomfield	12	0.00689
Bloomfield	12	0.001
Bloomfield	12	0.000568
Bloomfield	12	0.0113
Bloomfield	12	0.000545
Bloomfield	12
Bloomfield	12	0.000692
Bloomfield	12
Bloomfield	12	0.00512
Bloomfield	12	0.00506
Bloomfield	12	0.000727
Bloomfield	12	0.00285
Bloomfield	12	0.645
Bloomfield	12	0.35
Bloomfield	12	0.000393
Bloomfield	12	15.2
Bloomfield	12	0.0233
Bloomfield	12
Bloomfield	12	0.00088
Bloomfield	12	0.00422
Bloomfield	12	1.23
Bloomfield	12	0.00236
Bloomfield	12	0.00169
Bloomfield	12	0.000876
Bloomfield	12	0.0257
Bloomfield	12	0.00917
Bloomfield	36	0.000879
Bloomfield	36	0.000663
Bloomfield	36
Bloomfield	36	3.65
Bloomfield	36	0.969
Bloomfield	36	0.00401
Bloomfield	36	0.00758
Bloomfield	36	32.7
Bloomfield	36
Bloomfield	36
Bloomfield	36
Bloomfield	36	0.00137
Bloomfield	36	0.00318
Bloomfield	36
Bloomfield	36	2.13
Bloomfield	36	0.0258
Bloomfield	36	0.00612
Bloomfield	36
Bloomfield	36
Bloomfield	36
Bloomfield	36	0.000383
Bloomfield	36	0.00245
Bloomfield	36	0.213
Bloomfield	36	0.00643
Bloomfield	36	0.00232
Bloomfield	36	3.63
Bloomfield	36	0.00114
Bloomfield	36	0.304
Bloomfield	36	4.96
Bloomfield	36	0.000713
Bloomfield	36	0.314
Bloomfield	36	0.215
Bloomfield	36	2.49
Bloomfield	36	0.0737
Bloomfield	36
Bloomfield	36

## Sheet: Fig 1D&S1
Treatment	Tube	Age	Total_flies	Flies_laying	Total_normalised	Expt
Bloomfield	A	0	85	20	4.25	2		Treatment	Tube	Total_normalised_cummulative
Bloomfield	A	1	189	20	9.45	2		Healthy	A	61.2
Bloomfield	A	2	177	20	8.85	2		Healthy	B	50.6
Bloomfield	A	3	192	20	9.6	2		Healthy	C	64.8
Bloomfield	A	4	255	20	12.75	2		Healthy	D	82.8
Bloomfield	A	5	204	20	10.2	2		Healthy	E	71.1
Bloomfield	A	6	178	20	8.9	2		Healthy	F	53.1
Bloomfield	A	7	186	20	9.3	2		Healthy	G	67.2
Bloomfield	A	8	121	20	6.05	2		Healthy	H	77.4
Bloomfield	A	9	67	20	3.35	2		Healthy	I	81.4
Bloomfield	A	10	6	20	0.3	2		DAV	A	94.2
Bloomfield	A	11	15	20	0.75	2		DAV	B	77.3
Bloomfield	A	12	0	20	0	2		DAV	C	75.2
Bloomfield	A	13	0	20	0	2		DAV	D	80.5
Bloomfield	A	14	0	20	0	2		DAV	E	72.5
Bloomfield	A	15	0	20	0	2		DAV	F	92.5
Bloomfield	B	0	0	14	0	3		DAV	G	88
Bloomfield	C	0	39	18	2.17	3		DAV	H	68.9
Bloomfield	B	1	159	14	11.36	3		DAV	I	58.9
Bloomfield	C	1	180	17	10.59	3		DCV	A	79.8
Bloomfield	B	2	207	13	15.92	3		DCV	B	80.2
Bloomfield	C	2	175	17	10.29	3		DCV	C	120.4
Bloomfield	B	3	167	13	12.85	3		DCV	D	67.6
Bloomfield	C	3	158	17	9.29	3		DCV	E	25.9
Bloomfield	B	4	174	13	13.38	3		DCV	F	126.9
Bloomfield	C	4	125	17	7.35	3		DCV	G	95
Bloomfield	B	5	215	13	16.54	3		DCV	H	114.5
Bloomfield	C	5	85	16	5.31	3		DCV	I	113.6
Bloomfield	B	6	160	13	12.31	3		Bloomfield	A	83.8
Bloomfield	C	6	38	15	2.53	3		Bloomfield	B	104
Bloomfield	B	7	139	13	10.69	3		Bloomfield	C	50.2
Bloomfield	C	7	31	15	2.07	3		Bloomfield	D	73.8
Bloomfield	B	8	73	13	5.62	3		Bloomfield	E	76.2
Bloomfield	C	8	0	14	0	3		Bloomfield	F	99.5
Bloomfield	B	9	46	13	3.54	3		Bloomfield	G	71.7
Bloomfield	C	9	8	14	0.57	3		Bloomfield	H	75.3
Bloomfield	B	10	15	13	1.15	3		Bloomfield	I	89.6
Bloomfield	C	10	0	14	0	3		Nora	A	69.7
Bloomfield	B	11	7	13	0.54	3		Nora	B	64.7
Bloomfield	C	11	0	14	0	3		Nora	C	32.2
Bloomfield	B	12	2	13	0.15	3		Nora	D	41.6
Bloomfield	C	12	0	14	0	3		Nora	E	38.6
Bloomfield	B	13	0	13	0	3		Nora	F	28.9
Bloomfield	C	13	0	14	0	3		Nora	G	40
Bloomfield	B	14	0	13	0	3		Nora	H	27.1
Bloomfield	C	14	0	14	0	3		Nora	I	30.7
Bloomfield	B	15	0	13	0	3
Bloomfield	C	15	0	14	0	3
Bloomfield	B	16	0	13	0	3
Bloomfield	C	16	0	14	0	3
Bloomfield	B	17	0	13	0	3
Bloomfield	C	17	0	14	0	3
Bloomfield	D	0	11	21	0.52	4
Bloomfield	E	0	2	19	0.11	4
Bloomfield	F	0	11	19	0.58	4
Bloomfield	G	0	19	20	0.95	4
Bloomfield	H	0	8	20	0.4	4
Bloomfield	I	0	7	20	0.35	4
Bloomfield	D	1	232	21	11.05	4
Bloomfield	E	1	227	19	11.95	4
Bloomfield	F	1	219	19	11.53	4
Bloomfield	G	1	233	20	11.65	4
Bloomfield	H	1	235	19	12.37	4
Bloomfield	I	1	284	20	14.2	4
Bloomfield	D	2	207	21	9.86	4
Bloomfield	E	2	192	18	10.67	4
Bloomfield	F	2	225	19	11.84	4
Bloomfield	G	2	190	20	9.5	4
Bloomfield	H	2	204	19	10.74	4
Bloomfield	I	2	196	19	10.32	4
Bloomfield	D	3	213	21	10.14	4
Bloomfield	E	3	184	18	10.22	4
Bloomfield	F	3	204	19	10.74	4
Bloomfield	G	3	188	19	9.89	4
Bloomfield	H	3	188	19	9.89	4
Bloomfield	I	3	212	19	11.16	4
Bloomfield	D	4	214	21	10.19	4
Bloomfield	E	4	198	18	11	4
Bloomfield	F	4	248	18	13.78	4
Bloomfield	G	4	234	19	12.32	4
Bloomfield	H	4	221	19	11.63	4
Bloomfield	I	4	249	19	13.11	4
Bloomfield	D	5	226	21	10.76	4
Bloomfield	E	5	189	18	10.5	4
Bloomfield	F	5	250	18	13.89	4
Bloomfield	G	5	183	19	9.63	4
Bloomfield	H	5	170	19	8.95	4
Bloomfield	I	5	204	19	10.74	4
Bloomfield	D	6	203	21	9.67	4
Bloomfield	E	6	174	18	9.67	4
Bloomfield	F	6	178	18	9.89	4
Bloomfield	G	6	165	19	8.68	4
Bloomfield	H	6	166	19	8.74	4
Bloomfield	I	6	211	19	11.11	4
Bloomfield	D	7	134	21	6.38	4
Bloomfield	E	7	102	18	5.67	4
Bloomfield	F	7	221	18	12.28	4
Bloomfield	G	7	90	19	4.74	4
Bloomfield	H	7	122	18	6.78	4
Bloomfield	I	7	136	18	7.56	4
Bloomfield	D	8	88	21	4.19	4
Bloomfield	E	8	86	18	4.78	4
Bloomfield	F	8	137	18	7.61	4
Bloomfield	G	8	40	19	2.11	4
Bloomfield	H	8	63	18	3.5	4
Bloomfield	I	8	95	18	5.28	4
Bloomfield	D	9	5	21	0.24	4
Bloomfield	E	9	13	18	0.72	4
Bloomfield	F	9	67	18	3.72	4
Bloomfield	G	9	16	19	0.84	4
Bloomfield	H	9	33	18	1.83	4
Bloomfield	I	9	33	18	1.83	4
Bloomfield	D	10	8	21	0.38	4
Bloomfield	E	10	1	18	0.06	4
Bloomfield	F	10	34	18	1.89	4
Bloomfield	G	10	18	19	0.95	4
Bloomfield	H	10	3	18	0.17	4
Bloomfield	I	10	32	18	1.78	4
Bloomfield	D	11	4	21	0.19	4
Bloomfield	E	11	9	18	0.5	4
Bloomfield	F	11	27	18	1.5	4
Bloomfield	G	11	8	19	0.42	4
Bloomfield	H	11	0	18	0	4
Bloomfield	I	11	12	18	0.67	4
Bloomfield	D	12	2	21	0.1	4
Bloomfield	E	12	6	18	0.33	4
Bloomfield	F	12	1	18	0.06	4
Bloomfield	G	12	0	19	0	4
Bloomfield	H	12	1	18	0.06	4
Bloomfield	I	12	3	18	0.17	4
Bloomfield	D	13	0	20	0	4
Bloomfield	E	13	0	18	0	4
Bloomfield	F	13	2	18	0.11	4
Bloomfield	G	13	0	19	0	4
Bloomfield	H	13	0	18	0	4
Bloomfield	I	13	13	18	0.72	4
Bloomfield	D	14	3	20	0.15	4
Bloomfield	E	14	0	18	0	4
Bloomfield	F	14	1	18	0.06	4
Bloomfield	G	14	0	19	0	4
Bloomfield	H	14	2	18	0.11	4
Bloomfield	I	14	5	18	0.28	4
Bloomfield	D	15	0	19	0	4
Bloomfield	E	15	0	18	0	4
Bloomfield	F	15	0	18	0	4
Bloomfield	G	15	0	19	0	4
Bloomfield	H	15	2	17	0.12	4
Bloomfield	I	15	6	18	0.33	4
Bloomfield	D	16	0	19	0	4
Bloomfield	E	16	0	18	0	4
Bloomfield	F	16	0	18	0	4
Bloomfield	G	16	0	19	0	4
Bloomfield	H	16	0	17	0	4
Bloomfield	I	16	1	18	0.06	4
Bloomfield	D	17	0	19	0	4
Bloomfield	E	17	0	18	0	4
Bloomfield	F	17	0	18	0	4
Bloomfield	G	17	0	19	0	4
Bloomfield	H	17	0	17	0	4
Bloomfield	I	17	0	18	0	4
DAV	A	0	103	18	5.72	1
DAV	B	0	160	18	8.89	1
DAV	C	0	106	20	5.3	1
DAV	A	1	200	18	11.11	1
DAV	B	1	165	18	9.17	1
DAV	C	1	184	20	9.2	1
DAV	A	2	205	18	11.39	1
DAV	B	2	175	17	10.29	1
DAV	C	2	197	20	9.85	1
DAV	A	3	184	18	10.22	1
DAV	B	3	173	17	10.18	1
DAV	C	3	181	19	9.53	1
DAV	A	4	224	18	12.44	1
DAV	B	4	161	17	9.47	1
DAV	C	4	171	19	9	1
DAV	A	5	176	18	9.78	1
DAV	B	5	141	17	8.29	1
DAV	C	5	168	19	8.84	1
DAV	A	6	228	18	12.67	1
DAV	B	6	159	17	9.35	1
DAV	C	6	208	19	10.95	1
DAV	A	7	158	18	8.78	1
DAV	B	7	122	17	7.18	1
DAV	C	7	148	19	7.79	1
DAV	A	8	126	18	7	1
DAV	B	8	38	17	2.24	1
DAV	C	8	50	19	2.63	1
DAV	A	9	11	18	0.61	1
DAV	B	9	9	16	0.56	1
DAV	C	9	8	19	0.42	1
DAV	A	10	41	18	2.28	1
DAV	B	10	12	16	0.75	1
DAV	C	10	10	19	0.53	1
DAV	A	11	22	18	1.22	1
DAV	B	11	8	16	0.5	1
DAV	C	11	18	19	0.95	1
DAV	A	12	14	18	0.78	1
DAV	B	12	5	16	0.31	1
DAV	C	12	3	19	0.16	1
DAV	A	13	3	18	0.17	1
DAV	B	13	2	16	0.13	1
DAV	C	13	1	19	0.05	1
DAV	A	14	0	18	0	1
DAV	B	14	0	16	0	1
DAV	C	14	0	19	0	1
DAV	D	0	142	21	6.76	2
DAV	D	1	186	20	9.3	2
DAV	D	2	169	20	8.45	2
DAV	D	3	210	20	10.5	2
DAV	D	4	240	20	12	2
DAV	D	5	207	20	10.35	2
DAV	D	6	157	20	7.85	2
DAV	D	7	87	20	4.35	2
DAV	D	8	43	19	2.26	2
DAV	D	9	44	19	2.32	2
DAV	D	10	20	19	1.05	2
DAV	D	11	24	19	1.26	2
DAV	D	12	34	19	1.79	2
DAV	D	13	25	19	1.32	2
DAV	D	14	10	19	0.53	2
DAV	D	15	8	19	0.42	2
DAV	A	15	0	18	0	1
DAV	B	15	0	16	0	1
DAV	C	15	0	19	0	1
DAV	E	0	25	17	1.47	3
DAV	E	1	177	16	11.06	3
DAV	E	2	183	16	11.44	3
DAV	E	3	113	15	7.53	3
DAV	E	4	150	15	10	3
DAV	E	5	144	15	9.6	3
DAV	E	6	147	15	9.8	3
DAV	E	7	87	15	5.8	3
DAV	E	8	54	15	3.6	3
DAV	E	9	21	15	1.4	3
DAV	E	10	7	15	0.47	3
DAV	E	11	1	15	0.07	3
DAV	E	12	4	15	0.27	3
DAV	E	13	0	14	0	3
DAV	E	14	0	14	0	3
DAV	E	15	0	14	0	3
DAV	E	16	0	14	0	3
DAV	E	17	0	13	0	3
DAV	F	0	14	19	0.74	4
DAV	G	0	12	20	0.6	4
DAV	H	0	1	20	0.05	4
DAV	I	0	16	20	0.8	4
DAV	F	1	257	19	13.53	4
DAV	G	1	232	18	12.89	4
DAV	H	1	255	20	12.75	4
DAV	I	1	296	20	14.8	4
DAV	F	2	195	19	10.26	4
DAV	G	2	209	18	11.61	4
DAV	H	2	165	20	8.25	4
DAV	I	2	191	20	9.55	4
DAV	F	3	232	19	12.21	4
DAV	G	3	198	18	11	4
DAV	H	3	188	20	9.4	4
DAV	I	3	193	20	9.65	4
DAV	F	4	203	18	11.28	4
DAV	G	4	207	18	11.5	4
DAV	H	4	189	20	9.45	4
DAV	I	4	163	20	8.15	4
DAV	F	5	168	18	9.33	4
DAV	G	5	195	17	11.47	4
DAV	H	5	179	20	8.95	4
DAV	I	5	114	20	5.7	4
DAV	F	6	192	18	10.67	4
DAV	G	6	162	17	9.53	4
DAV	H	6	146	20	7.3	4
DAV	I	6	90	20	4.5	4
DAV	F	7	134	17	7.88	4
DAV	G	7	130	17	7.65	4
DAV	H	7	150	20	7.5	4
DAV	I	7	43	20	2.15	4
DAV	F	8	111	17	6.53	4
DAV	G	8	113	17	6.65	4
DAV	H	8	62	20	3.1	4
DAV	I	8	27	20	1.35	4
DAV	F	9	48	17	2.82	4
DAV	G	9	47	17	2.76	4
DAV	H	9	28	20	1.4	4
DAV	I	9	15	20	0.75	4
DAV	F	10	64	17	3.76	4
DAV	G	10	6	17	0.35	4
DAV	H	10	10	20	0.5	4
DAV	I	10	14	20	0.7	4
DAV	F	11	24	16	1.5	4
DAV	G	11	23	17	1.35	4
DAV	H	11	1	20	0.05	4
DAV	I	11	12	20	0.6	4
DAV	F	12	12	16	0.75	4
DAV	G	12	10	17	0.59	4
DAV	H	12	1	20	0.05	4
DAV	I	12	1	20	0.05	4
DAV	F	13	7	16	0.44	4
DAV	G	13	0	17	0	4
DAV	H	13	2	20	0.1	4
DAV	I	13	0	20	0	4
DAV	F	14	5	16	0.31	4
DAV	G	14	0	17	0	4
DAV	H	14	0	20	0	4
DAV	I	14	3	20	0.15	4
DAV	F	15	5	16	0.31	4
DAV	G	15	0	17	0	4
DAV	H	15	0	20	0	4
DAV	I	15	0	19	0	4
DAV	F	16	2	16	0.13	4
DAV	G	16	0	15	0	4
DAV	H	16	0	19	0	4
DAV	I	16	0	19	0	4
DAV	F	17	0	16	0	4
DAV	G	17	0	15	0	4
DAV	H	17	0	19	0	4
DAV	I	17	0	19	0	4
DCV	A	0	130	20	6.5	1
DCV	A	1	155	20	7.75	1
DCV	A	2	132	20	6.6	1
DCV	A	3	185	20	9.25	1
DCV	A	4	170	20	8.5	1
DCV	A	5	168	20	8.4	1
DCV	A	6	160	20	8	1
DCV	A	7	161	19	8.47	1
DCV	A	8	126	19	6.63	1
DCV	A	9	69	18	3.83	1
DCV	A	10	42	18	2.33	1
DCV	A	11	31	18	1.72	1
DCV	A	12	20	17	1.18	1
DCV	A	13	10	17	0.59	1
DCV	A	14	0	17	0	1
DCV	A	15	0	17	0	1
DCV	B	0	94	20	4.7	1
DCV	B	1	154	20	7.7	1
DCV	B	2	120	20	6	1
DCV	B	3	154	20	7.7	1
DCV	B	4	130	20	6.5	1
DCV	B	5	172	20	8.6	1
DCV	B	6	166	19	8.74	1
DCV	B	7	167	18	9.28	1
DCV	B	8	159	18	8.83	1
DCV	B	9	74	18	4.11	1
DCV	B	10	45	18	2.5	1
DCV	B	11	56	18	3.11	1
DCV	B	12	32	18	1.78	1
DCV	B	13	12	18	0.67	1
DCV	B	14	0	18	0	1
DCV	B	15	0	18	0	1
DCV	C	0	99	20	4.95	1
DCV	C	1	207	18	11.5	1
DCV	C	2	161	17	9.47	1
DCV	C	3	183	16	11.44	1
DCV	C	4	171	16	10.69	1
DCV	C	5	151	15	10.07	1
DCV	C	6	178	13	13.69	1
DCV	C	7	157	11	14.27	1
DCV	C	8	152	11	13.82	1
DCV	C	9	42	11	3.82	1
DCV	C	10	88	11	8	1
DCV	C	11	67	11	6.09	1
DCV	C	12	25	11	2.27	1
DCV	C	13	4	11	0.36	1
DCV	C	14	0	11	0	1
DCV	C	15	0	11	0	1
DCV	D	0	57	20	2.85	3
DCV	D	1	187	20	9.35	3
DCV	D	2	152	19	8	3
DCV	D	3	123	19	6.47	3
DCV	D	4	157	19	8.26	3
DCV	D	5	161	17	9.47	3
DCV	D	6	129	16	8.06	3
DCV	D	7	118	16	7.38	3
DCV	D	8	55	15	3.67	3
DCV	D	9	34	14	2.43	3
DCV	D	10	11	13	0.85	3
DCV	D	11	6	12	0.5	3
DCV	D	12	1	11	0.09	3
DCV	D	13	0	11	0	3
DCV	D	14	2	11	0.18	3
DCV	D	15	0	10	0	3
DCV	D	16	0	10	0	3
DCV	D	17	0	10	0	3
DCV	E	0	56	20	2.8	3
DCV	E	1	173	20	8.65	3
DCV	E	2	97	20	4.85	3
DCV	E	3	35	20	1.75	3
DCV	E	4	21	20	1.05	3
DCV	E	5	31	20	1.55	3
DCV	E	6	24	16	1.5	3
DCV	E	7	30	14	2.14	3
DCV	E	8	13	11	1.18	3
DCV	E	9	2	9	0.22	3
DCV	E	10	1	9	0.11	3
DCV	E	11	0	8	0	3
DCV	E	12	1	8	0.13	3
DCV	E	13	0	8	0	3
DCV	E	14	0	8	0	3
DCV	E	15	0	8	0	3
DCV	E	16	0	8	0	3
DCV	E	17	0	8	0	3
DCV	F	0	0	19	0	4
DCV	F	1	256	19	13.47	4
DCV	F	2	184	18	10.22	4
DCV	F	3	232	18	12.89	4
DCV	F	4	271	18	15.06	4
DCV	F	5	242	17	14.24	4
DCV	F	6	237	17	13.94	4
DCV	F	7	222	17	13.06	4
DCV	F	8	201	17	11.82	4
DCV	F	9	149	17	8.76	4
DCV	F	10	128	17	7.53	4
DCV	F	11	57	17	3.35	4
DCV	F	12	21	17	1.24	4
DCV	F	13	13	17	0.76	4
DCV	F	14	4	17	0.24	4
DCV	F	15	6	17	0.35	4
DCV	F	16	0	17	0	4
DCV	F	17	0	17	0	4
DCV	G	0	3	20	0.15	4
DCV	G	1	221	20	11.05	4
DCV	G	2	185	20	9.25	4
DCV	G	3	228	20	11.4	4
DCV	G	4	216	19	11.37	4
DCV	G	5	184	19	9.68	4
DCV	G	6	199	19	10.47	4
DCV	G	7	144	17	8.47	4
DCV	G	8	150	17	8.82	4
DCV	G	9	59	17	3.47	4
DCV	G	10	73	17	4.29	4
DCV	G	11	38	17	2.24	4
DCV	G	12	15	17	0.88	4
DCV	G	13	21	17	1.24	4
DCV	G	14	12	16	0.75	4
DCV	G	15	12	15	0.8	4
DCV	G	16	9	14	0.64	4
DCV	G	17	0	14	0	4
DCV	H	0	19	20	0.95	4
DCV	H	1	226	19	11.89	4
DCV	H	2	185	18	10.28	4
DCV	H	3	188	17	11.06	4
DCV	H	4	225	17	13.24	4
DCV	H	5	188	15	12.53	4
DCV	H	6	175	15	11.67	4
DCV	H	7	178	14	12.71	4
DCV	H	8	155	13	11.92	4
DCV	H	9	109	12	9.08	4
DCV	H	10	49	11	4.45	4
DCV	H	11	30	11	2.73	4
DCV	H	12	11	11	1	4
DCV	H	13	7	11	0.64	4
DCV	H	14	2	11	0.18	4
DCV	H	15	0	11	0	4
DCV	H	16	2	11	0.18	4
DCV	H	17	0	11	0	4
DCV	I	0	7	21	0.33	4
DCV	I	1	197	21	9.38	4
DCV	I	2	217	21	10.33	4
DCV	I	3	222	21	10.57	4
DCV	I	4	269	21	12.81	4
DCV	I	5	257	21	12.24	4
DCV	I	6	246	21	11.71	4
DCV	I	7	262	21	12.48	4
DCV	I	8	249	21	11.86	4
DCV	I	9	192	21	9.14	4
DCV	I	10	106	21	5.05	4
DCV	I	11	73	21	3.48	4
DCV	I	12	36	21	1.71	4
DCV	I	13	27	21	1.29	4
DCV	I	14	20	21	0.95	4
DCV	I	15	5	21	0.24	4
DCV	I	16	0	21	0	4
DCV	I	17	0	21	0	4
Healthy	A	0	129	20	6.45	1
Healthy	B	0	73	20	3.65	1
Healthy	C	0	99	20	4.95	1
Healthy	A	1	197	20	9.85	1
Healthy	B	1	182	20	9.1	1
Healthy	C	1	161	20	8.05	1
Healthy	A	2	148	20	7.4	1
Healthy	B	2	136	20	6.8	1
Healthy	C	2	190	20	9.5	1
Healthy	A	3	120	20	6	1
Healthy	B	3	130	20	6.5	1
Healthy	C	3	154	20	7.7	1
Healthy	A	4	148	20	7.4	1
Healthy	B	4	149	20	7.45	1
Healthy	C	4	178	20	8.9	1
Healthy	A	5	146	20	7.3	1
Healthy	B	5	85	20	4.25	1
Healthy	C	5	129	20	6.45	1
Healthy	A	6	108	20	5.4	1
Healthy	B	6	98	20	4.9	1
Healthy	C	6	121	20	6.05	1
Healthy	A	7	106	20	5.3	1
Healthy	B	7	43	20	2.15	1
Healthy	C	7	90	20	4.5	1
Healthy	A	8	56	20	2.8	1
Healthy	B	8	70	20	3.5	1
Healthy	C	8	85	20	4.25	1
Healthy	A	9	0	20	0	1
Healthy	B	9	0	20	0	1
Healthy	C	9	20	20	1	1
Healthy	A	10	13	20	0.65	1
Healthy	B	10	6	20	0.3	1
Healthy	C	10	21	20	1.05	1
Healthy	A	11	25	20	1.25	1
Healthy	B	11	17	20	0.85	1
Healthy	C	11	27	20	1.35	1
Healthy	A	12	24	20	1.2	1
Healthy	B	12	15	20	0.75	1
Healthy	C	12	21	20	1.05	1
Healthy	A	13	4	20	0.2	1
Healthy	B	13	7	20	0.35	1
Healthy	C	13	0	20	0	1
Healthy	A	14	0	20	0	1
Healthy	B	14	0	20	0	1
Healthy	C	14	0	20	0	1
Healthy	D	0	43	20	2.15	2
Healthy	D	1	138	20	6.9	2
Healthy	D	2	214	20	10.7	2
Healthy	D	3	170	20	8.5	2
Healthy	D	4	229	20	11.45	2
Healthy	D	5	166	20	8.3	2
Healthy	D	6	174	20	8.7	2
Healthy	D	7	183	20	9.15	2
Healthy	D	8	145	20	7.25	2
Healthy	D	9	87	20	4.35	2
Healthy	D	10	23	20	1.15	2
Healthy	D	11	23	20	1.15	2
Healthy	D	12	23	20	1.15	2
Healthy	D	13	23	20	1.15	2
Healthy	D	14	2	20	0.1	2
Healthy	D	15	13	20	0.65	2
Healthy	A	15	0	20	0	1
Healthy	B	15	0	20	0	1
Healthy	C	15	0	20	0	1
Healthy	E	0	29	20	1.45	3
Healthy	E	1	198	20	9.9	3
Healthy	E	2	199	20	9.95	3
Healthy	E	3	185	20	9.25	3
Healthy	E	4	173	20	8.65	3
Healthy	E	5	176	20	8.8	3
Healthy	E	6	149	20	7.45	3
Healthy	E	7	138	20	6.9	3
Healthy	E	8	73	19	3.84	3
Healthy	E	9	54	19	2.84	3
Healthy	E	10	28	19	1.47	3
Healthy	E	11	3	19	0.16	3
Healthy	E	12	7	18	0.39	3
Healthy	E	13	1	18	0.06	3
Healthy	E	14	0	18	0	3
Healthy	E	15	0	18	0	3
Healthy	E	16	0	18	0	3
Healthy	E	17	0	18	0	3
Healthy	F	0	3	20	0.15	4
Healthy	G	0	8	20	0.4	4
Healthy	H	0	30	19	1.58	4
Healthy	I	0	1	21	0.05	4
Healthy	F	1	255	20	12.75	4
Healthy	G	1	244	20	12.2	4
Healthy	H	1	223	19	11.74	4
Healthy	I	1	250	21	11.9	4
Healthy	F	2	127	20	6.35	4
Healthy	G	2	167	20	8.35	4
Healthy	H	2	168	19	8.84	4
Healthy	I	2	190	21	9.05	4
Healthy	F	3	137	20	6.85	4
Healthy	G	3	176	20	8.8	4
Healthy	H	3	149	19	7.84	4
Healthy	I	3	226	21	10.76	4
Healthy	F	4	119	20	5.95	4
Healthy	G	4	160	20	8	4
Healthy	H	4	176	18	9.78	4
Healthy	I	4	206	21	9.81	4
Healthy	F	5	117	20	5.85	4
Healthy	G	5	164	19	8.63	4
Healthy	H	5	171	18	9.5	4
Healthy	I	5	174	20	8.7	4
Healthy	F	6	156	19	8.21	4
Healthy	G	6	160	19	8.42	4
Healthy	H	6	184	18	10.22	4
Healthy	I	6	166	20	8.3	4
Healthy	F	7	48	19	2.53	4
Healthy	G	7	87	19	4.58	4
Healthy	H	7	126	18	7	4
Healthy	I	7	173	20	8.65	4
Healthy	F	8	38	19	2	4
Healthy	G	8	93	19	4.89	4
Healthy	H	8	90	18	5	4
Healthy	I	8	139	20	6.95	4
Healthy	F	9	14	19	0.74	4
Healthy	G	9	32	19	1.68	4
Healthy	H	9	45	18	2.5	4
Healthy	I	9	51	20	2.55	4
Healthy	F	10	15	19	0.79	4
Healthy	G	10	16	19	0.84	4
Healthy	H	10	32	18	1.78	4
Healthy	I	10	38	19	2	4
Healthy	F	11	12	19	0.63	4
Healthy	G	11	6	18	0.33	4
Healthy	H	11	17	18	0.94	4
Healthy	I	11	17	19	0.89	4
Healthy	F	12	5	19	0.26	4
Healthy	G	12	2	18	0.11	4
Healthy	H	12	10	18	0.56	4
Healthy	I	12	17	19	0.89	4
Healthy	F	13	0	19	0	4
Healthy	G	13	0	18	0	4
Healthy	H	13	0	18	0	4
Healthy	I	13	6	19	0.32	4
Healthy	F	14	0	19	0	4
Healthy	G	14	0	18	0	4
Healthy	H	14	3	18	0.17	4
Healthy	I	14	4	19	0.21	4
Healthy	F	15	0	19	0	4
Healthy	G	15	0	18	0	4
Healthy	H	15	0	18	0	4
Healthy	I	15	7	18	0.39	4
Healthy	F	16	0	19	0	4
Healthy	G	16	0	18	0	4
Healthy	H	16	0	18	0	4
Healthy	I	16	0	18	0	4
Healthy	F	17	0	19	0	4
Healthy	G	17	0	18	0	4
Healthy	H	17	0	18	0	4
Healthy	I	17	0	18	0	4
Nora	A	0	31	20	1.55	1
Nora	B	0	32	20	1.6	1
Nora	C	0	11	20	0.55	1
Nora	A	1	125	20	6.25	1
Nora	B	1	140	19	7.37	1
Nora	C	1	128	19	6.74	1
Nora	A	2	148	20	7.4	1
Nora	B	2	148	19	7.79	1
Nora	C	2	118	19	6.21	1
Nora	A	3	161	20	8.05	1
Nora	B	3	160	18	8.89	1
Nora	C	3	123	19	6.47	1
Nora	A	4	160	19	8.42	1
Nora	B	4	138	17	8.12	1
Nora	C	4	92	18	5.11	1
Nora	A	5	149	19	7.84	1
Nora	B	5	124	16	7.75	1
Nora	C	5	36	18	2	1
Nora	A	6	149	19	7.84	1
Nora	B	6	111	16	6.94	1
Nora	C	6	36	18	2	1
Nora	A	7	104	19	5.47	1
Nora	B	7	77	15	5.13	1
Nora	C	7	20	18	1.11	1
Nora	A	8	93	19	4.89	1
Nora	B	8	50	15	3.33	1
Nora	C	8	23	18	1.28	1
Nora	A	9	27	18	1.5	1
Nora	B	9	15	15	1	1
Nora	C	9	2	18	0.11	1
Nora	A	10	79	17	4.65	1
Nora	B	10	40	15	2.67	1
Nora	C	10	8	18	0.44	1
Nora	A	11	48	14	3.43	1
Nora	B	11	28	15	1.87	1
Nora	C	11	1	18	0.06	1
Nora	A	12	19	14	1.36	1
Nora	B	12	16	15	1.07	1
Nora	C	12	2	18	0.11	1
Nora	A	13	14	14	1	1
Nora	B	13	18	15	1.2	1
Nora	C	13	0	18	0	1
Nora	A	14	0	13	0	1
Nora	B	14	0	15	0	1
Nora	C	14	0	18	0	1
Nora	D	0	48	23	2.09	2
Nora	D	1	58	20	2.9	2
Nora	D	2	166	20	8.3	2
Nora	D	3	127	19	6.68	2
Nora	D	4	128	19	6.74	2
Nora	D	5	71	18	3.94	2
Nora	D	6	44	18	2.44	2
Nora	D	7	49	18	2.72	2
Nora	D	8	38	18	2.11	2
Nora	D	9	37	18	2.06	2
Nora	D	10	11	18	0.61	2
Nora	D	11	8	18	0.44	2
Nora	D	12	5	17	0.29	2
Nora	D	13	4	17	0.24	2
Nora	D	14	0	17	0	2
Nora	D	15	0	17	0	2
Nora	A	15	0	13	0	1
Nora	B	15	0	15	0	1
Nora	C	15	0	18	0	1
Nora	E	0	8	20	0.4	3
Nora	F	0	3	20	0.15	3
Nora	G	0	2	20	0.1	3
Nora	H	0	9	20	0.45	3
Nora	I	0	4	22	0.18	3
Nora	E	1	44	18	2.44	3
Nora	F	1	28	19	1.47	3
Nora	G	1	34	19	1.79	3
Nora	H	1	30	20	1.5	3
Nora	I	1	27	22	1.23	3
Nora	E	2	70	17	4.12	3
Nora	F	2	38	18	2.11	3
Nora	G	2	52	19	2.74	3
Nora	H	2	26	20	1.3	3
Nora	I	2	31	20	1.55	3
Nora	E	3	45	17	2.65	3
Nora	F	3	34	18	1.89	3
Nora	G	3	38	17	2.24	3
Nora	H	3	39	17	2.29	3
Nora	I	3	39	18	2.17	3
Nora	E	4	98	17	5.76	3
Nora	F	4	63	16	3.94	3
Nora	G	4	61	15	4.07	3
Nora	H	4	44	15	2.93	3
Nora	I	4	42	17	2.47	3
Nora	E	5	84	16	5.25	3
Nora	F	5	55	15	3.67	3
Nora	G	5	73	15	4.87	3
Nora	H	5	42	14	3	3
Nora	I	5	69	15	4.6	3
Nora	E	6	97	16	6.06	3
Nora	F	6	53	15	3.53	3
Nora	G	6	76	15	5.07	3
Nora	H	6	43	14	3.07	3
Nora	I	6	63	15	4.2	3
Nora	E	7	48	16	3	3
Nora	F	7	43	15	2.87	3
Nora	G	7	66	15	4.4	3
Nora	H	7	32	14	2.29	3
Nora	I	7	54	15	3.6	3
Nora	E	8	50	15	3.33	3
Nora	F	8	38	15	2.53	3
Nora	G	8	53	15	3.53	3
Nora	H	8	43	14	3.07	3
Nora	I	8	46	15	3.07	3
Nora	E	9	23	15	1.53	3
Nora	F	9	28	14	2	3
Nora	G	9	49	15	3.27	3
Nora	H	9	46	14	3.29	3
Nora	I	9	55	15	3.67	3
Nora	E	10	10	14	0.71	3
Nora	F	10	12	13	0.92	3
Nora	G	10	38	15	2.53	3
Nora	H	10	30	14	2.14	3
Nora	I	10	40	15	2.67	3
Nora	E	11	11	14	0.79	3
Nora	F	11	19	13	1.46	3
Nora	G	11	46	14	3.29	3
Nora	H	11	16	14	1.14	3
Nora	I	11	16	15	1.07	3
Nora	E	12	17	14	1.21	3
Nora	F	12	17	12	1.42	3
Nora	G	12	16	14	1.14	3
Nora	H	12	5	13	0.38	3
Nora	I	12	3	15	0.2	3
Nora	E	13	9	13	0.69	3
Nora	F	13	9	12	0.75	3
Nora	G	13	3	14	0.21	3
Nora	H	13	3	13	0.23	3
Nora	I	13	0	15	0	3
Nora	E	14	8	13	0.62	3
Nora	F	14	2	11	0.18	3
Nora	G	14	6	14	0.43	3
Nora	H	14	0	13	0	3
Nora	I	14	0	15	0	3
Nora	E	15	0	13	0	3
Nora	F	15	0	11	0	3
Nora	G	15	1	14	0.07	3
Nora	H	15	0	13	0	3
Nora	I	15	0	15	0	3
Nora	E	16	0	13	0	3
Nora	F	16	0	11	0	3
Nora	G	16	3	14	0.21	3
Nora	H	16	0	13	0	3
Nora	I	16	0	15	0	3
Nora	E	17	0	10	0	3
Nora	F	17	0	11	0	3
Nora	G	17	0	13	0	3
Nora	H	17	0	12	0	3
Nora	I	17	0	15	0	3

## Sheet: Fig 1E
Treatment	Tube	Total_normalised_cummulative			Treatment	Median_survival
Healthy	A	61.2			DAV	25
Healthy	B	50.6			DCV	28
Healthy	C	64.8			Bloomfield	36
Healthy	D	82.8			Nora	52
Healthy	E	71.1
Healthy	F	53.1
Healthy	G	67.2
Healthy	H	77.4
Healthy	I	81.4
DAV	A	94.2
DAV	B	77.3
DAV	C	75.2
DAV	D	80.5
DAV	E	72.5
DAV	F	92.5
DAV	G	88
DAV	H	68.9
DAV	I	58.9
DCV	A	79.8
DCV	B	80.2
DCV	C	120.4
DCV	D	67.6
DCV	E	25.9
DCV	F	126.9
DCV	G	95
DCV	H	114.5
DCV	I	113.6
Bloomfield	A	83.8
Bloomfield	B	104
Bloomfield	C	50.2
Bloomfield	D	73.8
Bloomfield	E	76.2
Bloomfield	F	99.5
Bloomfield	G	71.7
Bloomfield	H	75.3
Bloomfield	I	89.6
Nora	A	69.7
Nora	B	64.7
Nora	C	32.2
Nora	D	41.6
Nora	E	38.6
Nora	F	28.9
Nora	G	40
Nora	H	27.1
Nora	I	30.7

## Sheet: Fig 1F
OTU_ID	DAV_1	DAV_2	DAV_3	DCV_1	DCV_2	DCV_3	Nora_1	Nora_2	Nora_2	Uninfected_1	Uninfected_2	Uninfected_3			OTU_ID	Domain	Phylum	Class	Order	Family	Genus	Species
OTU_R_1	0	0	0	0	0	0	0	0	0	0	3	2			OTU_R_1	Bacteria	Bacillota	Bacilli	Lactobacillales	Carnobacteriaceae	Alkalibacterium	Alkalibacterium psychrotolerans
OTU_R_2	0	0	0	0	0	0	0	0	0	0	0	1			OTU_R_2	Bacteria	Bacillota	Bacilli	Lactobacillales	Lactobacillaceae	Furfurilactobacillus	Furfurilactobacillus siliginis
OTU_1011	0	0	0	0	0	0	0	0	27	0	0	0			OTU_1011	Bacteria	Pseudomonadota	Gammaproteobacteria	NA	NA	Acidibacter	Acidibacter_ferrireducens
OTU_410	0	0	0	0	0	0	0	0	56	0	0	0			OTU_410	Bacteria	Pseudomonadota	Gammaproteobacteria	Moraxellales	Moraxellaceae	Acinetobacter	Acinetobacter_calcoaceticus
OTU_584	72	0	0	0	0	40	0	0	0	0	0	0			OTU_584	Bacteria	Pseudomonadota	Gammaproteobacteria	Moraxellales	Moraxellaceae	Acinetobacter	Acinetobacter_geminorum
OTU_834	0	0	0	0	0	38	0	0	0	0	0	0			OTU_834	Bacteria	Pseudomonadota	Gammaproteobacteria	Moraxellales	Moraxellaceae	Acinetobacter	Acinetobacter_guillouiae
OTU_823	0	0	39	0	0	0	0	0	0	0	0	0			OTU_823	Bacteria	Pseudomonadota	Gammaproteobacteria	Moraxellales	Moraxellaceae	Acinetobacter	Acinetobacter_johnsonii
OTU_447	0	0	116	0	0	0	35	0	0	0	0	0			OTU_447	Bacteria	Pseudomonadota	Gammaproteobacteria	Moraxellales	Moraxellaceae	Acinetobacter	Acinetobacter_lwoffii
OTU_986	0	0	0	0	0	0	0	29	0	0	0	0			OTU_986	Bacteria	Pseudomonadota	Alphaproteobacteria	Hyphomicrobiales	Rhizobiaceae	Agrobacterium	Agrobacterium_cavarae
OTU_488	0	0	0	0	0	0	0	0	61	0	0	0			OTU_488	Bacteria	Actinomycetota	Actinomycetes	Micrococcales	Microbacteriaceae	Agromyces	Agromyces_mediolanus
OTU_430	126	0	0	0	0	0	0	0	0	0	0	0			OTU_430	Bacteria	Pseudomonadota	Alphaproteobacteria	Rhodobacterales	Paracoccaceae	Albimonas	Albimonas_pacifica
OTU_971	0	0	0	0	0	29	0	0	0	0	0	0			OTU_971	Bacteria	Pseudomonadota	Betaproteobacteria	Burkholderiales	Alcaligenaceae	Alcaligenes	Alcaligenes_faecalis
OTU_879	0	0	35	0	0	0	0	0	0	0	0	0			OTU_879	Bacteria	Bacteroidota	Bacteroidia	Marinilabiliales	Marinilabiliaceae	Alkalitalea	Alkalitalea_saponilacus
OTU_519	90	0	0	0	0	0	0	0	0	0	0	0			OTU_519	Bacteria	Bacillota	Tissierellia	Tissierellales	Peptoniphilaceae	Anaerococcus	Anaerococcus_octavius
OTU_76	0	2920	0	0	0	0	0	0	0	0	0	0			OTU_76	Bacteria	Bacillota	Tissierellia	Tissierellales	Peptoniphilaceae	Anaerococcus	Anaerococcus_rubeinfantis
OTU_139	59	103	0	0	0	92	0	0	0	0	0	0			OTU_139	Bacteria	Actinomycetota	Actinomycetes	Micrococcales	Micrococcaceae	Arthrobacter	Arthrobacter_russicus
OTU_982	0	0	0	0	0	0	0	0	0	0	0	0			OTU_982	Bacteria	Bacteroidota	Saprospiria	Saprospirales	Saprospiraceae	Aureispira	Aureispira_maritima
OTU_96	0	0	0	0	0	0	0	0	0	0	0	0			OTU_96	Eukaryota	Ascomycota	Saccharomycetes	Saccharomycetales	Lipomycetaceae	Babjevia	Babjevia_hyphoforaminiformans
OTU_695	0	0	0	0	87	0	0	0	0	0	0	0			OTU_695	Bacteria	Bacillota	Bacilli	Bacillales	Bacillaceae	Bacillus	Bacillus_cereus
OTU_807	0	0	0	0	0	0	0	0	41	0	0	0			OTU_807	Bacteria	Bacillota	Bacilli	Bacillales	Bacillaceae	Bacillus	Bacillus_nitratireducens
OTU_604	0	0	0	0	0	0	0	0	68	0	0	0			OTU_604	Bacteria	Bacillota	Bacilli	Bacillales	Bacillaceae	Bacillus	Bacillus_pacificus
OTU_448	0	0	0	0	116	0	0	0	0	0	0	0			OTU_448	Bacteria	Bacillota	Bacilli	Bacillales	Bacillaceae	Bacillus	Bacillus_paranthracis
OTU_64	0	0	0	0	0	0	0	0	0	0	0	0			OTU_64	Eukaryota	Mucoromycota	Mucoromycetes	Mucorales	Backusellaceae	Backusella	Backusella_lamprospora
OTU_606	0	0	0	0	0	0	0	0	67	0	0	0			OTU_606	Bacteria	Actinomycetota	Actinomycetes	Bifidobacteriales	Bifidobacteriaceae	Bifidobacterium	Bifidobacterium_dolichotidis
OTU_630	65	0	0	0	0	0	0	0	0	0	0	0			OTU_630	Bacteria	Spirochaetota	Spirochaetia	Spirochaetales	Borreliaceae	Borreliella	Borreliella_bissettiae
OTU_414	134	0	0	0	0	0	0	0	0	0	0	0			OTU_414	Bacteria	Pseudomonadota	Alphaproteobacteria	Hyphomicrobiales	Nitrobacteraceae	Bradyrhizobium	Bradyrhizobium_denitrificans
OTU_282	0	240	0	0	0	0	0	0	0	0	0	0			OTU_282	Bacteria	Pseudomonadota	Alphaproteobacteria	Hyphomicrobiales	Nitrobacteraceae	Bradyrhizobium	Bradyrhizobium_embrapense
OTU_419	0	47	0	0	0	0	0	0	0	0	0	0			OTU_419	Bacteria	Pseudomonadota	Alphaproteobacteria	Hyphomicrobiales	Nitrobacteraceae	Bradyrhizobium	Bradyrhizobium_mercantei
OTU_799	0	41	0	0	0	0	0	0	0	0	0	0			OTU_799	Bacteria	Pseudomonadota	Alphaproteobacteria	Hyphomicrobiales	Nitrobacteraceae	Bradyrhizobium	Bradyrhizobium_septentrionale
OTU_607	0	0	0	0	0	0	0	0	0	0	0	0			OTU_607	Bacteria	Acidobacteriota	Blastocatellia	Blastocatellales	Arenimicrobiaceae	Brevitalea	Brevitalea_aridisoli
OTU_719	0	0	0	0	0	0	0	0	48	0	0	0			OTU_719	Bacteria	Pseudomonadota	Alphaproteobacteria	Caulobacterales	Caulobacteraceae	Brevundimonas	Brevundimonas_aurantiaca
OTU_265	174	0	251	0	179	82	45	0	0	0	0	0			OTU_265	Bacteria	Pseudomonadota	Alphaproteobacteria	Caulobacterales	Caulobacteraceae	Brevundimonas	Brevundimonas_balnearis
OTU_205	0	0	490	0	0	0	0	0	0	0	0	0			OTU_205	Bacteria	Bacillota	Bacilli	Bacillales	Listeriaceae	Brochothrix	Brochothrix_thermosphacta
OTU_757	0	0	0	0	0	45	0	0	0	0	0	0			OTU_757	Bacteria	Pseudomonadota	Betaproteobacteria	Burkholderiales	Burkholderiaceae	Burkholderia	Burkholderia_paludis
OTU_256	0	0	0	263	0	0	0	0	0	0	0	0			OTU_256	Bacteria	Campylobacterota	Epsilonproteobacteria	Campylobacterales	Campylobacteraceae	Campylobacter	Campylobacter_sputorum
OTU_443	0	0	117	0	0	0	0	0	0	0	0	0			OTU_443	Bacteria	Bacillota	Bacilli	Lactobacillales	Carnobacteriaceae	Carnobacterium	Carnobacterium_divergens
OTU_761	0	0	0	0	0	0	0	45	0	0	0	0			OTU_761	Bacteria	Pseudomonadota	Betaproteobacteria	Burkholderiales	Alcaligenaceae	Castellaniella	Castellaniella_denitrificans
OTU_904	0	0	0	0	33	0	0	0	0	0	0	0			OTU_904	Bacteria	Actinomycetota	Actinomycetes	Mycobacteriales	Corynebacteriaceae	Corynebacterium	Corynebacterium_glyciniphilum
OTU_717	0	0	0	0	0	0	0	0	0	0	0	0			OTU_717	Bacteria	Actinomycetota	Actinomycetes	Mycobacteriales	Corynebacteriaceae	Corynebacterium	Corynebacterium_otitidis
OTU_634	0	0	0	0	0	0	0	64	0	0	0	0			OTU_634	Bacteria	Actinomycetota	Actinomycetes	Mycobacteriales	Corynebacteriaceae	Corynebacterium	Corynebacterium_tuberculostearicum
OTU_144	0	0	0	0	0	0	0	0	0	0	0	0			OTU_144	Bacteria	Pseudomonadota	Betaproteobacteria	Burkholderiales	Burkholderiaceae	Cupriavidus	Cupriavidus_basilensis
OTU_624	0	0	0	0	0	0	0	65	0	0	0	0			OTU_624	Bacteria	Chloroflexota	Dehalococcoidia	Dehalococcoidales	Dehalococcoidaceae	Dehalococcoides	Dehalococcoides_mccartyi
OTU_962	0	0	0	30	0	0	0	0	0	0	0	0			OTU_962	Bacteria	Pseudomonadota	Betaproteobacteria	Burkholderiales	Comamonadaceae	Delftia	Delftia_lacustris
OTU_655	0	0	0	0	0	0	0	0	0	0	0	0			OTU_655	Bacteria	Pseudomonadota	Alphaproteobacteria	Rhodospirillales	Dongiaceae	Dongia	Dongia_mobilis
OTU_551	0	0	0	0	0	0	0	0	0	0	0	0			OTU_551	Bacteria	Pseudomonadota	Betaproteobacteria	Burkholderiales	Oxalobacteraceae	Duganella	Duganella_aceris
OTU_560	46	0	0	0	0	0	0	0	0	0	0	0			OTU_560	Bacteria	Pseudomonadota	Betaproteobacteria	Burkholderiales	Oxalobacteraceae	NA	Empedobacter_haloabium
OTU_577	0	0	0	0	0	0	0	0	0	0	0	0			OTU_577	Bacteria	Bacillota	Bacilli	Lactobacillales	Enterococcaceae	Enterococcus	Enterococcus_asini
OTU_128	0	0	0	0	0	0	0	0	0	0	0	0			OTU_128	Bacteria	Bacillota	Bacilli	Lactobacillales	Enterococcaceae	Enterococcus	Enterococcus_durans
OTU_51	0	0	0	0	0	0	0	0	0	0	0	0			OTU_51	Bacteria	Bacillota	Bacilli	Lactobacillales	Enterococcaceae	Enterococcus	Enterococcus_faecium
OTU_331	0	0	0	0	0	0	0	0	0	0	1	1			OTU_331	Bacteria	Bacillota	Bacilli	Lactobacillales	Enterococcaceae	Enterococcus	Enterococcus_hirae
OTU_496	0	0	0	0	0	0	0	99	0	0	0	0			OTU_496	Bacteria	Spirochaetota	Spirochaetia	Spirochaetales	Spirochaetaceae	Entomospira	Entomospira_nematocerorum
OTU_665	0	0	0	36	26	0	0	58	0	0	0	0			OTU_665	Bacteria	Bacteroidota	Flavobacteriia	Flavobacteriales	Weeksellaceae	Epilithonimonas	Epilithonimonas_zeae
OTU_766	0	44	0	0	0	0	0	0	0	0	0	0			OTU_766	Bacteria	Bacillota	Clostridia	Eubacteriales	Oscillospiraceae	Flavonifractor	Flavonifractor_plautii
OTU_640	0	0	0	0	0	0	0	103	0	0	0	0			OTU_640	Bacteria	Bacillota	Clostridia	Lachnospirales	Lachnospiraceae	Fusicatenibacter	Fusicatenibacter_saccharivorans
OTU_132	0	83	0	0	0	0	0	0	0	0	0	0			OTU_132	Bacteria	Bacteroidota	Cytophagia	Cytophagales	Bernardetiaceae	Garritya	Garritya_polymorpha
OTU_571	0	0	0	0	0	0	0	0	0	0	0	0			OTU_571	Bacteria	Bacillota	Bacilli	Bacillales	Gemellaceae	Gemella	Gemella_haemolysans
OTU_445	0	0	177	0	0	0	0	0	0	0	0	0			OTU_445	Bacteria	Bacillota	Bacilli	Lactobacillales	Carnobacteriaceae	Granulicatella	Granulicatella_elegans
OTU_1044	0	26	0	0	0	0	0	0	0	0	0	0			OTU_1044	Bacteria	Pseudomonadota	Alphaproteobacteria	Rhodobacterales	Paracoccaceae	Haematobacter	Haematobacter_massiliensis
OTU_119	824	0	0	0	0	0	0	0	0	0	0	0			OTU_119	Bacteria	Bacillota	Clostridia	Halanaerobiales	Halobacteroidaceae	Halanaerobacter	Halanaerobacter_salinarius
OTU_578	0	0	0	0	0	73	0	0	0	0	0	0			OTU_578	Bacteria	Bacteroidota	Cytophagia	Cytophagales	Hymenobacteraceae	Hymenobacter	Hymenobacter_rutilus
OTU_544	0	0	0	0	0	0	0	84	0	0	0	0			OTU_544	Bacteria	Pseudomonadota	Gammaproteobacteria	Enterobacterales	Enterobacteriaceae	Klebsiella	Klebsiella_pasteurii
OTU_178	0	453	0	0	0	0	0	0	0	1	0	2			OTU_178	Bacteria	Bacillota	Bacilli	Lactobacillales	Lactobacillaceae	Lactiplantibacillus	Lactiplantibacillus_argentoratensis
OTU_R_3	0	0	0	0	0	0	0	0	0	1	0	0			OTU_R_3	Bacteria	Bacillota	Bacilli	Lactobacillales	Lactobacillaceae	Lactiplantibacillus	Lactiplantibacillus daowaiensis
OTU_R_4	0	0	0	0	0	0	0	0	0	0	3	2			OTU_R_4	Bacteria	Bacillota	Bacilli	Lactobacillales	Lactobacillaceae	Lactiplantibacillus	Lactiplantibacillus fabifermentans
OTU_R_5	0	0	0	0	0	0	0	0	0	3	1	1			OTU_R_5	Bacteria	Bacillota	Bacilli	Lactobacillales	Lactobacillaceae	Lactiplantibacillus	Lactiplantibacillus herbarum
OTU_R_6	0	0	0	0	0	0	0	0	0	1	0	1			OTU_R_6	Bacteria	Bacillota	Bacilli	Lactobacillales	Lactobacillaceae	Lactiplantibacillus	Lactiplantibacillus modestisalitolerans
OTU_R_7	0	0	0	0	0	0	0	0	0	0	0	1			OTU_R_7	Bacteria	Bacillota	Bacilli	Lactobacillales	Lactobacillaceae	Lactiplantibacillus	Lactiplantibacillus pingfangensis
OTU_R_8	0	0	0	0	0	0	0	0	0	0	3	2			OTU_R_8	Bacteria	Bacillota	Bacilli	Lactobacillales	Lactobacillaceae	Lactiplantibacillus	Lactiplantibacillus plajomi
OTU_21	62	231	590	4049	0	22511	0	554	303	20	13	16			OTU_21	Bacteria	Bacillota	Bacilli	Lactobacillales	Lactobacillaceae	Lactiplantibacillus	Lactiplantibacillus_paraplantarum
OTU_1	111331	62181	83214	107505	73	72672	45084	4786	94523	16294	13183	14451			OTU_1	Bacteria	Bacillota	Bacilli	Lactobacillales	Lactobacillaceae	Lactiplantibacillus	Lactiplantibacillus_pentosus
OTU_347	0	158	0	39	183	144	0	0	0	0	0	0			OTU_347	Bacteria	Bacillota	Bacilli	Lactobacillales	Lactobacillaceae	Lactiplantibacillus	Lactiplantibacillus_plajomi
OTU_18	22776	1807	1370	13808	89300	280	35054	92131	9520	15430	12453	13882			OTU_18	Bacteria	Bacillota	Bacilli	Lactobacillales	Lactobacillaceae	Lactiplantibacillus	Lactiplantibacillus_plantarum
OTU_365	0	168	0	0	0	0	0	0	0	0	0	0			OTU_365	Bacteria	Bacillota	Bacilli	Lactobacillales	Lactobacillaceae	Lactobacillus	Lactobacillus_porci
OTU_500	0	0	0	0	0	0	0	0	0	0	0	0			OTU_500	Bacteria	Pseudomonadota	Betaproteobacteria	Burkholderiales	Burkholderiaceae	Lautropia	Lautropia_mirabilis
OTU_723	0	0	0	0	0	48	0	0	0	0	0	0			OTU_723	Bacteria	Actinomycetota	Actinomycetes	Mycobacteriales	Lawsonellaceae	Lawsonella	Lawsonella_clevelandensis
OTU_585	0	0	0	0	0	0	0	72	0	0	0	0			OTU_585	Bacteria	Actinomycetota	Actinomycetes	Micrococcales	Microbacteriaceae	Leifsonia	Leifsonia_shinshuensis
OTU_442	0	0	0	0	0	0	0	0	0	0	0	0			OTU_442	Bacteria	Bacillota	Bacilli	Lactobacillales	Lactobacillaceae	Levilactobacillus	Levilactobacillus_acidifarinae
OTU_197	0	0	0	0	0	0	0	0	0	0	0	0			OTU_197	Bacteria	Bacillota	Bacilli	Lactobacillales	Lactobacillaceae	Levilactobacillus	Levilactobacillus_brevis
OTU_91	0	0	0	0	0	0	0	0	0	3	1	3			OTU_91	Bacteria	Bacillota	Bacilli	Lactobacillales	Lactobacillaceae	Levilactobacillus	Levilactobacillus_hammesii
OTU_523	0	0	0	0	0	0	0	0	0	2	2	0			OTU_523	Bacteria	Bacillota	Bacilli	Lactobacillales	Lactobacillaceae	Levilactobacillus	Levilactobacillus_senmaizukei
OTU_669	0	0	0	0	0	0	0	0	0	1	2	1			OTU_669	Bacteria	Bacillota	Bacilli	Lactobacillales	Lactobacillaceae	Levilactobacillus	Levilactobacillus_suantsaiihabitans
OTU_R_9	0	0	0	0	0	0	0	0	0	2	0	1			OTU_R_9	Bacteria	Bacillota	Bacilli	Lactobacillales	Lactobacillaceae	Lentilactobacillus	Lentilactobacillus rapi
OTU_559	0	0	0	0	0	0	0	0	0	0	0	0			OTU_559	Eukaryota	Ascomycota	Dothideomycetes	Pleosporales	Lindgomycetaceae	Lindgomyces	Lindgomyces_cigarospora
OTU_845	37	0	0	0	0	0	0	0	0	0	0	0			OTU_845	Bacteria	Mycoplasmatota	Mollicutes	Acholeplasmatales	Acholeplasmataceae	Mariniplasma	Mariniplasma_anaerobium
OTU_97	0	0	0	0	0	0	0	0	0	0	0	0			OTU_97	Eukaryota	Ascomycota	Dothideomycetes	Pleosporales	Massariaceae	Massaria	Massaria_ariae
OTU_74	0	0	0	0	0	0	0	0	0	0	0	0			OTU_74	Eukaryota	Ascomycota	Dothideomycetes	Pleosporales	Massariaceae	Massaria	Massaria_lantanae
OTU_90	0	0	0	0	0	0	0	0	0	0	0	0			OTU_90	Bacteria	Mycoplasmatota	NA	Mycoplasmoidales	Metamycoplasmataceae	Mesomycoplasma	Mesomycoplasma_flocculare
OTU_465	0	0	110	0	0	0	0	0	0	0	0	0			OTU_465	Bacteria	Pseudomonadota	Alphaproteobacteria	Hyphomicrobiales	Methylobacteriaceae	Methylobacterium	Methylobacterium_ajmalii
OTU_467	109	0	0	0	0	0	0	0	0	0	0	0			OTU_467	Bacteria	Pseudomonadota	Alphaproteobacteria	Hyphomicrobiales	Methylobacteriaceae	Methylobacterium	Methylobacterium_brachiatum
OTU_167	474	0	0	0	0	0	0	0	0	0	0	0			OTU_167	Bacteria	Pseudomonadota	Alphaproteobacteria	Hyphomicrobiales	Methylobacteriaceae	Methylobacterium	Methylobacterium_indicum
OTU_173	461	0	113	0	0	101	0	0	0	0	0	0			OTU_173	Bacteria	Pseudomonadota	Alphaproteobacteria	Hyphomicrobiales	Methylobacteriaceae	Methylobacterium	Methylobacterium_jeotgali
OTU_312	0	0	0	0	0	0	0	0	0	0	0	0			OTU_312	Bacteria	Pseudomonadota	Alphaproteobacteria	Hyphomicrobiales	Methylobacteriaceae	Methylorubrum	Methylorubrum_zatmanii
OTU_648	0	0	61	0	0	0	0	0	0	0	0	0			OTU_648	Bacteria	Actinomycetota	Actinomycetes	Micrococcales	Micrococcaceae	Micrococcus	Micrococcus_luteus
OTU_537	0	0	0	0	0	0	87	0	0	0	0	0			OTU_537	Bacteria	Pseudomonadota	Alphaproteobacteria	Hyphomicrobiales	Methylobacteriaceae	Microvirga	Microvirga_zambiensis
OTU_219	0	0	333	0	0	0	0	0	0	0	0	0			OTU_219	Bacteria	Pseudomonadota	Gammaproteobacteria	Moraxellales	Moraxellaceae	Moraxella	Moraxella_osloensis
OTU_258	0	0	0	0	0	0	0	0	0	0	0	0			OTU_258	Bacteria	Mycoplasmatota	NA	Mycoplasmoidales	Mycoplasmoidaceae	Mycoplasmoides	Mycoplasmoides_fastidiosum
OTU_996	0	0	0	0	0	0	0	28	0	0	0	0			OTU_996	Bacteria	Pseudomonadota	Betaproteobacteria	Neisseriales	Neisseriaceae	Neisseria	Neisseria_macacae
OTU_285	0	0	0	0	0	0	0	0	0	0	0	0			OTU_285	Bacteria	Pseudomonadota	Alphaproteobacteria	Rhodobacterales	Paracoccaceae	Paracoccus	Paracoccus_aeridis
OTU_602	0	0	0	0	0	0	0	0	69	0	0	0			OTU_602	Bacteria	Pseudomonadota	Alphaproteobacteria	Rhodobacterales	Paracoccaceae	Paracoccus	Paracoccus_marinus
OTU_315	0	0	0	0	0	204	0	0	0	0	0	0			OTU_315	Bacteria	Pseudomonadota	Betaproteobacteria	Burkholderiales	Sphaerotilaceae	Roseateles	Pelomonas_aquatica
OTU_408	0	0	0	0	0	0	0	0	0	0	0	0			OTU_408	Bacteria	Pseudomonadota	Alphaproteobacteria	Hyphomicrobiales	Phreatobacteraceae	Phreatobacter	Phreatobacter_stygius
OTU_409	0	0	0	0	0	0	0	52	0	0	0	0			OTU_409	Bacteria	Pseudomonadota	Alphaproteobacteria	Hyphomicrobiales	Phyllobacteriaceae	Phyllobacterium	Phyllobacterium_myrsinacearum
OTU_381	0	0	0	0	0	0	0	0	0	0	0	0			OTU_381	Bacteria	Pseudomonadota	Gammaproteobacteria	Pseudomonadales	Pseudomonadaceae	Pseudomonas	Pseudomonas_bubulae
OTU_166	0	0	41	0	0	0	40	30	0	0	0	0			OTU_166	Archaea	Thermoproteota	Thermoprotei	Thermoproteales	Thermoproteaceae	Pyrobaculum	Pyrobaculum_ferrireducens
OTU_647	0	61	0	0	0	0	0	0	0	0	0	0			OTU_647	Bacteria	Pseudomonadota	Betaproteobacteria	Burkholderiales	Burkholderiaceae	Ralstonia	Ralstonia_insidiosa
OTU_542	0	0	0	0	0	0	0	0	0	0	0	0			OTU_542	Bacteria	Actinomycetota	Coriobacteriia	Eggerthellales	Eggerthellaceae	Raoultibacter	Raoultibacter_massiliensis
OTU_1024	0	0	0	0	0	0	0	0	0	0	0	0			OTU_1024	Bacteria	Actinomycetota	Actinomycetes	Mycobacteriales	Nocardiaceae	Rhodococcus	Rhodococcus_qingshengii
OTU_1033	0	0	0	0	0	0	0	0	0	0	0	0			OTU_1033	Bacteria	Pseudomonadota	Alphaproteobacteria	Hyphomicrobiales	Hyphomicrobiaceae	Rhodoplanes	Rhodoplanes_pokkaliisoli
OTU_734	0	0	0	0	0	0	0	0	0	0	0	0			OTU_734	Bacteria	Actinomycetota	Actinomycetes	Micrococcales	Micrococcaceae	Rothia	Rothia_aeria
OTU_122	770	250	0	0	0	0	0	0	0	0	0	0			OTU_122	Bacteria	Pseudomonadota	Betaproteobacteria	Burkholderiales	Oxalobacteraceae	Rugamonas	Rugamonas_aquatica
OTU_384	0	32	0	0	0	0	0	37	37	0	0	0			OTU_384	Bacteria	Bacteroidota	Chitinophagia	Chitinophagales	Chitinophagaceae	Sediminibacterium	Sediminibacterium_salmoneum
OTU_116	868	0	0	0	0	0	0	0	0	0	0	0			OTU_116	Bacteria	Pseudomonadota	Gammaproteobacteria	Enterobacterales	Enterobacteriaceae	Shigella	Shigella_boydii
OTU_687	0	0	0	0	0	0	0	52	0	0	0	0			OTU_687	Bacteria	Pseudomonadota	Betaproteobacteria	Neisseriales	Neisseriaceae	Simonsiella	Simonsiella_muelleri
OTU_31	0	0	462	0	0	0	0	0	0	0	0	0			OTU_31	Eukaryota	Basidiomycota	Microbotryomycetes	NA	Chrysozymaceae	Slooffia	Slooffia_tsugae
OTU_543	84	0	0	0	0	0	0	0	27	0	0	0			OTU_543	Bacteria	Bacillota	Bacilli	Bacillales	Staphylococcaceae	Staphylococcus	Staphylococcus_caprae
OTU_199	656	66	0	0	116	0	0	0	68	0	0	0			OTU_199	Bacteria	Bacillota	Bacilli	Bacillales	Staphylococcaceae	Staphylococcus	Staphylococcus_epidermidis
OTU_1047	0	0	0	0	0	0	0	92	0	0	0	0			OTU_1047	Bacteria	Bacillota	Bacilli	Bacillales	Staphylococcaceae	Staphylococcus	Staphylococcus_hominis
OTU_403	0	0	0	0	0	0	0	0	0	0	0	0			OTU_403	Bacteria	Bacillota	Bacilli	Bacillales	Staphylococcaceae	Staphylococcus	Staphylococcus_warneri
OTU_731	0	0	0	0	0	47	0	0	0	0	0	0			OTU_731	Bacteria	Bacillota	Bacilli	Lactobacillales	Streptococcaceae	Streptococcus	Streptococcus_chosunense
OTU_545	0	0	0	0	0	0	0	0	0	0	0	0			OTU_545	Bacteria	Bacillota	Bacilli	Lactobacillales	Streptococcaceae	Streptococcus	Streptococcus_gwangjuense
OTU_869	0	0	0	0	35	0	0	0	0	0	0	0			OTU_869	Bacteria	Bacillota	Bacilli	Lactobacillales	Streptococcaceae	Streptococcus	Streptococcus_infantis
OTU_370	0	71	164	0	0	0	0	0	0	0	0	0			OTU_370	Bacteria	Bacillota	Bacilli	Lactobacillales	Streptococcaceae	Streptococcus	Streptococcus_mitis
OTU_1041	0	26	0	0	0	0	0	0	0	0	0	0			OTU_1041	Bacteria	Bacillota	Bacilli	Lactobacillales	Streptococcaceae	Streptococcus	Streptococcus_oralis
OTU_569	0	0	0	0	0	0	0	0	0	0	0	0			OTU_569	Bacteria	Bacillota	Bacilli	Lactobacillales	Streptococcaceae	Streptococcus	Streptococcus_parasuis
OTU_913	0	0	0	0	0	0	0	32	0	0	0	0			OTU_913	Bacteria	Bacillota	Bacilli	Lactobacillales	Streptococcaceae	Streptococcus	Streptococcus_sanguinis
OTU_367	0	107	0	0	0	0	0	0	0	0	0	0			OTU_367	Bacteria	Bacillota	Bacilli	Lactobacillales	Streptococcaceae	Streptococcus	Streptococcus_vulneris
OTU_615	0	0	0	0	0	0	0	0	66	0	0	0			OTU_615	Bacteria	Acidobacteriota	Holophagae	Acanthopleuribacterales	Acanthopleuribacteraceae	Sulfidibacter	Sulfidibacter_corallicola
OTU_402	143	0	0	0	0	0	0	0	0	0	0	0			OTU_402	Bacteria	Pseudomonadota	Gammaproteobacteria	Chromatiales	Chromatiaceae	Thiocapsa	Thiocapsa_imhoffii
OTU_79	0	0	0	0	0	0	0	2566	0	0	0	0			OTU_79	Eukaryota	Basidiomycota	Agaricomycetes	Boletales	Boletaceae	Turmalinea	Turmalinea_chrysocarpa
OTU_964	0	0	0	0	0	0	0	0	0	0	0	0			OTU_964	Bacteria	Bacillota	Negativicutes	Veillonellales	Veillonellaceae	Veillonella	Veillonella_infantium
OTU_493	0	0	0	0	0	0	0	0	0	0	0	0			OTU_493	Bacteria	Bacillota	Negativicutes	Veillonellales	Veillonellaceae	Veillonella	Veillonella_massiliensis
OTU_455	0	0	0	0	0	0	0	0	0	0	0	0			OTU_455	Bacteria	Bacillota	Negativicutes	Veillonellales	Veillonellaceae	Veillonella	Veillonella_parvula
OTU_83	0	0	0	0	356	317	1092	0	2257	0	0	0			OTU_83	Eukaryota	Zoopagomycota	Harpellomycetes	Harpellales	Legeriomycetaceae	Zancudomyces	Zancudomyces_culisetae
OTU_611	0	0	0	0	0	0	0	0	67	0	0	0			OTU_611	Bacteria	Pseudomonadota	Betaproteobacteria	Rhodocyclales	Zoogloeaceae	Zoogloea	Zoogloea_resiniphila
OTU_R_10	0	0	0	0	0	0	0	0	0	1	2	1			OTU_R_10	Bacteria	Bacillota	Bacilli	Lactobacillales	Lactobacillaceae	Levilactobacillus	Levilactobacillus suantsaiihabitans
OTU_R_11	0	0	0	0	0	0	0	0	0	0	1	0			OTU_R_11	Bacteria	Bacillota	Bacilli	Lactobacillales	Lactobacillaceae	Nicoliella	Nicoliella spurrieria0
OTU_R_12	0	0	0	0	0	0	0	0	0	1	1	0			OTU_R_12	Bacteria	Bacillota	Bacilli	Lactobacillales	Lactobacillaceae	Paucilactobacillus	Paucilactobacillus vaccinostercus
OTU_R_13	0	0	0	0	0	0	0	0	0	0	1	0			OTU_R_13	Bacteria	Bacillota	Bacilli	Lactobacillales	Lactobacillaceae	Pediococcus	Pediococcus damnosus
OTU_R_14	0	0	0	0	0	0	0	0	0	2	1	1			OTU_R_14	Bacteria	Bacillota	Bacilli	Lactobacillales	Lactobacillaceae	Pediococcus	Pediococcus ethanolidurans
OTU_R_15	0	0	0	0	0	0	0	0	0	1	2	0			OTU_R_15	Bacteria	Bacillota	Bacilli	Lactobacillales	Lactobacillaceae	Secundilactobacillus	Secundilactobacillus odoratitofui
OTU_R_16	0	0	0	0	0	0	0	0	0	3	0	2			OTU_R_16	Bacteria	Bacillota	Bacilli	Lactobacillales	Lactobacillaceae	Secundilactobacillus	Secundilactobacillus similis DSM 23365 = JCM 2765

## Sheet: Fig S3
Alpha diversity									Beta diversity
	Infection	Replicate	samples	variable	value	standard error				Axis.1	Axis.2	Replicate
1	DAV	1	DAV_1	Chao1	21	0			DAV_1	-0.187272	0.00971558	1
2	DAV	2	DAV_2	Chao1	21	0			DAV_2	-0.325915	0.0648367	2
3	DAV	3	DAV_3	Chao1	17	0			DAV_3	-0.33586	0.060949	3
4	DCV	1	DCV_1	Chao1	7	0			DCV_1	-0.244994	0.0216719	1
5	DCV	2	DCV_2	Chao1	11	0			DCV_2	0.641527	0.00859406	2
6	DCV	3	DCV_3	Chao1	16	0			DCV_3	-0.331085	-0.171011	3
7	Nora	1	Nora_1	Chao1	7	0			Nora_1	0.0710619	-0.020263	1
8	Nora	2	Nora_2	Chao1	20	0			Nora_2	0.591521	0.0132254	2
9	Nora	3	Nora_3	Chao1	17	0			Nora_3	-0.263076	0.0546098	3
10	Uninfected	1	Uninfected_1	Chao1	26	13.1295			Uninfected_1	0.125392	-0.0142351	1
11	Uninfected	2	Uninfected_2	Chao1	19.2	4.32769			Uninfected_2	0.128217	-0.0141648	2
12	Uninfected	3	Uninfected_3	Chao1	20.6	5.33279			Uninfected_3	0.130482	-0.0139285	3
13	DAV	1	DAV_1	Shannon	0.699305	NA
14	DAV	2	DAV_2	Shannon	0.523193	NA
15	DAV	3	DAV_3	Shannon	0.31736	NA
16	DCV	1	DCV_1	Shannon	0.507237	NA
17	DCV	2	DCV_2	Shannon	0.0959174	NA
18	DCV	3	DCV_3	Shannon	0.6605	NA
19	Nora	1	Nora_1	Shannon	0.76638	NA
20	Nora	2	Nora_2	Shannon	0.431088	NA
21	Nora	3	Nora_3	Shannon	0.476562	NA
22	Uninfected	1	Uninfected_1	Shannon	0.702328	NA
23	Uninfected	2	Uninfected_2	Shannon	0.704584	NA
24	Uninfected	3	Uninfected_3	Shannon	0.703936	NA

## Sheet: Fig 1G
Sample	Replicate	CT 16S		CT RP49
Healthy 1	A	28.684	27.377	15.304	15.43
Healthy 2	A	27.32	27.661	15.235	15.335
Healthy 3	A	22.386	22.414	15.406	15.335
Nora 1	A	21.872	21.766	15.515	15.588
Nora 2	A	21.793	21.85	15.492	15.432
Nora 3	A	20.509	20.468	15.413	15.366
Bloomfield 1	A	28.582	28.357	15.265	15.171
Bloomfield 2	A	29.101	29.416	15.288	15.356
Bloomfield 3	A	29.959	29.386	15.361	15.186
DAV 1	A	24.489	24.48	15.535	15.44
DAV 2	A	24.348	24.149	15.349	15.384
DAV 3	A	21.96	21.99	15.524	15.376
DCV 1	A	19.434	19.325	15.543	15.002
DCV 2	A	21.122	21.165	15.473	15.548
DCV 3	A	23.254	23.275	15.455	15.414
extraction neg ctrl	A	27.593	28.383	Undetermined	Undetermined
no template ctrl	A	32.775	32.671	Undetermined	Undetermined
Healthy 1	B	27.745	28.703	14.987	14.603
Healthy 2	B	27.494	29.445	14.833	15.323
Healthy 3	B	21.942	22.391	15.046	14.739
Nora 1	B	21.1	21.165	15.334	15.528
Nora 2	B	18.705	18.083	14.838	14.543
Nora 3	B	21.429	21.563	14.927	16.798
Bloomfield 1	B	29.853	31.933	15.122	14.78
Bloomfield 2	B	31.621	35.07	14.757	15.13
Bloomfield 3	B	33.144	33.577	15.211	15.03
DAV 1	B	23.457	20.903	16.375	16.503
DAV 2	B	27.302	27.538	17.448	18.244
DAV 3	B	23.609	23.52	15.344	15.353
DCV 1	B	24.148	25.054	14.898	14.985
DCV 2	B	26.427	27.339	15.186	15.454
DCV 3	B	23.818	23.146	15.279	14.998
extraction neg ctrl	B	36.489	Undetermined	Undetermined	Undetermined
no template ctrl	B	29.85	29.991	Undetermined	Undetermined
