# Supplementary material for: Persistent viral infections impact key biological traits in Drosophila melanogaster
Source: PLoS Biol. 2025 Oct 9;23(10):e3003437. doi: 10.1371/journal.pbio.3003437 (PMC12530575; doi:10.1371/journal.pbio.3003437)
Supplement: S2 Data — Underlying data for Fig 3 and S4, S5, S6, and S7 Figs. (XLSX) [file pbio.3003437.s003.xlsx]

## Sheet: Sheet1
Id	baseMean	log2FoldChange	lfcSE	pvalue	padj	Source_File	Treatment	DPE
FBgn0000008	452.216	-0.171524	0.0602031	9.56471e-05	0.00545075	resLFC_1_Blo.csv	Bloomfield	1
FBgn0000014	198.279	0.0297381	0.0791927	0.425637	0.714407	resLFC_1_Blo.csv	Bloomfield	1
FBgn0000015	65.7716	0.0330499	0.0961656	0.29226	0.601023	resLFC_1_Blo.csv	Bloomfield	1
FBgn0000017	1792.72	0.0427655	0.0647954	0.320297	0.629547	resLFC_1_Blo.csv	Bloomfield	1
FBgn0000018	258.505	-0.0460857	0.0621898	0.285731	0.597023	resLFC_1_Blo.csv	Bloomfield	1
FBgn0000024	416.439	-0.0645125	0.088223	0.103482	0.375948	resLFC_1_Blo.csv	Bloomfield	1
FBgn0000028	18.1992	-0.0476375	0.126199	0.135747	0.427398	resLFC_1_Blo.csv	Bloomfield	1
FBgn0000032	1123.78	0.0345254	0.0536199	0.408344	0.702077	resLFC_1_Blo.csv	Bloomfield	1
FBgn0000036	91.8915	-0.0902889	0.0982572	0.0366231	0.232051	resLFC_1_Blo.csv	Bloomfield	1
FBgn0000037	73.4048	-0.034614	0.0892613	0.303431	0.61278	resLFC_1_Blo.csv	Bloomfield	1
FBgn0000038	285.362	-0.080821	0.0952117	0.0528338	0.276996	resLFC_1_Blo.csv	Bloomfield	1
FBgn0000039	32.1507	-0.00451723	0.0875734	0.878174	0.954634	resLFC_1_Blo.csv	Bloomfield	1
FBgn0000042	28598.6	-0.1059	0.0444183	0.00514583	0.0815123	resLFC_1_Blo.csv	Bloomfield	1
FBgn0000043	3217.4	-0.0247994	0.0439309	0.509387	0.766283	resLFC_1_Blo.csv	Bloomfield	1
FBgn0000044	13377.7	-0.131502	0.133128	0.00978409	0.119279	resLFC_1_Blo.csv	Bloomfield	1
FBgn0000045	16737.9	-0.102602	0.131303	0.024361	0.190904	resLFC_1_Blo.csv	Bloomfield	1
FBgn0000046	4738.65	-0.0524929	0.0805466	0.183158	0.495264	resLFC_1_Blo.csv	Bloomfield	1
FBgn0000047	7824.15	-0.0175388	0.0980446	0.515752	0.770997	resLFC_1_Blo.csv	Bloomfield	1
FBgn0000052	1964.02	0.105829	0.11715	0.0211189	0.176594	resLFC_1_Blo.csv	Bloomfield	1
FBgn0000053	2195.51	0.0700767	0.107197	0.0721452	0.318307	resLFC_1_Blo.csv	Bloomfield	1
FBgn0000055	117.525	0.223271	0.223293	0.00267236	0.0560774	resLFC_1_Blo.csv	Bloomfield	1
FBgn0000057	524.171	0.0278134	0.0496948	0.490777	0.756822	resLFC_1_Blo.csv	Bloomfield	1
FBgn0000061	3.21713	0.0311405	0.161562	0.16055	NA	resLFC_1_Blo.csv	Bloomfield	1
FBgn0000063	364.949	0.0441692	0.0759069	0.271232	0.585703	resLFC_1_Blo.csv	Bloomfield	1
FBgn0000064	14006.6	0.052615	0.0790295	0.187281	0.500474	resLFC_1_Blo.csv	Bloomfield	1
FBgn0000071	15.4824	-0.0317823	0.181823	0.119043	0.4037	resLFC_1_Blo.csv	Bloomfield	1
FBgn0000075	316.531	-0.0339828	0.130449	0.208544	0.523967	resLFC_1_Blo.csv	Bloomfield	1
FBgn0000077	222.72	-0.0411931	0.0646161	0.338327	0.646641	resLFC_1_Blo.csv	Bloomfield	1
FBgn0000078	1220.73	0.0630681	0.105689	0.092433	0.356408	resLFC_1_Blo.csv	Bloomfield	1
FBgn0000079	2350.5	0.0465692	0.0985298	0.174785	0.485508	resLFC_1_Blo.csv	Bloomfield	1
FBgn0000083	2028.15	0.0777925	0.0504182	0.0561141	0.28529	resLFC_1_Blo.csv	Bloomfield	1
FBgn0000084	527.498	-0.104905	0.0583256	0.0154688	0.150536	resLFC_1_Blo.csv	Bloomfield	1
FBgn0000092	1.96927	0.0411721	0.235959	0.0500483	NA	resLFC_1_Blo.csv	Bloomfield	1
FBgn0000097	1205.43	-0.00339181	0.0490551	0.932572	0.97573	resLFC_1_Blo.csv	Bloomfield	1
FBgn0000100	20306.5	-0.125574	0.053576	0.00277063	0.0572616	resLFC_1_Blo.csv	Bloomfield	1
FBgn0000108	652.724	-0.0408692	0.0765762	0.302131	0.611436	resLFC_1_Blo.csv	Bloomfield	1
FBgn0000109	367.294	-0.0361854	0.0609259	0.400546	0.697083	resLFC_1_Blo.csv	Bloomfield	1
FBgn0000114	11135.3	-0.0278819	0.0431189	0.452722	0.734529	resLFC_1_Blo.csv	Bloomfield	1
FBgn0000115	470.378	-0.0466835	0.055717	0.270319	0.584098	resLFC_1_Blo.csv	Bloomfield	1
FBgn0000116	13136.2	-0.0718644	0.0704887	0.0967056	0.3651	resLFC_1_Blo.csv	Bloomfield	1
FBgn0000117	4511.92	-0.0184211	0.0429449	0.618886	0.831542	resLFC_1_Blo.csv	Bloomfield	1
FBgn0000119	391.951	0.0665475	0.0636192	0.125967	0.41378	resLFC_1_Blo.csv	Bloomfield	1
FBgn0000120	2285.85	0.000841246	0.0753961	0.98254	0.992791	resLFC_1_Blo.csv	Bloomfield	1
FBgn0000121	3563.18	-0.0356278	0.0775453	0.357513	0.662665	resLFC_1_Blo.csv	Bloomfield	1
FBgn0000137	0.763291	-0.015371	0.166111	0.277099	NA	resLFC_1_Blo.csv	Bloomfield	1
FBgn0000139	543.034	-0.0310887	0.0529576	0.454312	0.735745	resLFC_1_Blo.csv	Bloomfield	1
FBgn0000140	2865.46	0.100175	0.105597	0.0252362	0.195064	resLFC_1_Blo.csv	Bloomfield	1
FBgn0000146	1270.82	0.0165242	0.0490582	0.680227	0.863031	resLFC_1_Blo.csv	Bloomfield	1
FBgn0000147	567.433	0.0701755	0.0752873	0.0985449	0.369294	resLFC_1_Blo.csv	Bloomfield	1
FBgn0000150	10705.7	-0.143531	0.0507503	0.000431103	0.0164412	resLFC_1_Blo.csv	Bloomfield	1
FBgn0000152	107.042	0.0153662	0.0730542	0.701106	0.872899	resLFC_1_Blo.csv	Bloomfield	1
FBgn0000153	311.004	0.0387933	0.0818603	0.296146	0.604276	resLFC_1_Blo.csv	Bloomfield	1
FBgn0000157	46.0461	0.0667257	0.124208	0.0746167	0.322402	resLFC_1_Blo.csv	Bloomfield	1
FBgn0000158	466.47	0.0365238	0.0802331	0.330692	0.639259	resLFC_1_Blo.csv	Bloomfield	1
FBgn0000163	927.97	0.0166827	0.0504848	0.681653	0.863275	resLFC_1_Blo.csv	Bloomfield	1
FBgn0000166	870.664	0.0547443	0.0794416	0.17142	0.482187	resLFC_1_Blo.csv	Bloomfield	1
FBgn0000173	1739.55	-0.0422411	0.0443676	0.264135	0.579149	resLFC_1_Blo.csv	Bloomfield	1
FBgn0000179	32.4564	0.067878	0.119438	0.0732725	0.320185	resLFC_1_Blo.csv	Bloomfield	1
FBgn0000180	74.7592	-0.335042	0.28742	0.00104423	0.0295793	resLFC_1_Blo.csv	Bloomfield	1
FBgn0000181	9163.72	-0.0252434	0.0358285	0.436557	0.723971	resLFC_1_Blo.csv	Bloomfield	1
FBgn0000182	1.06235	0.00548581	0.139149	0.715969	NA	resLFC_1_Blo.csv	Bloomfield	1
FBgn0000183	2301.33	0.0133917	0.0514461	0.744089	0.893111	resLFC_1_Blo.csv	Bloomfield	1
FBgn0000206	131.211	-0.070281	0.0965083	0.0769549	0.327509	resLFC_1_Blo.csv	Bloomfield	1
FBgn0000212	1767.33	0.0640445	0.0728343	0.13147	0.421219	resLFC_1_Blo.csv	Bloomfield	1
FBgn0000216	1.93399	-0.00300718	0.167839	0.705832	NA	resLFC_1_Blo.csv	Bloomfield	1
FBgn0000221	143.669	0.0132289	0.0717881	0.744698	0.893397	resLFC_1_Blo.csv	Bloomfield	1
FBgn0000227	7.09463	-0.0010483	0.17013	NA	NA	resLFC_1_Blo.csv	Bloomfield	1
FBgn0000228	1545.13	-0.0271722	0.0543899	0.517263	0.771886	resLFC_1_Blo.csv	Bloomfield	1
FBgn0000229	325.509	-0.0255084	0.0633709	0.552572	0.79537	resLFC_1_Blo.csv	Bloomfield	1
FBgn0000233	7.30754	-0.0428951	0.16429	0.11438	NA	resLFC_1_Blo.csv	Bloomfield	1
FBgn0000239	2541.16	0.101594	0.0439256	0.00686823	0.0972763	resLFC_1_Blo.csv	Bloomfield	1
FBgn0000241	37.4085	-0.00121147	0.0876455	0.967026	0.988372	resLFC_1_Blo.csv	Bloomfield	1
FBgn0000244	565.355	-0.0414166	0.0662776	0.333561	0.642184	resLFC_1_Blo.csv	Bloomfield	1
FBgn0000246	570.419	0.021531	0.0630405	0.616097	0.830791	resLFC_1_Blo.csv	Bloomfield	1
FBgn0000247	975.906	0.0566986	0.0637627	0.190507	0.503782	resLFC_1_Blo.csv	Bloomfield	1
FBgn0000250	3261.91	0.0496636	0.0548622	0.238658	0.556406	resLFC_1_Blo.csv	Bloomfield	1
FBgn0000251	2077.68	0.0149143	0.0603691	0.728192	0.886265	resLFC_1_Blo.csv	Bloomfield	1
FBgn0000253	11397.3	0.00752285	0.0479841	0.849407	0.943338	resLFC_1_Blo.csv	Bloomfield	1
FBgn0000256	691.472	-0.102735	0.0446427	0.00682793	0.096848	resLFC_1_Blo.csv	Bloomfield	1
FBgn0000257	531.313	-0.0215344	0.0529681	0.604165	0.822741	resLFC_1_Blo.csv	Bloomfield	1
FBgn0000259	2610.61	0.0764028	0.0334598	0.0128149	0.136376	resLFC_1_Blo.csv	Bloomfield	1
FBgn0000261	4926.34	-0.00325087	0.0725524	0.935456	0.976952	resLFC_1_Blo.csv	Bloomfield	1
FBgn0000273	2798.76	0.0604514	0.0368624	0.0683123	0.312421	resLFC_1_Blo.csv	Bloomfield	1
FBgn0000274	18.2457	-0.0588356	0.146112	0.0866675	0.345343	resLFC_1_Blo.csv	Bloomfield	1
FBgn0000276	1.88235	0.0132349	0.140556	0.443701	NA	resLFC_1_Blo.csv	Bloomfield	1
FBgn0000277	0.789198	0.00395097	0.150603	0.74579	NA	resLFC_1_Blo.csv	Bloomfield	1
FBgn0000279	0.579873	-0.00510553	0.15259	0.671815	NA	resLFC_1_Blo.csv	Bloomfield	1
FBgn0000283	3512.08	0.0404831	0.0586114	0.344895	0.653232	resLFC_1_Blo.csv	Bloomfield	1
FBgn0000286	1118.78	0.0232578	0.0450769	0.542656	0.788403	resLFC_1_Blo.csv	Bloomfield	1
FBgn0000287	27.8076	0.00821127	0.0956668	0.751618	0.897228	resLFC_1_Blo.csv	Bloomfield	1
FBgn0000289	2886.3	0.0170624	0.044465	0.65237	0.850254	resLFC_1_Blo.csv	Bloomfield	1
FBgn0000299	4886.37	-0.255326	0.168524	0.000427952	0.0164208	resLFC_1_Blo.csv	Bloomfield	1
FBgn0000303	88.6648	-0.0361791	0.0793651	0.33993	0.647905	resLFC_1_Blo.csv	Bloomfield	1
FBgn0000307	2652.08	0.055236	0.0671101	0.199329	0.513196	resLFC_1_Blo.csv	Bloomfield	1
FBgn0000308	5830.83	-0.024713	0.0386469	0.472235	0.746256	resLFC_1_Blo.csv	Bloomfield	1
FBgn0000316	1006.46	0.0629615	0.0541618	0.133844	0.42473	resLFC_1_Blo.csv	Bloomfield	1
FBgn0000317	1234.17	-0.100728	0.0595724	0.0207562	0.175046	resLFC_1_Blo.csv	Bloomfield	1
FBgn0000318	722.979	-0.0914335	0.0492021	0.023039	0.184907	resLFC_1_Blo.csv	Bloomfield	1
FBgn0000319	8137.13	-0.113329	0.0516548	0.00601531	0.0893602	resLFC_1_Blo.csv	Bloomfield	1
FBgn0000320	222.493	-0.128635	0.114972	0.00921843	0.116056	resLFC_1_Blo.csv	Bloomfield	1
FBgn0000326	323.746	0.0307324	0.0569918	0.470239	0.745417	resLFC_1_Blo.csv	Bloomfield	1
FBgn0000330	376.726	-0.00273737	0.0588425	0.948974	0.981588	resLFC_1_Blo.csv	Bloomfield	1
FBgn0000337	1.62091	0.0170209	0.142485	0.35694	NA	resLFC_1_Blo.csv	Bloomfield	1
FBgn0000339	380.725	0.108243	0.0609698	0.0137278	0.142317	resLFC_1_Blo.csv	Bloomfield	1
FBgn0000346	383.71	-0.0142822	0.0768278	0.705056	0.875193	resLFC_1_Blo.csv	Bloomfield	1
FBgn0000351	566.133	-0.0253194	0.0714365	0.537233	0.785291	resLFC_1_Blo.csv	Bloomfield	1
FBgn0000352	1030.69	0.0591999	0.0701864	0.165565	0.473866	resLFC_1_Blo.csv	Bloomfield	1
FBgn0000355	22053	0.0117116	0.139271	0.489703	0.756549	resLFC_1_Blo.csv	Bloomfield	1
FBgn0000356	6711.22	0.0327295	0.138551	0.202274	0.515463	resLFC_1_Blo.csv	Bloomfield	1
FBgn0000357	12447.6	0.0341928	0.155432	0.159598	0.464915	resLFC_1_Blo.csv	Bloomfield	1
FBgn0000358	12419.5	0.0164958	0.113461	0.481584	0.751237	resLFC_1_Blo.csv	Bloomfield	1
FBgn0000359	29960.9	-0.0429612	0.117358	0.168451	0.477923	resLFC_1_Blo.csv	Bloomfield	1
FBgn0000360	53996.2	-0.0421586	0.118335	0.171965	0.482383	resLFC_1_Blo.csv	Bloomfield	1
FBgn0000370	1217.46	0.0462878	0.0622166	0.283651	0.595952	resLFC_1_Blo.csv	Bloomfield	1
FBgn0000376	1562.37	0.0109767	0.0615951	0.798227	0.916842	resLFC_1_Blo.csv	Bloomfield	1
FBgn0000377	505.912	-0.0548301	0.0553619	0.194855	0.508985	resLFC_1_Blo.csv	Bloomfield	1
FBgn0000382	2410.99	0.0755982	0.0399967	0.0319491	0.218849	resLFC_1_Blo.csv	Bloomfield	1
FBgn0000384	714.233	0.060985	0.0624085	0.159638	0.464915	resLFC_1_Blo.csv	Bloomfield	1
FBgn0000394	200.607	0.0478299	0.0688844	0.260574	0.575462	resLFC_1_Blo.csv	Bloomfield	1
FBgn0000395	140.361	0.0735843	0.0821786	0.0784329	0.330296	resLFC_1_Blo.csv	Bloomfield	1
FBgn0000404	12448.5	0.0696655	0.0635139	0.109646	0.386767	resLFC_1_Blo.csv	Bloomfield	1
FBgn0000405	23277.2	0.0319405	0.0557964	0.450395	0.732825	resLFC_1_Blo.csv	Bloomfield	1
FBgn0000406	2088.47	0.715107	0.204274	5.88357e-06	0.000643204	resLFC_1_Blo.csv	Bloomfield	1
FBgn0000411	30.3234	-0.0457426	0.137452	0.134235	0.42513	resLFC_1_Blo.csv	Bloomfield	1
FBgn0000412	2966.83	-0.0379125	0.0549344	0.368157	0.671202	resLFC_1_Blo.csv	Bloomfield	1
FBgn0000414	1237.04	0.0409369	0.0629531	0.342322	0.650919	resLFC_1_Blo.csv	Bloomfield	1
FBgn0000416	12021.5	0.0170463	0.0474096	0.664937	0.856186	resLFC_1_Blo.csv	Bloomfield	1
FBgn0000422	258.813	-0.0292276	0.080511	0.423965	0.713456	resLFC_1_Blo.csv	Bloomfield	1
FBgn0000426	358.616	-0.0384654	0.062583	0.372046	0.675141	resLFC_1_Blo.csv	Bloomfield	1
FBgn0000427	34347.5	-0.698762	0.226343	1.36016e-05	0.00118195	resLFC_1_Blo.csv	Bloomfield	1
FBgn0000439	13.114	0.00536417	0.102925	0.818689	0.929021	resLFC_1_Blo.csv	Bloomfield	1
FBgn0000442	7.57142	-0.00148581	0.103487	0.948446	NA	resLFC_1_Blo.csv	Bloomfield	1
FBgn0000447	815.827	-0.0311518	0.0483028	0.433472	0.721156	resLFC_1_Blo.csv	Bloomfield	1
FBgn0000448	33.7381	-0.0281882	0.0906185	0.37529	0.677491	resLFC_1_Blo.csv	Bloomfield	1
FBgn0000449	10.1756	-0.0209164	0.109055	0.412042	NA	resLFC_1_Blo.csv	Bloomfield	1
FBgn0000451	50.0811	0.109201	0.155644	0.0215632	0.178262	resLFC_1_Blo.csv	Bloomfield	1
FBgn0000454	4105.35	0.490112	0.297387	0.00024834	0.0109714	resLFC_1_Blo.csv	Bloomfield	1
FBgn0000455	609.826	-0.0350242	0.0592934	0.414402	0.707273	resLFC_1_Blo.csv	Bloomfield	1
FBgn0000459	34.818	-0.0267611	0.0889249	0.404731	0.700482	resLFC_1_Blo.csv	Bloomfield	1
FBgn0000463	1136.19	0.0448893	0.0685941	0.290716	0.599933	resLFC_1_Blo.csv	Bloomfield	1
FBgn0000464	55.844	-0.0103478	0.079306	0.772557	0.906055	resLFC_1_Blo.csv	Bloomfield	1
FBgn0000473	151.388	0.625526	0.239922	3.28569e-05	0.00234403	resLFC_1_Blo.csv	Bloomfield	1
FBgn0000477	156.711	0.00342336	0.0792736	0.923435	0.972985	resLFC_1_Blo.csv	Bloomfield	1
FBgn0000479	2105.62	0.0151503	0.0405182	0.670255	0.859322	resLFC_1_Blo.csv	Bloomfield	1
FBgn0000482	391.608	-0.0625862	0.059202	0.146459	0.44373	resLFC_1_Blo.csv	Bloomfield	1
FBgn0000489	909.022	0.0150463	0.0704539	0.715179	0.879681	resLFC_1_Blo.csv	Bloomfield	1
FBgn0000490	135.492	-0.0222899	0.0833544	0.513069	0.768532	resLFC_1_Blo.csv	Bloomfield	1
FBgn0000492	37.4345	-0.00907121	0.0915692	0.743525	0.892937	resLFC_1_Blo.csv	Bloomfield	1
FBgn0000499	790.591	0.0111618	0.0612967	0.794891	0.915303	resLFC_1_Blo.csv	Bloomfield	1
FBgn0000500	20.0892	-0.031276	0.106772	0.279704	0.592703	resLFC_1_Blo.csv	Bloomfield	1
FBgn0000504	279.459	0.0443963	0.0757859	0.269539	0.583575	resLFC_1_Blo.csv	Bloomfield	1
FBgn0000520	315.946	0.0241586	0.0712892	0.556345	0.798551	resLFC_1_Blo.csv	Bloomfield	1
FBgn0000524	1116.94	0.0366819	0.0681056	0.386808	0.685832	resLFC_1_Blo.csv	Bloomfield	1
FBgn0000527	112.902	-0.011723	0.0884922	0.692366	0.868592	resLFC_1_Blo.csv	Bloomfield	1
FBgn0000529	2.23872	0.0137987	0.141622	0.425094	NA	resLFC_1_Blo.csv	Bloomfield	1
FBgn0000533	379.266	0.0495424	0.0612186	0.251165	0.568378	resLFC_1_Blo.csv	Bloomfield	1
FBgn0000535	129.539	-0.0211525	0.0817137	0.544926	0.790032	resLFC_1_Blo.csv	Bloomfield	1
FBgn0000536	1427.7	0.173601	0.0644274	0.000124356	0.00669089	resLFC_1_Blo.csv	Bloomfield	1
FBgn0000541	5932.31	0.0798958	0.0706748	0.0672967	0.310112	resLFC_1_Blo.csv	Bloomfield	1
FBgn0000542	131.687	-0.0670869	0.0744708	0.113364	0.393919	resLFC_1_Blo.csv	Bloomfield	1
FBgn0000543	513.062	0.00968016	0.0564186	0.81944	0.929321	resLFC_1_Blo.csv	Bloomfield	1
FBgn0000546	1014.07	0.0665985	0.0553467	0.115768	0.397348	resLFC_1_Blo.csv	Bloomfield	1
FBgn0000547	1992.28	0.0629402	0.067055	0.145761	0.442848	resLFC_1_Blo.csv	Bloomfield	1
FBgn0000551	0.683717	-0.00989926	0.149004	0.491433	NA	resLFC_1_Blo.csv	Bloomfield	1
FBgn0000557	1170.4	-0.0135163	0.079994	0.703085	0.874055	resLFC_1_Blo.csv	Bloomfield	1
FBgn0000559	58548.4	-0.0152154	0.0377384	0.652335	0.850254	resLFC_1_Blo.csv	Bloomfield	1
FBgn0000560	2.98129	0.00076862	0.121515	0.96731	NA	resLFC_1_Blo.csv	Bloomfield	1
FBgn0000562	2054.34	0.0764036	0.0503139	0.0603674	0.295276	resLFC_1_Blo.csv	Bloomfield	1
FBgn0000564	0.785469	0.000826812	0.146825	0.947772	NA	resLFC_1_Blo.csv	Bloomfield	1
FBgn0000565	679.769	-0.114677	0.0835636	0.0129642	0.13766	resLFC_1_Blo.csv	Bloomfield	1
FBgn0000566	1253.55	-0.0061153	0.0481447	0.877555	0.954459	resLFC_1_Blo.csv	Bloomfield	1
FBgn0000567	332.278	-0.0677929	0.101472	0.0809134	0.335751	resLFC_1_Blo.csv	Bloomfield	1
FBgn0000568	1284.96	-0.0386177	0.0680862	0.362798	0.666815	resLFC_1_Blo.csv	Bloomfield	1
FBgn0000575	1296.13	0.0501363	0.0612814	0.24563	0.562922	resLFC_1_Blo.csv	Bloomfield	1
FBgn0000576	10.9355	0.00342047	0.107249	0.87731	0.9543	resLFC_1_Blo.csv	Bloomfield	1
FBgn0000577	8.43199	-0.00910642	0.110642	0.681314	NA	resLFC_1_Blo.csv	Bloomfield	1
FBgn0000578	1143.39	-0.0161108	0.0530122	0.698181	0.872096	resLFC_1_Blo.csv	Bloomfield	1
FBgn0000579	13078.9	-0.0205718	0.0541648	0.623348	0.834394	resLFC_1_Blo.csv	Bloomfield	1
FBgn0000581	3305.42	0.0201686	0.0665007	0.635015	0.840779	resLFC_1_Blo.csv	Bloomfield	1
FBgn0000588	549.637	0.0855577	0.0790092	0.0490103	0.268272	resLFC_1_Blo.csv	Bloomfield	1
FBgn0000591	0.55026	0.00229046	0.149368	0.850716	NA	resLFC_1_Blo.csv	Bloomfield	1
FBgn0000592	1870.31	-0.020541	0.0790627	0.574604	0.806026	resLFC_1_Blo.csv	Bloomfield	1
FBgn0000606	1.73292	-0.00585937	0.160384	0.583497	NA	resLFC_1_Blo.csv	Bloomfield	1
FBgn0000611	1871.36	0.02862	0.0420126	0.432839	0.720352	resLFC_1_Blo.csv	Bloomfield	1
FBgn0000615	5666.16	-0.15318	0.0614279	0.000559445	0.0191064	resLFC_1_Blo.csv	Bloomfield	1
FBgn0000617	320.363	-0.0935781	0.0670356	0.0346451	0.225603	resLFC_1_Blo.csv	Bloomfield	1
FBgn0000618	108.436	-0.0186903	0.0739331	0.637379	0.842636	resLFC_1_Blo.csv	Bloomfield	1
FBgn0000625	17.4456	-0.00567972	0.095378	0.825427	0.931581	resLFC_1_Blo.csv	Bloomfield	1
FBgn0000629	749.345	0.0986046	0.0547403	0.0197995	0.170781	resLFC_1_Blo.csv	Bloomfield	1
FBgn0000633	67.0189	-0.0391424	0.0907227	0.252072	0.568629	resLFC_1_Blo.csv	Bloomfield	1
FBgn0000635	920.029	-0.0908914	0.073769	0.0396372	0.242996	resLFC_1_Blo.csv	Bloomfield	1
FBgn0000636	627.008	0.0677588	0.0601869	0.117428	0.400227	resLFC_1_Blo.csv	Bloomfield	1
FBgn0000639	372.885	0.102058	0.299487	0.0149895	0.148204	resLFC_1_Blo.csv	Bloomfield	1
FBgn0000640	308.995	0.292533	0.571549	0.00174999	0.0415128	resLFC_1_Blo.csv	Bloomfield	1
FBgn0000644	704.039	-0.0389987	0.134904	0.169607	0.479416	resLFC_1_Blo.csv	Bloomfield	1
FBgn0000658	41.7641	-0.0391399	0.111267	0.201803	0.515124	resLFC_1_Blo.csv	Bloomfield	1
FBgn0000659	200.663	-0.00560986	0.0732773	0.887808	0.959219	resLFC_1_Blo.csv	Bloomfield	1
FBgn0000662	1246.4	0.0731552	0.0611778	0.0922736	0.356187	resLFC_1_Blo.csv	Bloomfield	1
FBgn0000667	5052.94	-0.0487863	0.0732612	0.238493	0.556406	resLFC_1_Blo.csv	Bloomfield	1
FBgn0000709	1517.64	-0.0893924	0.0547897	0.0345516	0.225448	resLFC_1_Blo.csv	Bloomfield	1
FBgn0000711	1139.29	0.0913778	0.0460708	0.0183318	0.164782	resLFC_1_Blo.csv	Bloomfield	1
FBgn0000715	31.5871	0.0050997	0.086341	0.866354	0.949559	resLFC_1_Blo.csv	Bloomfield	1
FBgn0000719	1173.23	0.0752705	0.0479591	0.057672	0.28899	resLFC_1_Blo.csv	Bloomfield	1
FBgn0000721	4530.52	0.00512615	0.0533685	0.902042	0.96402	resLFC_1_Blo.csv	Bloomfield	1
FBgn0000723	344.807	-0.00726972	0.0739314	0.853635	0.944595	resLFC_1_Blo.csv	Bloomfield	1
FBgn0000808	83.3822	0.00173505	0.0779439	0.962218	0.986599	resLFC_1_Blo.csv	Bloomfield	1
FBgn0000810	810.274	0.0167752	0.0474925	0.670251	0.859322	resLFC_1_Blo.csv	Bloomfield	1
FBgn0000826	491.306	0.0239272	0.0742211	0.546542	0.79116	resLFC_1_Blo.csv	Bloomfield	1
FBgn0000927	2332.94	-0.0449009	0.0670507	0.293942	0.602331	resLFC_1_Blo.csv	Bloomfield	1
FBgn0000928	41.3777	0.0323016	0.0931271	0.312184	0.621309	resLFC_1_Blo.csv	Bloomfield	1
FBgn0000964	1356.22	-0.210959	0.198407	0.00247146	0.0532122	resLFC_1_Blo.csv	Bloomfield	1
FBgn0000996	2195.18	0.0817636	0.0965381	0.0506374	0.272057	resLFC_1_Blo.csv	Bloomfield	1
FBgn0001075	36.4657	-0.0304774	0.0929161	0.334627	0.643016	resLFC_1_Blo.csv	Bloomfield	1
FBgn0001077	2.1667	-0.00634369	0.178768	0.325759	NA	resLFC_1_Blo.csv	Bloomfield	1
FBgn0001078	2159.26	-0.0224419	0.0492357	0.576385	0.807106	resLFC_1_Blo.csv	Bloomfield	1
FBgn0001079	355.632	0.115592	0.093914	0.0132473	0.139547	resLFC_1_Blo.csv	Bloomfield	1
FBgn0001083	55.2954	-0.0197367	0.0917157	0.504226	0.76298	resLFC_1_Blo.csv	Bloomfield	1
FBgn0001084	113.995	-0.00901115	0.0741061	0.818765	0.929021	resLFC_1_Blo.csv	Bloomfield	1
FBgn0001085	895.688	0.0278623	0.0649244	0.515302	0.770903	resLFC_1_Blo.csv	Bloomfield	1
FBgn0001086	988.529	0.0915325	0.120266	0.0341707	0.224914	resLFC_1_Blo.csv	Bloomfield	1
FBgn0001087	1564.39	0.0152046	0.0511687	0.710241	0.877721	resLFC_1_Blo.csv	Bloomfield	1
FBgn0001089	84.8895	-0.00477464	0.087687	0.871047	0.95114	resLFC_1_Blo.csv	Bloomfield	1
FBgn0001090	645.079	-0.185533	0.149134	0.00209378	0.0474882	resLFC_1_Blo.csv	Bloomfield	1
FBgn0001091	14543.5	-0.0129441	0.0681775	0.757964	0.89923	resLFC_1_Blo.csv	Bloomfield	1
FBgn0001092	14585.5	0.0346257	0.0322202	0.244816	0.562056	resLFC_1_Blo.csv	Bloomfield	1
FBgn0001098	6089.26	-0.104221	0.0611685	0.0176072	0.162015	resLFC_1_Blo.csv	Bloomfield	1
FBgn0001099	15.3045	-0.0220568	0.100296	0.423366	0.712963	resLFC_1_Blo.csv	Bloomfield	1
FBgn0001104	2119.73	0.0332704	0.0561204	0.432578	0.720041	resLFC_1_Blo.csv	Bloomfield	1
FBgn0001105	4513.77	-0.0579628	0.0313571	0.0463509	0.260751	resLFC_1_Blo.csv	Bloomfield	1
FBgn0001108	2031.09	-0.0194991	0.0498152	0.629401	0.837249	resLFC_1_Blo.csv	Bloomfield	1
FBgn0001112	44.2239	0.0752055	0.155889	0.053562	0.278815	resLFC_1_Blo.csv	Bloomfield	1
FBgn0001114	1978.82	-0.0201951	0.074637	0.607459	0.825051	resLFC_1_Blo.csv	Bloomfield	1
FBgn0001120	1505.28	0.0763298	0.0611006	0.0792351	0.331832	resLFC_1_Blo.csv	Bloomfield	1
FBgn0001122	1325.24	0.00197649	0.0435634	0.957833	0.985424	resLFC_1_Blo.csv	Bloomfield	1
FBgn0001123	364.203	-0.0155636	0.0724457	0.699692	0.872277	resLFC_1_Blo.csv	Bloomfield	1
FBgn0001124	2192.25	0.0745111	0.0585372	0.0838364	0.342361	resLFC_1_Blo.csv	Bloomfield	1
FBgn0001125	4204.69	0.0885822	0.0691934	0.0447761	0.254822	resLFC_1_Blo.csv	Bloomfield	1
FBgn0001128	7710.34	-0.0123333	0.0711379	0.763046	0.902191	resLFC_1_Blo.csv	Bloomfield	1
FBgn0001133	362.635	0.009248	0.059799	0.829194	0.933304	resLFC_1_Blo.csv	Bloomfield	1
FBgn0001134	13.8416	0.00616123	0.0974833	0.805834	0.921001	resLFC_1_Blo.csv	Bloomfield	1
FBgn0001137	283.215	-0.016157	0.0624601	0.706721	0.876214	resLFC_1_Blo.csv	Bloomfield	1
FBgn0001138	16.66	-0.0376246	0.119184	0.200244	0.513458	resLFC_1_Blo.csv	Bloomfield	1
FBgn0001139	2896.26	0.00757182	0.0580602	0.859191	0.946349	resLFC_1_Blo.csv	Bloomfield	1
FBgn0001142	3641.87	0.0559547	0.0497131	0.166075	0.474337	resLFC_1_Blo.csv	Bloomfield	1
FBgn0001145	3541.32	-0.00936357	0.0771814	0.801905	0.919246	resLFC_1_Blo.csv	Bloomfield	1
FBgn0001147	1.39083	-0.02395	0.173192	0.171518	NA	resLFC_1_Blo.csv	Bloomfield	1
FBgn0001148	1.9769	-0.0204391	0.183595	0.16475	NA	resLFC_1_Blo.csv	Bloomfield	1
FBgn0001149	6218.06	0.0358334	0.0472173	0.361577	0.665598	resLFC_1_Blo.csv	Bloomfield	1
FBgn0001150	16.5789	-0.0256985	0.109472	0.338588	0.646755	resLFC_1_Blo.csv	Bloomfield	1
FBgn0001168	542.479	0.067959	0.0720749	0.112628	0.392305	resLFC_1_Blo.csv	Bloomfield	1
FBgn0001169	1484.66	0.0498995	0.0756493	0.220212	0.536184	resLFC_1_Blo.csv	Bloomfield	1
FBgn0001170	3.85913	-0.0490908	0.194577	0.0701426	NA	resLFC_1_Blo.csv	Bloomfield	1
FBgn0001174	6.12594	-0.00305167	0.172945	NA	NA	resLFC_1_Blo.csv	Bloomfield	1
FBgn0001179	528.477	-0.0033799	0.0604666	0.937204	0.976991	resLFC_1_Blo.csv	Bloomfield	1
FBgn0001180	1258.3	-0.00458481	0.0697938	0.911829	0.967908	resLFC_1_Blo.csv	Bloomfield	1
FBgn0001185	280.627	0.0303892	0.0659205	0.476779	0.748876	resLFC_1_Blo.csv	Bloomfield	1
FBgn0001186	4039.84	-0.0439822	0.0484945	0.269927	0.583932	resLFC_1_Blo.csv	Bloomfield	1
FBgn0001187	634.231	0.0896249	0.11248	0.0365484	0.231943	resLFC_1_Blo.csv	Bloomfield	1
FBgn0001189	469.584	0.0456981	0.0521162	0.268495	0.583043	resLFC_1_Blo.csv	Bloomfield	1
FBgn0001197	5050.54	0.019442	0.0565176	0.646885	0.84787	resLFC_1_Blo.csv	Bloomfield	1
FBgn0001202	603.886	-0.018743	0.0542492	0.654707	0.851118	resLFC_1_Blo.csv	Bloomfield	1
FBgn0001206	387.494	0.216627	0.262295	0.0043102	0.0731836	resLFC_1_Blo.csv	Bloomfield	1
FBgn0001208	1005.32	0.141934	0.180851	0.0105025	0.122636	resLFC_1_Blo.csv	Bloomfield	1
FBgn0001215	4646.21	0.0285816	0.0496328	0.478611	0.749856	resLFC_1_Blo.csv	Bloomfield	1
FBgn0001216	637.49	-0.0250422	0.0789482	0.498918	0.76019	resLFC_1_Blo.csv	Bloomfield	1
FBgn0001217	32.813	-0.0693374	0.139395	0.0656868	0.305181	resLFC_1_Blo.csv	Bloomfield	1
FBgn0001218	13872.4	-0.0713573	0.0448813	0.0611656	0.296918	resLFC_1_Blo.csv	Bloomfield	1
FBgn0001220	4671.29	-0.0426587	0.039238	0.219767	0.536184	resLFC_1_Blo.csv	Bloomfield	1
FBgn0001222	1581.73	0.0746713	0.065897	0.0873351	0.346398	resLFC_1_Blo.csv	Bloomfield	1
FBgn0001224	164.212	0.068872	0.0886906	0.0873639	0.346398	resLFC_1_Blo.csv	Bloomfield	1
FBgn0001225	7800.18	0.0312518	0.0659725	0.46439	0.741915	resLFC_1_Blo.csv	Bloomfield	1
FBgn0001226	5560.13	0.0254164	0.0699633	0.541211	0.787728	resLFC_1_Blo.csv	Bloomfield	1
FBgn0001227	7.10677	0.00281866	0.108621	0.897094	NA	resLFC_1_Blo.csv	Bloomfield	1
FBgn0001229	15.2946	-0.0421933	0.136931	0.150622	0.449952	resLFC_1_Blo.csv	Bloomfield	1
FBgn0001230	202.714	-0.031367	0.109212	0.272828	0.587339	resLFC_1_Blo.csv	Bloomfield	1
FBgn0001233	37455.5	0.0110535	0.0422463	0.762818	0.902191	resLFC_1_Blo.csv	Bloomfield	1
FBgn0001234	853.68	0.0101452	0.0745456	0.795188	0.915337	resLFC_1_Blo.csv	Bloomfield	1
FBgn0001235	854.658	0.00346144	0.0736626	0.930222	0.974754	resLFC_1_Blo.csv	Bloomfield	1
FBgn0001247	1043.48	0.0490786	0.0420812	0.179097	0.489849	resLFC_1_Blo.csv	Bloomfield	1
FBgn0001248	6465.83	-0.0451937	0.0565196	0.287864	0.598326	resLFC_1_Blo.csv	Bloomfield	1
FBgn0001250	791.803	-0.0159968	0.0725937	0.691286	0.867754	resLFC_1_Blo.csv	Bloomfield	1
FBgn0001253	4.42774	-0.010411	0.11487	0.629441	NA	resLFC_1_Blo.csv	Bloomfield	1
FBgn0001254	0.958636	-0.000138448	0.139401	0.99231	NA	resLFC_1_Blo.csv	Bloomfield	1
FBgn0001255	12.5102	-0.00415998	0.0949601	0.871797	0.951528	resLFC_1_Blo.csv	Bloomfield	1
FBgn0001256	1.52233	0.00891014	0.147949	0.530939	NA	resLFC_1_Blo.csv	Bloomfield	1
FBgn0001257	296.661	0.000538631	0.0647437	0.989938	0.995104	resLFC_1_Blo.csv	Bloomfield	1
FBgn0001258	190.884	0.0696962	0.0861979	0.0871294	0.34632	resLFC_1_Blo.csv	Bloomfield	1
FBgn0001259	12.0659	0.0108331	0.102679	0.655794	0.851489	resLFC_1_Blo.csv	Bloomfield	1
FBgn0001263	380.706	-0.359607	0.244898	0.000406686	0.0159219	resLFC_1_Blo.csv	Bloomfield	1
FBgn0001269	9.64909	-0.0266056	0.119511	0.300926	NA	resLFC_1_Blo.csv	Bloomfield	1
FBgn0001276	131.883	0.0309739	0.0759584	0.42885	0.717556	resLFC_1_Blo.csv	Bloomfield	1
FBgn0001280	692.534	0.0433146	0.0507365	0.288313	0.598326	resLFC_1_Blo.csv	Bloomfield	1
FBgn0001285	614.266	-0.852044	0.151706	2.96997e-09	1.90692e-06	resLFC_1_Blo.csv	Bloomfield	1
FBgn0001291	504.394	0.035753	0.0640526	0.40569	0.700969	resLFC_1_Blo.csv	Bloomfield	1
FBgn0001296	868.611	-0.0729389	0.085263	0.0776546	0.329005	resLFC_1_Blo.csv	Bloomfield	1
FBgn0001297	1510.78	-0.0274057	0.070192	0.509659	0.766359	resLFC_1_Blo.csv	Bloomfield	1
FBgn0001301	1175.97	0.0173933	0.0664061	0.68224	0.863696	resLFC_1_Blo.csv	Bloomfield	1
FBgn0001308	2747.02	0.0219868	0.0526712	0.595762	0.816883	resLFC_1_Blo.csv	Bloomfield	1
FBgn0001311	85.1268	-0.0618155	0.146444	0.0795474	0.332699	resLFC_1_Blo.csv	Bloomfield	1
FBgn0001316	4959.35	-0.123281	0.0600134	0.00496238	0.0801891	resLFC_1_Blo.csv	Bloomfield	1
FBgn0001319	13.0931	-0.024811	0.109211	0.351466	0.658311	resLFC_1_Blo.csv	Bloomfield	1
FBgn0001320	36.3836	0.0513969	0.101563	0.142987	0.437895	resLFC_1_Blo.csv	Bloomfield	1
FBgn0001321	8.86133	0.00547183	0.109181	0.802838	NA	resLFC_1_Blo.csv	Bloomfield	1
FBgn0001323	69.9013	0.0128287	0.0812752	0.709834	0.877721	resLFC_1_Blo.csv	Bloomfield	1
FBgn0001324	768.882	-0.0699325	0.0650148	0.108429	0.384492	resLFC_1_Blo.csv	Bloomfield	1
FBgn0001325	10.5052	-0.0159445	0.120635	0.468678	0.745102	resLFC_1_Blo.csv	Bloomfield	1
FBgn0001330	617.817	0.0246101	0.0621394	0.567009	0.801248	resLFC_1_Blo.csv	Bloomfield	1
FBgn0001341	891.33	0.016299	0.0616813	0.70435	0.874851	resLFC_1_Blo.csv	Bloomfield	1
FBgn0001404	1834.44	0.10001	0.0483942	0.0121249	0.132699	resLFC_1_Blo.csv	Bloomfield	1
FBgn0001491	321.13	0.0609157	0.0659925	0.159463	0.464837	resLFC_1_Blo.csv	Bloomfield	1
FBgn0001565	1629.44	0.0669668	0.0457237	0.0823871	0.339025	resLFC_1_Blo.csv	Bloomfield	1
FBgn0001612	838.201	0.080821	0.0672462	0.0653302	0.304614	resLFC_1_Blo.csv	Bloomfield	1
FBgn0001624	2281.6	-0.00487725	0.0504055	0.90446	0.965085	resLFC_1_Blo.csv	Bloomfield	1
FBgn0001941	1219.97	0.101466	0.0454239	0.00822998	0.108579	resLFC_1_Blo.csv	Bloomfield	1
FBgn0001942	16159.8	-0.0361103	0.0313331	0.214387	0.529789	resLFC_1_Blo.csv	Bloomfield	1
FBgn0001961	1093.09	-0.0615198	0.0405363	0.0838573	0.342361	resLFC_1_Blo.csv	Bloomfield	1
FBgn0001965	938.674	0.0182184	0.0612322	0.671484	0.859505	resLFC_1_Blo.csv	Bloomfield	1
FBgn0001970	5.75114	0.0252583	0.129989	0.289228	NA	resLFC_1_Blo.csv	Bloomfield	1
FBgn0001977	401.91	-0.0229373	0.0661144	0.590203	0.813896	resLFC_1_Blo.csv	Bloomfield	1
FBgn0001978	2609.95	-0.034165	0.0462695	0.378744	0.679982	resLFC_1_Blo.csv	Bloomfield	1
FBgn0001983	0.521572	-0.00943664	0.17877	0.280648	NA	resLFC_1_Blo.csv	Bloomfield	1
FBgn0001986	961.736	0.00937915	0.0504885	0.8176	0.928346	resLFC_1_Blo.csv	Bloomfield	1
FBgn0001987	267.657	-0.0713722	0.0696993	0.099485	0.371228	resLFC_1_Blo.csv	Bloomfield	1
FBgn0001989	1152.36	-0.105074	0.0775392	0.020023	0.171231	resLFC_1_Blo.csv	Bloomfield	1
FBgn0001990	325.896	0.044439	0.0617877	0.303015	0.612448	resLFC_1_Blo.csv	Bloomfield	1
FBgn0001991	582.918	-0.036326	0.0787916	0.341589	0.649782	resLFC_1_Blo.csv	Bloomfield	1
FBgn0001992	7.93794	0.0193862	0.12051	0.402212	NA	resLFC_1_Blo.csv	Bloomfield	1
FBgn0001994	2020.74	-0.00365299	0.0375003	0.913455	0.968631	resLFC_1_Blo.csv	Bloomfield	1
FBgn0001995	473.873	-0.0227288	0.0566929	0.592635	0.81538	resLFC_1_Blo.csv	Bloomfield	1
FBgn0002021	479.795	-0.0265228	0.0546882	0.528088	0.778733	resLFC_1_Blo.csv	Bloomfield	1
FBgn0002022	811.839	-0.00853095	0.0443757	0.821576	0.930565	resLFC_1_Blo.csv	Bloomfield	1
FBgn0002023	21.8125	-0.0335936	0.0998198	0.274763	0.588703	resLFC_1_Blo.csv	Bloomfield	1
FBgn0002031	2877.94	-0.0972367	0.0381075	0.00423244	0.0729207	resLFC_1_Blo.csv	Bloomfield	1
FBgn0002036	267.64	-0.0260246	0.0673526	0.53907	0.786395	resLFC_1_Blo.csv	Bloomfield	1
FBgn0002044	2811.02	-0.0531055	0.0503067	0.191298	0.504631	resLFC_1_Blo.csv	Bloomfield	1
FBgn0002069	460.063	0.00845489	0.0585495	0.843205	0.940816	resLFC_1_Blo.csv	Bloomfield	1
FBgn0002121	3612.81	0.101844	0.0560062	0.0170914	0.159348	resLFC_1_Blo.csv	Bloomfield	1
FBgn0002174	886.487	-0.170465	0.0719295	0.00030077	0.0126494	resLFC_1_Blo.csv	Bloomfield	1
FBgn0002183	2956.79	0.0262999	0.0629031	0.540597	0.787311	resLFC_1_Blo.csv	Bloomfield	1
FBgn0002283	874.354	0.0300852	0.0526966	0.4681	0.745102	resLFC_1_Blo.csv	Bloomfield	1
FBgn0002284	1703.14	-0.0625774	0.0419664	0.0861069	0.344779	resLFC_1_Blo.csv	Bloomfield	1
FBgn0002306	128.465	-0.015814	0.0834206	0.634285	0.840609	resLFC_1_Blo.csv	Bloomfield	1
FBgn0002354	125.472	0.0438822	0.0698973	0.297722	0.606208	resLFC_1_Blo.csv	Bloomfield	1
FBgn0002413	4042.79	0.0229561	0.0623788	0.593231	0.815481	resLFC_1_Blo.csv	Bloomfield	1
FBgn0002431	3469.43	0.126004	0.066297	0.00527924	0.0827668	resLFC_1_Blo.csv	Bloomfield	1
FBgn0002440	0.47607	-0.00327115	0.159899	0.743424	NA	resLFC_1_Blo.csv	Bloomfield	1
FBgn0002441	1125.67	0.0807243	0.0761193	0.0620402	0.29858	resLFC_1_Blo.csv	Bloomfield	1
FBgn0002466	808.253	0.0733904	0.121102	0.0610852	0.296741	resLFC_1_Blo.csv	Bloomfield	1
FBgn0002521	1173.84	0.168566	0.0938551	0.000997362	0.0288456	resLFC_1_Blo.csv	Bloomfield	1
FBgn0002522	13.9893	-0.0190106	0.107033	0.452838	0.734593	resLFC_1_Blo.csv	Bloomfield	1
FBgn0002524	1084.2	0.0932382	0.0497683	0.0212497	0.177345	resLFC_1_Blo.csv	Bloomfield	1
FBgn0002525	2430.99	0.0329484	0.0582606	0.441141	0.726634	resLFC_1_Blo.csv	Bloomfield	1
FBgn0002526	1979.29	-0.093655	0.0879855	0.0331089	0.222056	resLFC_1_Blo.csv	Bloomfield	1
FBgn0002531	33.4317	-0.0922599	0.206343	0.0318633	0.218577	resLFC_1_Blo.csv	Bloomfield	1
FBgn0002542	1919.5	0.0605272	0.0733534	0.150726	0.449956	resLFC_1_Blo.csv	Bloomfield	1
FBgn0002543	48.2564	-0.043366	0.0990962	0.194614	0.508985	resLFC_1_Blo.csv	Bloomfield	1
FBgn0002552	829.911	-0.00277863	0.0662292	0.947814	0.981127	resLFC_1_Blo.csv	Bloomfield	1
FBgn0002561	2.09608	-0.0556231	0.298114	0.0225008	NA	resLFC_1_Blo.csv	Bloomfield	1
FBgn0002562	120.834	2.38843	0.851586	2.20459e-06	0.000307715	resLFC_1_Blo.csv	Bloomfield	1
FBgn0002563	485.407	1.66636	1.08764	2.54676e-05	0.00194666	resLFC_1_Blo.csv	Bloomfield	1
FBgn0002564	199.61	0.0288525	0.124678	0.264168	0.579149	resLFC_1_Blo.csv	Bloomfield	1
FBgn0002565	294.026	1.15106	0.57866	2.63236e-05	0.00198064	resLFC_1_Blo.csv	Bloomfield	1
FBgn0002566	805.918	0.13735	0.0463275	0.000393947	0.0155073	resLFC_1_Blo.csv	Bloomfield	1
FBgn0002567	1848.84	-0.0126745	0.0402652	0.720488	0.882938	resLFC_1_Blo.csv	Bloomfield	1
FBgn0002569	190.764	0.0305684	0.0902644	0.345977	0.653897	resLFC_1_Blo.csv	Bloomfield	1
FBgn0002570	845.653	2.43232	0.511241	8.69612e-09	4.45632e-06	resLFC_1_Blo.csv	Bloomfield	1
FBgn0002571	241.43	0.039173	0.0910741	0.250499	0.567526	resLFC_1_Blo.csv	Bloomfield	1
FBgn0002573	6.47996	-0.0100538	0.112402	0.64768	NA	resLFC_1_Blo.csv	Bloomfield	1
FBgn0002576	8.23494	-0.024913	0.116729	0.329304	NA	resLFC_1_Blo.csv	Bloomfield	1
FBgn0002577	8.02868	0.121262	0.307944	0.0122823	NA	resLFC_1_Blo.csv	Bloomfield	1
FBgn0002578	161.061	-0.465504	0.167613	1.08608e-05	0.00100322	resLFC_1_Blo.csv	Bloomfield	1
FBgn0002579	7760.38	-0.0998669	0.0499228	0.0137778	0.142682	resLFC_1_Blo.csv	Bloomfield	1
FBgn0002590	7232.73	-0.067545	0.0632922	0.12049	0.405523	resLFC_1_Blo.csv	Bloomfield	1
FBgn0002592	6.31013	-0.0389892	0.147594	0.151739	NA	resLFC_1_Blo.csv	Bloomfield	1
FBgn0002593	12847.6	-0.0764	0.0511534	0.0624895	0.299272	resLFC_1_Blo.csv	Bloomfield	1
FBgn0002609	44.1158	-0.0115952	0.0841993	0.719451	0.882904	resLFC_1_Blo.csv	Bloomfield	1
FBgn0002622	13068.5	-0.123021	0.047226	0.00173476	0.0414577	resLFC_1_Blo.csv	Bloomfield	1
FBgn0002626	7488.05	-0.122658	0.0547925	0.00381054	0.0680877	resLFC_1_Blo.csv	Bloomfield	1
FBgn0002629	1.98764	-0.0194994	0.183127	0.171553	NA	resLFC_1_Blo.csv	Bloomfield	1
FBgn0002631	1.71687	-0.0328516	0.213977	0.0753761	NA	resLFC_1_Blo.csv	Bloomfield	1
FBgn0002632	12.3019	-0.0011691	0.0965692	0.962762	0.987052	resLFC_1_Blo.csv	Bloomfield	1
FBgn0002633	7.83703	-0.00658862	0.114306	0.753115	NA	resLFC_1_Blo.csv	Bloomfield	1
FBgn0002638	4336.98	0.0185229	0.0575044	0.663815	0.855851	resLFC_1_Blo.csv	Bloomfield	1
FBgn0002641	476.53	0.0798824	0.0632334	0.067774	0.311121	resLFC_1_Blo.csv	Bloomfield	1
FBgn0002643	1050.55	-0.109606	0.0613526	0.0127673	0.136033	resLFC_1_Blo.csv	Bloomfield	1
FBgn0002645	3157.57	0.0583444	0.0727269	0.166003	0.474337	resLFC_1_Blo.csv	Bloomfield	1
FBgn0002673	987.401	0.0794621	0.0947746	0.0557229	0.284165	resLFC_1_Blo.csv	Bloomfield	1
FBgn0002707	458.624	0.00816227	0.0659852	0.847755	0.94283	resLFC_1_Blo.csv	Bloomfield	1
FBgn0002709	14.8036	0.0075521	0.0954192	0.770999	0.905327	resLFC_1_Blo.csv	Bloomfield	1
FBgn0002715	218.814	0.0598832	0.0826685	0.133393	0.424098	resLFC_1_Blo.csv	Bloomfield	1
FBgn0002716	9.68047	0.159753	0.307142	0.00926574	NA	resLFC_1_Blo.csv	Bloomfield	1
FBgn0002719	4595.99	0.276578	0.133631	4.91185e-05	0.00321586	resLFC_1_Blo.csv	Bloomfield	1
FBgn0002723	431.879	-0.0871574	0.0701813	0.0479141	0.265375	resLFC_1_Blo.csv	Bloomfield	1
FBgn0002732	4.04036	-0.039279	0.176682	0.106243	NA	resLFC_1_Blo.csv	Bloomfield	1
FBgn0002733	34.8993	-0.0146311	0.0889434	0.62374	0.834571	resLFC_1_Blo.csv	Bloomfield	1
FBgn0002734	1.3062	-0.0153935	0.162904	0.291275	NA	resLFC_1_Blo.csv	Bloomfield	1
FBgn0002735	2.58307	-0.0113249	0.15401	0.421078	NA	resLFC_1_Blo.csv	Bloomfield	1
FBgn0002736	694.06	0.0111667	0.0561641	0.792066	0.91347	resLFC_1_Blo.csv	Bloomfield	1
FBgn0002772	7317.97	-0.0450115	0.0925813	0.198738	0.513021	resLFC_1_Blo.csv	Bloomfield	1
FBgn0002773	28072.8	-0.0477342	0.0920697	0.181481	0.492489	resLFC_1_Blo.csv	Bloomfield	1
FBgn0002774	755.3	0.00276928	0.0508091	0.945868	0.980271	resLFC_1_Blo.csv	Bloomfield	1
FBgn0002775	522.987	0.0683935	0.0717877	0.110925	0.389407	resLFC_1_Blo.csv	Bloomfield	1
FBgn0002778	1741.38	-0.00424673	0.0470535	0.913704	0.968631	resLFC_1_Blo.csv	Bloomfield	1
FBgn0002780	8731.5	0.0477088	0.0398864	0.17504	0.485508	resLFC_1_Blo.csv	Bloomfield	1
FBgn0002781	4240.06	0.046016	0.065217	0.285056	0.596526	resLFC_1_Blo.csv	Bloomfield	1
FBgn0002783	3040.54	-0.0180977	0.062368	0.6735	0.860618	resLFC_1_Blo.csv	Bloomfield	1
FBgn0002787	2100.14	-0.0273034	0.0431071	0.462071	0.741331	resLFC_1_Blo.csv	Bloomfield	1
FBgn0002789	3023.2	-0.0781	0.0855365	0.0631626	0.299333	resLFC_1_Blo.csv	Bloomfield	1
FBgn0002791	514.833	0.00524338	0.0596601	0.902614	0.964076	resLFC_1_Blo.csv	Bloomfield	1
FBgn0002838	0.477275	-0.00416765	0.156972	0.701364	NA	resLFC_1_Blo.csv	Bloomfield	1
FBgn0002862	1.50728	-0.00854963	0.145797	0.555955	NA	resLFC_1_Blo.csv	Bloomfield	1
FBgn0002868	342.358	0.0352447	0.0791679	0.35246	0.658495	resLFC_1_Blo.csv	Bloomfield	1
FBgn0002869	11.3253	-0.00506374	0.118835	0.797434	0.916368	resLFC_1_Blo.csv	Bloomfield	1
FBgn0002872	1171.99	0.081394	0.0657864	0.0635576	0.30006	resLFC_1_Blo.csv	Bloomfield	1
FBgn0002873	34.9444	-0.0111735	0.085081	0.723982	0.884832	resLFC_1_Blo.csv	Bloomfield	1
FBgn0002878	534.696	0.0847491	0.102907	0.0441987	0.253832	resLFC_1_Blo.csv	Bloomfield	1
FBgn0002887	617.599	0.0199867	0.0659213	0.63894	0.843773	resLFC_1_Blo.csv	Bloomfield	1
FBgn0002891	496.761	-0.0411532	0.0646363	0.338769	0.646844	resLFC_1_Blo.csv	Bloomfield	1
FBgn0002899	594.015	0.0682768	0.0878208	0.0902433	0.351905	resLFC_1_Blo.csv	Bloomfield	1
FBgn0002901	381.285	0.0477238	0.0753128	0.240288	0.557949	resLFC_1_Blo.csv	Bloomfield	1
FBgn0002905	409.05	-0.0353038	0.0626509	0.412293	0.705543	resLFC_1_Blo.csv	Bloomfield	1
FBgn0002906	958.379	0.0712798	0.0824809	0.0857026	0.344779	resLFC_1_Blo.csv	Bloomfield	1
FBgn0002917	133.731	-0.0858867	0.0879521	0.045423	0.257455	resLFC_1_Blo.csv	Bloomfield	1
FBgn0002921	13225.8	-0.013898	0.0502769	0.732031	0.887317	resLFC_1_Blo.csv	Bloomfield	1
FBgn0002922	10.4733	-0.00895535	0.103033	0.707592	0.876617	resLFC_1_Blo.csv	Bloomfield	1
FBgn0002924	833.222	0.0409178	0.082424	0.271512	0.586078	resLFC_1_Blo.csv	Bloomfield	1
FBgn0002926	3270.91	-0.16585	0.248931	0.00906092	0.11484	resLFC_1_Blo.csv	Bloomfield	1
FBgn0002930	515.909	0.0815114	0.0871351	0.0543966	0.280908	resLFC_1_Blo.csv	Bloomfield	1
FBgn0002931	28.1099	0.00625672	0.0915396	0.819512	0.929321	resLFC_1_Blo.csv	Bloomfield	1
FBgn0002932	235.492	0.0681638	0.0988451	0.0814582	0.336738	resLFC_1_Blo.csv	Bloomfield	1
FBgn0002937	50.1008	0.00570515	0.0869341	0.848922	0.942909	resLFC_1_Blo.csv	Bloomfield	1
FBgn0002938	2072.98	-0.0203676	0.0789524	0.578449	0.807514	resLFC_1_Blo.csv	Bloomfield	1
FBgn0002939	84.1572	0.00424565	0.0925084	0.874158	0.952917	resLFC_1_Blo.csv	Bloomfield	1
FBgn0002940	7493.74	-0.00170557	0.0748934	0.96491	0.987992	resLFC_1_Blo.csv	Bloomfield	1
FBgn0002941	9.10846	-0.0206534	0.108517	0.418279	NA	resLFC_1_Blo.csv	Bloomfield	1
FBgn0002945	87.884	-0.0270872	0.078862	0.467291	0.744411	resLFC_1_Blo.csv	Bloomfield	1
FBgn0002948	820.962	0.0963328	0.0939014	0.0292975	0.210413	resLFC_1_Blo.csv	Bloomfield	1
FBgn0002962	3455.49	-0.0458179	0.0644931	0.287773	0.598326	resLFC_1_Blo.csv	Bloomfield	1
FBgn0002973	1198.13	-0.0808489	0.0479833	0.0415455	0.248063	resLFC_1_Blo.csv	Bloomfield	1
FBgn0002985	76.2301	-0.0943406	0.134029	0.0315261	0.21799	resLFC_1_Blo.csv	Bloomfield	1
FBgn0002989	313.281	0.0655465	0.0772822	0.116028	0.397813	resLFC_1_Blo.csv	Bloomfield	1
FBgn0003002	7.74362	-0.0323339	0.159114	0.160391	NA	resLFC_1_Blo.csv	Bloomfield	1
FBgn0003008	207.31	0.00340842	0.0642575	0.936486	0.976991	resLFC_1_Blo.csv	Bloomfield	1
FBgn0003009	8.03493	0.0630168	0.288007	0.0235431	NA	resLFC_1_Blo.csv	Bloomfield	1
FBgn0003011	10.5943	-0.0467896	0.138708	0.12887	0.417193	resLFC_1_Blo.csv	Bloomfield	1
FBgn0003015	1852.81	0.0199884	0.0602427	0.64145	0.84422	resLFC_1_Blo.csv	Bloomfield	1
FBgn0003016	1242.09	-0.0105351	0.0409332	0.768785	0.904737	resLFC_1_Blo.csv	Bloomfield	1
FBgn0003023	5909.34	-0.10579	0.0608431	0.0158838	0.152724	resLFC_1_Blo.csv	Bloomfield	1
FBgn0003028	3509.87	-0.0400015	0.0489341	0.317959	0.626808	resLFC_1_Blo.csv	Bloomfield	1
FBgn0003041	1892.36	0.0740272	0.0686599	0.0890352	0.349714	resLFC_1_Blo.csv	Bloomfield	1
FBgn0003042	507.37	0.0490908	0.0616634	0.255685	0.571757	resLFC_1_Blo.csv	Bloomfield	1
FBgn0003044	2434.27	0.0264384	0.0625664	0.538587	0.786395	resLFC_1_Blo.csv	Bloomfield	1
FBgn0003046	34.5795	0.0762488	0.16742	0.0506488	0.272057	resLFC_1_Blo.csv	Bloomfield	1
FBgn0003048	1354.51	0.0236379	0.0634929	0.581884	0.808445	resLFC_1_Blo.csv	Bloomfield	1
FBgn0003053	763.321	0.0490553	0.0717418	0.241155	0.558576	resLFC_1_Blo.csv	Bloomfield	1
FBgn0003057	0.529577	0.00372103	0.153277	0.747479	NA	resLFC_1_Blo.csv	Bloomfield	1
FBgn0003062	1909.83	-0.146871	0.0545012	0.000504013	0.0179664	resLFC_1_Blo.csv	Bloomfield	1
FBgn0003065	1.60906	-0.00994476	0.137182	0.553186	NA	resLFC_1_Blo.csv	Bloomfield	1
FBgn0003068	127.862	0.00770169	0.0767538	0.837633	0.937398	resLFC_1_Blo.csv	Bloomfield	1
FBgn0003071	3335.78	-0.0351498	0.0709087	0.397391	0.694228	resLFC_1_Blo.csv	Bloomfield	1
FBgn0003074	5194.59	0.0465344	0.0638345	0.280844	0.59368	resLFC_1_Blo.csv	Bloomfield	1
FBgn0003076	3027.09	0.051813	0.0723273	0.215537	0.53092	resLFC_1_Blo.csv	Bloomfield	1
FBgn0003079	853.013	0.0553036	0.0744133	0.182572	0.49468	resLFC_1_Blo.csv	Bloomfield	1
FBgn0003082	522.273	-0.0293455	0.0662516	0.491335	0.756822	resLFC_1_Blo.csv	Bloomfield	1
FBgn0003086	0.613901	-0.00576809	0.148841	0.657747	NA	resLFC_1_Blo.csv	Bloomfield	1
FBgn0003087	649.966	0.0741227	0.109365	0.0622447	0.298843	resLFC_1_Blo.csv	Bloomfield	1
FBgn0003089	49.1316	-0.259122	0.32329	0.00332209	0.0632349	resLFC_1_Blo.csv	Bloomfield	1
FBgn0003090	51.7554	-0.0608946	0.101949	0.102454	0.374331	resLFC_1_Blo.csv	Bloomfield	1
FBgn0003091	247.841	0.0241123	0.0688714	0.565269	0.801194	resLFC_1_Blo.csv	Bloomfield	1
FBgn0003093	1156.68	-0.0529726	0.0606695	0.219805	0.536184	resLFC_1_Blo.csv	Bloomfield	1
FBgn0003114	241.543	0.0306173	0.067593	0.470082	0.745417	resLFC_1_Blo.csv	Bloomfield	1
FBgn0003116	317.273	0.103038	0.0761548	0.022041	0.180049	resLFC_1_Blo.csv	Bloomfield	1
FBgn0003117	16.9925	0.0217622	0.108541	0.399588	0.696274	resLFC_1_Blo.csv	Bloomfield	1
FBgn0003118	372.538	0.0039525	0.0563201	0.925702	0.973147	resLFC_1_Blo.csv	Bloomfield	1
FBgn0003124	4503.02	0.0640023	0.0659436	0.140121	0.433645	resLFC_1_Blo.csv	Bloomfield	1
FBgn0003129	26.4519	0.0257715	0.0975713	0.377032	0.678216	resLFC_1_Blo.csv	Bloomfield	1
FBgn0003130	1.21928	0.00836524	0.141902	0.583569	NA	resLFC_1_Blo.csv	Bloomfield	1
FBgn0003134	1551.09	0.0706474	0.0532659	0.090605	0.352807	resLFC_1_Blo.csv	Bloomfield	1
FBgn0003137	2106.08	-0.0360518	0.0793081	0.341796	0.650047	resLFC_1_Blo.csv	Bloomfield	1
FBgn0003139	1007.27	0.0107472	0.044256	0.775956	0.907827	resLFC_1_Blo.csv	Bloomfield	1
FBgn0003141	527.654	-0.0137032	0.0590812	0.748914	0.895638	resLFC_1_Blo.csv	Bloomfield	1
FBgn0003145	1.33887	-0.0554523	0.30779	0.0201274	NA	resLFC_1_Blo.csv	Bloomfield	1
FBgn0003149	9504.33	-0.0697886	0.0963934	0.0784038	0.330296	resLFC_1_Blo.csv	Bloomfield	1
FBgn0003159	1770.72	-0.0399271	0.0637953	0.353851	0.660326	resLFC_1_Blo.csv	Bloomfield	1
FBgn0003162	502.651	-0.00975241	0.0811248	0.776761	0.908068	resLFC_1_Blo.csv	Bloomfield	1
FBgn0003165	4351.47	-0.027533	0.0565668	0.516791	0.771781	resLFC_1_Blo.csv	Bloomfield	1
FBgn0003169	1014.28	0.0571899	0.0537992	0.171986	0.482383	resLFC_1_Blo.csv	Bloomfield	1
FBgn0003174	144.105	0.0184662	0.0974448	0.499944	0.760599	resLFC_1_Blo.csv	Bloomfield	1
FBgn0003175	1053.18	-0.0386266	0.0586738	0.367451	0.670502	resLFC_1_Blo.csv	Bloomfield	1
FBgn0003187	1071.75	0.048387	0.0662427	0.26022	0.575278	resLFC_1_Blo.csv	Bloomfield	1
FBgn0003189	1824.45	-0.0653905	0.0638887	0.132509	0.422919	resLFC_1_Blo.csv	Bloomfield	1
FBgn0003204	2405.44	-0.055182	0.0361759	0.091335	0.354411	resLFC_1_Blo.csv	Bloomfield	1
FBgn0003205	1440.1	0.0403039	0.0411764	0.262705	0.577971	resLFC_1_Blo.csv	Bloomfield	1
FBgn0003206	813.587	0.0116747	0.0473023	0.766455	0.903851	resLFC_1_Blo.csv	Bloomfield	1
FBgn0003209	1092.01	-0.0319112	0.0510516	0.435213	0.722678	resLFC_1_Blo.csv	Bloomfield	1
FBgn0003210	1725.79	0.000873055	0.048845	0.982586	0.992791	resLFC_1_Blo.csv	Bloomfield	1
FBgn0003218	1529.21	-0.107024	0.0466536	0.00609915	0.0896808	resLFC_1_Blo.csv	Bloomfield	1
FBgn0003227	109.489	0.0089128	0.0744072	0.819892	0.929532	resLFC_1_Blo.csv	Bloomfield	1
FBgn0003231	3189.94	0.0912974	0.0436844	0.0147859	0.147415	resLFC_1_Blo.csv	Bloomfield	1
FBgn0003248	80.8743	-0.0121905	0.0847652	0.702845	0.873957	resLFC_1_Blo.csv	Bloomfield	1
FBgn0003249	344.745	-0.0231377	0.0821043	0.507695	0.764958	resLFC_1_Blo.csv	Bloomfield	1
FBgn0003250	367.006	-0.0550225	0.0856742	0.152832	0.45346	resLFC_1_Blo.csv	Bloomfield	1
FBgn0003254	14.3463	-0.0307742	0.162118	0.161035	0.466446	resLFC_1_Blo.csv	Bloomfield	1
FBgn0003255	35.6058	-0.0761883	0.151031	0.0526989	0.27644	resLFC_1_Blo.csv	Bloomfield	1
FBgn0003256	786.842	0.0608904	0.0625258	0.160312	0.465756	resLFC_1_Blo.csv	Bloomfield	1
FBgn0003257	1078.57	-0.0612584	0.0454641	0.110803	0.389311	resLFC_1_Blo.csv	Bloomfield	1
FBgn0003261	9350.62	0.0547443	0.0448574	0.150698	0.449956	resLFC_1_Blo.csv	Bloomfield	1
FBgn0003267	1.38909	-0.00220422	0.132556	0.891431	NA	resLFC_1_Blo.csv	Bloomfield	1
FBgn0003268	1006.58	0.00713026	0.0762903	0.850751	0.943961	resLFC_1_Blo.csv	Bloomfield	1
FBgn0003274	12464.4	-0.0854374	0.0490611	0.0333952	0.222871	resLFC_1_Blo.csv	Bloomfield	1
FBgn0003275	317.065	-0.0499004	0.0636618	0.248113	0.565447	resLFC_1_Blo.csv	Bloomfield	1
FBgn0003277	2425.14	0.0630915	0.0664007	0.145341	0.442268	resLFC_1_Blo.csv	Bloomfield	1
FBgn0003278	697.476	0.0650801	0.0560167	0.125745	0.413752	resLFC_1_Blo.csv	Bloomfield	1
FBgn0003279	19403.6	-0.127428	0.0502496	0.00172045	0.041424	resLFC_1_Blo.csv	Bloomfield	1
FBgn0003285	240.612	-0.122671	0.104259	0.0106024	0.123175	resLFC_1_Blo.csv	Bloomfield	1
FBgn0003292	336.187	0.0725297	0.0868522	0.0775329	0.328806	resLFC_1_Blo.csv	Bloomfield	1
FBgn0003295	6.84905	-0.0217841	0.130441	0.331554	NA	resLFC_1_Blo.csv	Bloomfield	1
FBgn0003300	6.18069	-0.0655242	0.22765	0.0386662	NA	resLFC_1_Blo.csv	Bloomfield	1
FBgn0003301	479.203	0.0227061	0.0653683	0.595019	0.816442	resLFC_1_Blo.csv	Bloomfield	1
FBgn0003302	252.622	-0.196331	0.136683	0.00107951	0.0303998	resLFC_1_Blo.csv	Bloomfield	1
FBgn0003308	283.587	0.0713068	0.0867841	0.0813388	0.336645	resLFC_1_Blo.csv	Bloomfield	1
FBgn0003310	1509.8	-0.0333983	0.0528124	0.421021	0.711119	resLFC_1_Blo.csv	Bloomfield	1
FBgn0003312	64.0676	-0.0602949	0.0943989	0.112372	0.392226	resLFC_1_Blo.csv	Bloomfield	1
FBgn0003317	849.648	0.0891738	0.0611001	0.0411715	0.246594	resLFC_1_Blo.csv	Bloomfield	1
FBgn0003319	1.90611	-0.0138517	0.15089	0.377176	NA	resLFC_1_Blo.csv	Bloomfield	1
FBgn0003321	885.85	0.11564	0.0497878	0.00428198	0.0729908	resLFC_1_Blo.csv	Bloomfield	1
FBgn0003326	25.8099	-0.234879	0.334048	0.0043584	0.0737711	resLFC_1_Blo.csv	Bloomfield	1
FBgn0003330	304.268	-0.014365	0.0661425	0.735454	0.889301	resLFC_1_Blo.csv	Bloomfield	1
FBgn0003334	1369.95	0.0286782	0.0631059	0.5047	0.76298	resLFC_1_Blo.csv	Bloomfield	1
FBgn0003339	22.6814	0.0186457	0.0964999	0.50071	0.761004	resLFC_1_Blo.csv	Bloomfield	1
FBgn0003345	868.055	0.0925493	0.0537215	0.0274479	0.204447	resLFC_1_Blo.csv	Bloomfield	1
FBgn0003346	1374.81	0.0211637	0.0633021	0.621986	0.834194	resLFC_1_Blo.csv	Bloomfield	1
FBgn0003353	160.348	0.0752605	0.0702177	0.0833483	0.341469	resLFC_1_Blo.csv	Bloomfield	1
FBgn0003356	3785.62	-0.324442	0.242666	0.000635786	0.0208274	resLFC_1_Blo.csv	Bloomfield	1
FBgn0003357	4539.78	-0.215823	0.203663	0.00239527	0.0523104	resLFC_1_Blo.csv	Bloomfield	1
FBgn0003358	2685.9	-0.0953823	0.0917575	0.0305482	0.214534	resLFC_1_Blo.csv	Bloomfield	1
FBgn0003360	35570	-0.0105569	0.0719322	0.794445	0.915118	resLFC_1_Blo.csv	Bloomfield	1
FBgn0003366	274.098	-0.00981942	0.0780717	0.789013	0.912012	resLFC_1_Blo.csv	Bloomfield	1
FBgn0003371	2614.9	0.00957702	0.0409584	0.789381	0.912012	resLFC_1_Blo.csv	Bloomfield	1
FBgn0003372	2.30686	-0.00582297	0.12831	0.741958	NA	resLFC_1_Blo.csv	Bloomfield	1
FBgn0003380	839.058	-0.0374707	0.0822828	0.308146	0.616484	resLFC_1_Blo.csv	Bloomfield	1
FBgn0003382	0.921748	-0.00647202	0.148796	0.624848	NA	resLFC_1_Blo.csv	Bloomfield	1
FBgn0003386	120.492	0.000618695	0.0791525	0.986169	0.993786	resLFC_1_Blo.csv	Bloomfield	1
FBgn0003388	49.8389	-0.0125602	0.0836039	0.701644	0.872954	resLFC_1_Blo.csv	Bloomfield	1
FBgn0003390	70.8893	0.0488179	0.0931804	0.171997	0.482383	resLFC_1_Blo.csv	Bloomfield	1
FBgn0003391	1766.08	0.0198782	0.0597301	0.643011	0.845306	resLFC_1_Blo.csv	Bloomfield	1
FBgn0003392	2386.37	-0.0431516	0.0400807	0.221584	0.538093	resLFC_1_Blo.csv	Bloomfield	1
FBgn0003396	948.758	0.0880751	0.0494081	0.0289194	0.209759	resLFC_1_Blo.csv	Bloomfield	1
FBgn0003401	423.604	0.0433627	0.0668152	0.310844	0.620326	resLFC_1_Blo.csv	Bloomfield	1
FBgn0003410	1656.14	0.0272265	0.0567045	0.521724	0.773867	resLFC_1_Blo.csv	Bloomfield	1
FBgn0003411	4.67123	-0.0121886	0.126431	0.536744	NA	resLFC_1_Blo.csv	Bloomfield	1
FBgn0003415	4275.92	0.0285526	0.0654768	0.504277	0.76298	resLFC_1_Blo.csv	Bloomfield	1
FBgn0003416	964.546	0.0423611	0.0625256	0.326033	0.633477	resLFC_1_Blo.csv	Bloomfield	1
FBgn0003423	2764.9	-0.0371909	0.0425115	0.311966	0.621158	resLFC_1_Blo.csv	Bloomfield	1
FBgn0003429	670.029	-0.011006	0.0730429	0.782979	0.909415	resLFC_1_Blo.csv	Bloomfield	1
FBgn0003430	13.6946	-0.119607	0.245906	0.0181047	0.164186	resLFC_1_Blo.csv	Bloomfield	1
FBgn0003435	823.524	-0.0710014	0.0582334	0.0988076	0.369758	resLFC_1_Blo.csv	Bloomfield	1
FBgn0003444	602.832	0.0580967	0.0626623	0.179999	0.490818	resLFC_1_Blo.csv	Bloomfield	1
FBgn0003447	1874.69	0.012611	0.0526137	0.760763	0.901469	resLFC_1_Blo.csv	Bloomfield	1
FBgn0003448	3.20424	-0.0248245	0.200856	0.107459	NA	resLFC_1_Blo.csv	Bloomfield	1
FBgn0003449	635.868	-0.0430495	0.0515754	0.294938	0.603327	resLFC_1_Blo.csv	Bloomfield	1
FBgn0003450	116.234	-0.0845808	0.0860242	0.0484896	0.266159	resLFC_1_Blo.csv	Bloomfield	1
FBgn0003459	501.716	0.332187	0.162789	5.32212e-05	0.00339453	resLFC_1_Blo.csv	Bloomfield	1
FBgn0003460	46.3754	-0.000369456	0.0844765	0.990641	0.995579	resLFC_1_Blo.csv	Bloomfield	1
FBgn0003462	3257.94	-0.0863934	0.0559378	0.0425784	0.249699	resLFC_1_Blo.csv	Bloomfield	1
FBgn0003463	406.935	0.0180318	0.0716346	0.658362	0.852402	resLFC_1_Blo.csv	Bloomfield	1
FBgn0003464	1837.85	-0.0512774	0.064025	0.235392	0.553757	resLFC_1_Blo.csv	Bloomfield	1
FBgn0003475	1691.78	0.0544006	0.0503872	0.181061	0.492041	resLFC_1_Blo.csv	Bloomfield	1
FBgn0003479	208.622	0.0335747	0.074982	0.398791	0.695411	resLFC_1_Blo.csv	Bloomfield	1
FBgn0003480	145.691	0.0541983	0.0804689	0.171924	0.482383	resLFC_1_Blo.csv	Bloomfield	1
FBgn0003482	56.2242	0.0355586	0.0894923	0.292231	0.601023	resLFC_1_Blo.csv	Bloomfield	1
FBgn0003483	1471.98	0.0956042	0.0859252	0.0307007	0.214883	resLFC_1_Blo.csv	Bloomfield	1
FBgn0003486	167.352	-0.0236655	0.0916574	0.436674	0.723971	resLFC_1_Blo.csv	Bloomfield	1
FBgn0003495	880.53	0.104267	0.0718611	0.0203772	0.17291	resLFC_1_Blo.csv	Bloomfield	1
FBgn0003499	61.8784	-0.0154618	0.089224	0.604142	0.822741	resLFC_1_Blo.csv	Bloomfield	1
FBgn0003502	2149.51	0.0271926	0.0593721	0.526013	0.777292	resLFC_1_Blo.csv	Bloomfield	1
FBgn0003507	943.38	-0.0188001	0.0809449	0.593314	0.815481	resLFC_1_Blo.csv	Bloomfield	1
FBgn0003512	283.155	-0.0812685	0.0708472	0.0631	0.299333	resLFC_1_Blo.csv	Bloomfield	1
FBgn0003513	21.3705	0.00950155	0.0960671	0.714689	0.879383	resLFC_1_Blo.csv	Bloomfield	1
FBgn0003514	1378.68	-0.0426297	0.0375862	0.205396	0.519643	resLFC_1_Blo.csv	Bloomfield	1
FBgn0003515	130.407	-0.156516	0.167799	0.00647854	0.0934303	resLFC_1_Blo.csv	Bloomfield	1
FBgn0003517	22260.7	-0.17219	0.0586403	7.38698e-05	0.00447446	resLFC_1_Blo.csv	Bloomfield	1
FBgn0003520	2381.62	0.0835005	0.0540596	0.047046	0.26298	resLFC_1_Blo.csv	Bloomfield	1
FBgn0003525	3644.98	0.116011	0.0748688	0.0112494	0.127613	resLFC_1_Blo.csv	Bloomfield	1
FBgn0003527	194.81	-0.00746445	0.0695851	0.857249	0.945615	resLFC_1_Blo.csv	Bloomfield	1
FBgn0003545	629.058	0.0814444	0.098175	0.0507972	0.272611	resLFC_1_Blo.csv	Bloomfield	1
FBgn0003557	2116.67	-0.0144388	0.0401677	0.683037	0.864091	resLFC_1_Blo.csv	Bloomfield	1
FBgn0003559	520.675	0.024078	0.0463246	0.535289	0.783825	resLFC_1_Blo.csv	Bloomfield	1
FBgn0003567	1378.34	0.0438494	0.0719015	0.291297	0.600875	resLFC_1_Blo.csv	Bloomfield	1
FBgn0003575	961.213	0.0636155	0.059581	0.140495	0.433827	resLFC_1_Blo.csv	Bloomfield	1
FBgn0003598	1947.46	0.0559941	0.0792052	0.164057	0.47151	resLFC_1_Blo.csv	Bloomfield	1
FBgn0003607	2147.04	0.0100403	0.0509411	0.805792	0.921001	resLFC_1_Blo.csv	Bloomfield	1
FBgn0003612	2404.98	0.10558	0.0761909	0.0194444	0.169205	resLFC_1_Blo.csv	Bloomfield	1
FBgn0003638	2274.95	-0.0883804	0.0416352	0.0147842	0.147415	resLFC_1_Blo.csv	Bloomfield	1
FBgn0003651	241.971	-0.0164241	0.0778734	0.658202	0.85238	resLFC_1_Blo.csv	Bloomfield	1
FBgn0003654	483.743	-0.0250404	0.0548246	0.551704	0.794595	resLFC_1_Blo.csv	Bloomfield	1
FBgn0003655	3032.9	0.0408239	0.0610085	0.34336	0.651734	resLFC_1_Blo.csv	Bloomfield	1
FBgn0003656	2765.52	0.0737503	0.0585832	0.0870553	0.346173	resLFC_1_Blo.csv	Bloomfield	1
FBgn0003660	1314.11	0.00271097	0.0460098	0.944122	0.979199	resLFC_1_Blo.csv	Bloomfield	1
FBgn0003676	4359.47	-0.0418131	0.037722	0.215468	0.53092	resLFC_1_Blo.csv	Bloomfield	1
FBgn0003683	3.73846	-0.00276862	0.172478	0.669404	NA	resLFC_1_Blo.csv	Bloomfield	1
FBgn0003687	476.042	0.0534941	0.0719568	0.203054	0.516403	resLFC_1_Blo.csv	Bloomfield	1
FBgn0003701	883.243	0.106027	0.131281	0.0218896	0.179653	resLFC_1_Blo.csv	Bloomfield	1
FBgn0003710	62.3916	-0.0103763	0.0883903	0.725143	0.884968	resLFC_1_Blo.csv	Bloomfield	1
FBgn0003714	364.147	-0.0349921	0.0580587	0.413107	0.706433	resLFC_1_Blo.csv	Bloomfield	1
FBgn0003716	1238.1	-0.0341282	0.0404066	0.3365	0.645327	resLFC_1_Blo.csv	Bloomfield	1
FBgn0003719	20.671	-0.00753585	0.103723	0.748225	0.895619	resLFC_1_Blo.csv	Bloomfield	1
FBgn0003720	1.66321	-0.0153399	0.170292	0.258524	NA	resLFC_1_Blo.csv	Bloomfield	1
FBgn0003721	11416.2	-0.0721399	0.0704009	0.095615	0.362547	resLFC_1_Blo.csv	Bloomfield	1
FBgn0003731	810.728	-0.0666728	0.071693	0.11946	0.403976	resLFC_1_Blo.csv	Bloomfield	1
FBgn0003733	992.962	0.0635749	0.0726964	0.134287	0.425153	resLFC_1_Blo.csv	Bloomfield	1
FBgn0003741	109.044	-0.0063493	0.0715123	0.875968	0.9537	resLFC_1_Blo.csv	Bloomfield	1
FBgn0003742	525.412	-0.108329	0.0602301	0.0133443	0.140151	resLFC_1_Blo.csv	Bloomfield	1
FBgn0003744	1402.58	0.0508806	0.0457201	0.186814	0.499845	resLFC_1_Blo.csv	Bloomfield	1
FBgn0003748	3257.62	-0.0376066	0.0527479	0.364764	0.668172	resLFC_1_Blo.csv	Bloomfield	1
FBgn0003751	53.6435	-0.0235539	0.0807349	0.510657	0.767004	resLFC_1_Blo.csv	Bloomfield	1
FBgn0003861	2151.37	-0.0549044	0.0835251	0.158905	0.464467	resLFC_1_Blo.csv	Bloomfield	1
FBgn0003862	1898.64	0.0419957	0.0569781	0.324231	0.632332	resLFC_1_Blo.csv	Bloomfield	1
FBgn0003863	5879.2	-0.126972	0.0980877	0.00838084	0.109519	resLFC_1_Blo.csv	Bloomfield	1
FBgn0003865	1.20519	-0.0112354	0.160029	0.389068	NA	resLFC_1_Blo.csv	Bloomfield	1
FBgn0003866	133.632	0.0233628	0.0749507	0.551869	0.794715	resLFC_1_Blo.csv	Bloomfield	1
FBgn0003867	274.809	-0.00614997	0.0726044	0.878212	0.954634	resLFC_1_Blo.csv	Bloomfield	1
FBgn0003870	2907.36	-0.0519869	0.0457105	0.177362	0.487772	resLFC_1_Blo.csv	Bloomfield	1
FBgn0003882	788.552	0.0491968	0.0589548	0.252134	0.568629	resLFC_1_Blo.csv	Bloomfield	1
FBgn0003884	16356.1	-0.0948475	0.0333118	0.00192315	0.0446101	resLFC_1_Blo.csv	Bloomfield	1
FBgn0003885	1532.92	-0.0982999	0.0399744	0.00525119	0.0827668	resLFC_1_Blo.csv	Bloomfield	1
FBgn0003886	18.7427	0.035775	0.121253	0.210536	0.526257	resLFC_1_Blo.csv	Bloomfield	1
FBgn0003889	1.70984	-0.0120886	0.137734	0.48721	NA	resLFC_1_Blo.csv	Bloomfield	1
FBgn0003890	551.072	-0.0759782	0.0821115	0.0712442	0.317076	resLFC_1_Blo.csv	Bloomfield	1
FBgn0003891	5521.57	0.0121429	0.0400439	0.73073	0.88711	resLFC_1_Blo.csv	Bloomfield	1
FBgn0003892	81.6069	-0.0305646	0.0819061	0.395655	0.693381	resLFC_1_Blo.csv	Bloomfield	1
FBgn0003896	39.289	-0.032262	0.10073	0.28582	0.597023	resLFC_1_Blo.csv	Bloomfield	1
FBgn0003900	11.3675	-0.0182833	0.126126	0.402429	0.698486	resLFC_1_Blo.csv	Bloomfield	1
FBgn0003916	0.498346	0.00314135	0.156494	0.769673	NA	resLFC_1_Blo.csv	Bloomfield	1
FBgn0003920	1.04636	-0.00113051	0.141246	0.935402	NA	resLFC_1_Blo.csv	Bloomfield	1
FBgn0003930	2.92307	0.0276415	0.152062	0.204298	NA	resLFC_1_Blo.csv	Bloomfield	1
FBgn0003934	1.65361	0.00814066	0.134754	0.626964	NA	resLFC_1_Blo.csv	Bloomfield	1
FBgn0003935	1.01594	0.00865895	0.149845	0.529275	NA	resLFC_1_Blo.csv	Bloomfield	1
FBgn0003938	1.00563	0.00486377	0.147173	0.711267	NA	resLFC_1_Blo.csv	Bloomfield	1
FBgn0003941	9368.98	-0.111512	0.046756	0.00431609	0.0731836	resLFC_1_Blo.csv	Bloomfield	1
FBgn0003942	12718.1	-0.0229494	0.0437513	0.54041	0.787311	resLFC_1_Blo.csv	Bloomfield	1
FBgn0003943	3141.02	0.0847957	0.0450841	0.0265238	0.200761	resLFC_1_Blo.csv	Bloomfield	1
FBgn0003944	92.9087	0.0301417	0.0857707	0.376473	0.678216	resLFC_1_Blo.csv	Bloomfield	1
FBgn0003950	40.5092	-0.072624	0.113701	0.0642545	0.302018	resLFC_1_Blo.csv	Bloomfield	1
FBgn0003961	630.993	0.0712261	0.131075	0.0635195	0.30006	resLFC_1_Blo.csv	Bloomfield	1
FBgn0003963	388.925	-0.0165765	0.0713735	0.685033	0.865513	resLFC_1_Blo.csv	Bloomfield	1
FBgn0003964	1518.68	-0.0293595	0.0529226	0.479651	0.749961	resLFC_1_Blo.csv	Bloomfield	1
FBgn0003965	186.411	-0.0168978	0.0723429	0.675948	0.861758	resLFC_1_Blo.csv	Bloomfield	1
FBgn0003969	1070.88	-0.079304	0.051032	0.052922	0.277006	resLFC_1_Blo.csv	Bloomfield	1
FBgn0003975	55.8327	0.0394716	0.0968151	0.229674	0.546574	resLFC_1_Blo.csv	Bloomfield	1
FBgn0003977	419.09	-0.0443148	0.0560328	0.296101	0.604276	resLFC_1_Blo.csv	Bloomfield	1
FBgn0003978	315.712	-0.033626	0.0597006	0.433628	0.721291	resLFC_1_Blo.csv	Bloomfield	1
FBgn0003979	32077.9	-0.830936	0.191039	6.99339e-07	0.000127244	resLFC_1_Blo.csv	Bloomfield	1
FBgn0003980	17538.5	-0.794202	0.261664	1.46229e-05	0.00125744	resLFC_1_Blo.csv	Bloomfield	1
FBgn0003983	23523.7	-0.845218	0.168264	5.72731e-08	1.78197e-05	resLFC_1_Blo.csv	Bloomfield	1
FBgn0003984	69.5279	0.00194135	0.0821811	0.953492	0.983726	resLFC_1_Blo.csv	Bloomfield	1
FBgn0003996	33.166	-0.0343533	0.093601	0.287892	0.598326	resLFC_1_Blo.csv	Bloomfield	1
FBgn0003997	190.858	0.0577927	0.0774178	0.157702	0.463058	resLFC_1_Blo.csv	Bloomfield	1
FBgn0004003	170.302	-0.834763	0.210331	1.97527e-06	0.000279763	resLFC_1_Blo.csv	Bloomfield	1
FBgn0004034	35.1308	-0.0472736	0.139813	0.126049	0.41378	resLFC_1_Blo.csv	Bloomfield	1
FBgn0004045	35004.9	-0.0927315	0.0803293	0.0354657	0.228322	resLFC_1_Blo.csv	Bloomfield	1
FBgn0004047	84230.4	-0.0810745	0.0790861	0.0594332	0.294153	resLFC_1_Blo.csv	Bloomfield	1
FBgn0004049	1216.67	0.0257879	0.0617201	0.548677	0.792845	resLFC_1_Blo.csv	Bloomfield	1
FBgn0004050	633.185	0.0318214	0.0613144	0.459583	0.739186	resLFC_1_Blo.csv	Bloomfield	1
FBgn0004052	4.72675	-0.00552506	0.170932	NA	NA	resLFC_1_Blo.csv	Bloomfield	1
FBgn0004053	15.5387	-0.007435	0.0942903	0.777893	0.908129	resLFC_1_Blo.csv	Bloomfield	1
FBgn0004055	428.272	0.0243646	0.0561171	0.565259	0.801194	resLFC_1_Blo.csv	Bloomfield	1
FBgn0004057	482.812	0.00920484	0.0703479	0.823262	0.931109	resLFC_1_Blo.csv	Bloomfield	1
FBgn0004066	2217.4	-0.0306082	0.0528162	0.460824	0.740316	resLFC_1_Blo.csv	Bloomfield	1
FBgn0004087	189.27	-0.00698114	0.0659754	0.869565	0.951135	resLFC_1_Blo.csv	Bloomfield	1
FBgn0004101	349.285	0.0844157	0.0667789	0.0549227	0.282311	resLFC_1_Blo.csv	Bloomfield	1
FBgn0004102	32.5917	-0.0231579	0.0923219	0.441328	0.726818	resLFC_1_Blo.csv	Bloomfield	1
FBgn0004103	3632.01	-0.00583582	0.0379606	0.863415	0.948722	resLFC_1_Blo.csv	Bloomfield	1
FBgn0004106	1133.56	0.0614547	0.0754541	0.140743	0.433958	resLFC_1_Blo.csv	Bloomfield	1
FBgn0004107	760.91	0.0402364	0.0675084	0.34484	0.653232	resLFC_1_Blo.csv	Bloomfield	1
FBgn0004108	379.562	-0.00166319	0.0841732	0.958203	0.985424	resLFC_1_Blo.csv	Bloomfield	1
FBgn0004110	1.72853	-0.00226014	0.135703	0.883162	NA	resLFC_1_Blo.csv	Bloomfield	1
FBgn0004117	6711.53	-0.0575657	0.0929201	0.126054	0.41378	resLFC_1_Blo.csv	Bloomfield	1
FBgn0004118	40.2199	0.00833763	0.0876496	0.779048	0.908355	resLFC_1_Blo.csv	Bloomfield	1
FBgn0004132	405.28	-0.0741379	0.0553638	0.0802666	0.334508	resLFC_1_Blo.csv	Bloomfield	1
FBgn0004133	199.958	-0.122545	0.0826631	0.00874781	0.112785	resLFC_1_Blo.csv	Bloomfield	1
FBgn0004143	0.554269	-0.0106065	0.171139	0.331324	NA	resLFC_1_Blo.csv	Bloomfield	1
FBgn0004167	3062.85	-0.074806	0.0483963	0.0605197	0.295571	resLFC_1_Blo.csv	Bloomfield	1
FBgn0004168	37.4554	-0.0018753	0.0849599	0.952001	0.983135	resLFC_1_Blo.csv	Bloomfield	1
FBgn0004169	11097.3	-0.0664275	0.098797	0.0866479	0.345343	resLFC_1_Blo.csv	Bloomfield	1
FBgn0004177	5634.09	0.0441771	0.0411478	0.219348	0.536184	resLFC_1_Blo.csv	Bloomfield	1
FBgn0004179	2417.05	0.0389212	0.0363092	0.235119	0.553516	resLFC_1_Blo.csv	Bloomfield	1
FBgn0004183	5.18231	0.00746121	0.111896	0.729876	NA	resLFC_1_Blo.csv	Bloomfield	1
FBgn0004185	1.24251	-0.0103355	0.144922	0.500183	NA	resLFC_1_Blo.csv	Bloomfield	1
FBgn0004186	1.5284	0.0140241	0.14786	0.388731	NA	resLFC_1_Blo.csv	Bloomfield	1
FBgn0004187	0.886104	0.00971339	0.149242	0.496138	NA	resLFC_1_Blo.csv	Bloomfield	1
FBgn0004189	0.465939	-0.000295882	0.158968	0.975946	NA	resLFC_1_Blo.csv	Bloomfield	1
FBgn0004191	1.53706	-0.00189769	0.131154	0.908275	NA	resLFC_1_Blo.csv	Bloomfield	1
FBgn0004192	1.31872	-0.0107193	0.147947	0.471945	NA	resLFC_1_Blo.csv	Bloomfield	1
FBgn0004197	16.493	-0.0238691	0.106349	0.373709	0.676439	resLFC_1_Blo.csv	Bloomfield	1
FBgn0004198	455.263	-0.0549659	0.0776935	0.175199	0.485508	resLFC_1_Blo.csv	Bloomfield	1
FBgn0004227	1311.7	-0.0249916	0.0470876	0.523867	0.775972	resLFC_1_Blo.csv	Bloomfield	1
FBgn0004228	116.976	-0.0473629	0.0915041	0.18536	0.498103	resLFC_1_Blo.csv	Bloomfield	1
FBgn0004237	3586.62	-0.0696554	0.0528595	0.0941388	0.359782	resLFC_1_Blo.csv	Bloomfield	1
FBgn0004240	1.76033	0.00138761	0.134517	0.929148	NA	resLFC_1_Blo.csv	Bloomfield	1
FBgn0004242	981.274	-0.0433594	0.0761302	0.278294	0.591195	resLFC_1_Blo.csv	Bloomfield	1
FBgn0004244	445.481	-0.04051	0.0813003	0.28126	0.593765	resLFC_1_Blo.csv	Bloomfield	1
FBgn0004359	340.317	-0.0126211	0.0634341	0.768473	0.904631	resLFC_1_Blo.csv	Bloomfield	1
FBgn0004360	23.1593	0.0413394	0.107589	0.192512	0.506303	resLFC_1_Blo.csv	Bloomfield	1
FBgn0004362	6126.31	0.0565271	0.0647751	0.191468	0.50466	resLFC_1_Blo.csv	Bloomfield	1
FBgn0004363	9797.36	-0.0670522	0.0413427	0.0631369	0.299333	resLFC_1_Blo.csv	Bloomfield	1
FBgn0004367	463.853	-0.0166557	0.0695434	0.688871	0.866917	resLFC_1_Blo.csv	Bloomfield	1
FBgn0004368	914.313	0.0199207	0.0539495	0.63389	0.840336	resLFC_1_Blo.csv	Bloomfield	1
FBgn0004369	799.83	0.0112617	0.050749	0.782357	0.909131	resLFC_1_Blo.csv	Bloomfield	1
FBgn0004370	1372.88	-0.0605456	0.0517814	0.141803	0.435924	resLFC_1_Blo.csv	Bloomfield	1
FBgn0004372	0.960767	-0.00611729	0.14963	0.636839	NA	resLFC_1_Blo.csv	Bloomfield	1
FBgn0004373	2540.31	0.0459729	0.0588578	0.284174	0.59601	resLFC_1_Blo.csv	Bloomfield	1
FBgn0004374	404.179	0.0597505	0.0862329	0.127038	0.414887	resLFC_1_Blo.csv	Bloomfield	1
FBgn0004378	706.388	0.0642534	0.0868614	0.106327	0.381107	resLFC_1_Blo.csv	Bloomfield	1
FBgn0004379	965.462	0.0618182	0.0821813	0.124763	0.413034	resLFC_1_Blo.csv	Bloomfield	1
FBgn0004380	422.324	0.0500356	0.0621675	0.24693	0.564435	resLFC_1_Blo.csv	Bloomfield	1
FBgn0004381	644.373	0.0341447	0.0653147	0.425538	0.714373	resLFC_1_Blo.csv	Bloomfield	1
FBgn0004387	871.686	0.0666827	0.0611306	0.124106	0.412159	resLFC_1_Blo.csv	Bloomfield	1
FBgn0004389	6.42561	-4.10276e-05	0.169333	NA	NA	resLFC_1_Blo.csv	Bloomfield	1
FBgn0004390	1181.98	0.0503691	0.06407	0.243611	0.561154	resLFC_1_Blo.csv	Bloomfield	1
FBgn0004391	1081.57	-0.0563417	0.0613938	0.192746	0.506643	resLFC_1_Blo.csv	Bloomfield	1
FBgn0004394	16.6347	-0.0385356	0.125577	0.184943	0.49726	resLFC_1_Blo.csv	Bloomfield	1
FBgn0004395	684.327	0.046487	0.0578981	0.277263	0.5897	resLFC_1_Blo.csv	Bloomfield	1
FBgn0004396	746.21	-0.0656984	0.076195	0.117173	0.400034	resLFC_1_Blo.csv	Bloomfield	1
FBgn0004397	1434.07	-0.0658344	0.0384862	0.0546745	0.28157	resLFC_1_Blo.csv	Bloomfield	1
FBgn0004400	298.595	0.123048	0.0758414	0.00778271	0.104686	resLFC_1_Blo.csv	Bloomfield	1
FBgn0004401	4930.01	-0.028768	0.0555613	0.496006	0.759105	resLFC_1_Blo.csv	Bloomfield	1
FBgn0004403	6026.86	-0.075017	0.051812	0.0690257	0.313135	resLFC_1_Blo.csv	Bloomfield	1
FBgn0004404	2278.13	-0.0737807	0.0564633	0.0837309	0.34228	resLFC_1_Blo.csv	Bloomfield	1
FBgn0004406	525.208	0.0122427	0.0632459	0.775287	0.907544	resLFC_1_Blo.csv	Bloomfield	1
FBgn0004419	19973.9	0.00360108	0.0495089	0.928758	0.974386	resLFC_1_Blo.csv	Bloomfield	1
FBgn0004425	1679.04	-0.949337	0.199332	1.11161e-07	3.1488e-05	resLFC_1_Blo.csv	Bloomfield	1
FBgn0004426	554.215	-0.873631	0.119951	5.28207e-14	1.69572e-10	resLFC_1_Blo.csv	Bloomfield	1
FBgn0004427	2160.9	-0.852572	0.102438	1.59179e-17	7.66529e-14	resLFC_1_Blo.csv	Bloomfield	1
FBgn0004428	518.659	-0.918225	0.140938	8.81032e-12	1.4142e-08	resLFC_1_Blo.csv	Bloomfield	1
FBgn0004429	287.132	-0.0930456	0.0973364	0.0330777	0.222001	resLFC_1_Blo.csv	Bloomfield	1
FBgn0004430	1.06279	-0.00709194	0.147973	0.601961	NA	resLFC_1_Blo.csv	Bloomfield	1
FBgn0004431	15.427	0.0222694	0.126572	0.337281	0.645993	resLFC_1_Blo.csv	Bloomfield	1
FBgn0004432	12985.3	-0.0596484	0.0348664	0.0602326	0.294916	resLFC_1_Blo.csv	Bloomfield	1
FBgn0004435	279.722	-0.0182202	0.0775884	0.626256	0.835859	resLFC_1_Blo.csv	Bloomfield	1
FBgn0004436	1546.22	0.0371817	0.0500009	0.358539	0.663738	resLFC_1_Blo.csv	Bloomfield	1
FBgn0004449	975.007	-0.031025	0.0606248	0.470558	0.745568	resLFC_1_Blo.csv	Bloomfield	1
FBgn0004456	468.767	-0.0399061	0.0706266	0.339632	0.647593	resLFC_1_Blo.csv	Bloomfield	1
FBgn0004463	477.824	-0.0638145	0.0547032	0.1301	0.419622	resLFC_1_Blo.csv	Bloomfield	1
FBgn0004465	617.536	-0.0352047	0.0495746	0.382599	0.68212	resLFC_1_Blo.csv	Bloomfield	1
FBgn0004507	11801	0.00183862	0.0626425	0.965815	0.988195	resLFC_1_Blo.csv	Bloomfield	1
FBgn0004509	1571.82	0.0481744	0.0444334	0.203275	0.516503	resLFC_1_Blo.csv	Bloomfield	1
FBgn0004510	415.85	0.0582104	0.0684784	0.175221	0.485508	resLFC_1_Blo.csv	Bloomfield	1
FBgn0004511	2.18071	-0.0212228	0.155659	0.246568	NA	resLFC_1_Blo.csv	Bloomfield	1
FBgn0004512	336.117	0.0309569	0.0866395	0.360611	0.665598	resLFC_1_Blo.csv	Bloomfield	1
FBgn0004513	129.048	-0.0291842	0.0789664	0.43518	0.722678	resLFC_1_Blo.csv	Bloomfield	1
FBgn0004514	24.0932	-0.0559519	0.12701	0.103468	0.375948	resLFC_1_Blo.csv	Bloomfield	1
FBgn0004516	727.961	-0.0539845	0.0836594	0.164119	0.471549	resLFC_1_Blo.csv	Bloomfield	1
FBgn0004552	27.3042	0.0152979	0.0998192	0.556059	0.798551	resLFC_1_Blo.csv	Bloomfield	1
FBgn0004554	5.76757	-0.0122572	0.11582	0.574608	NA	resLFC_1_Blo.csv	Bloomfield	1
FBgn0004556	534.313	-0.002222	0.0555706	0.958032	0.985424	resLFC_1_Blo.csv	Bloomfield	1
FBgn0004567	7.76812	-0.0254115	0.127134	0.295338	NA	resLFC_1_Blo.csv	Bloomfield	1
FBgn0004569	155.742	-0.0121944	0.0713517	0.765094	0.903278	resLFC_1_Blo.csv	Bloomfield	1
FBgn0004573	23.4589	0.0156035	0.093144	0.579432	0.807514	resLFC_1_Blo.csv	Bloomfield	1
FBgn0004574	1017.93	-0.0603666	0.0458237	0.117854	0.401222	resLFC_1_Blo.csv	Bloomfield	1
FBgn0004575	318.425	-0.0623276	0.0864486	0.114967	0.396256	resLFC_1_Blo.csv	Bloomfield	1
FBgn0004577	24.5834	-0.0131154	0.113414	0.56037	0.799725	resLFC_1_Blo.csv	Bloomfield	1
FBgn0004580	460.088	-0.0630465	0.085416	0.113494	0.394038	resLFC_1_Blo.csv	Bloomfield	1
FBgn0004581	5.75248	-0.0081147	0.110545	0.712385	NA	resLFC_1_Blo.csv	Bloomfield	1
FBgn0004583	352.582	0.00409656	0.0686637	0.921939	0.972463	resLFC_1_Blo.csv	Bloomfield	1
FBgn0004584	1134.29	0.0290798	0.073231	0.471423	0.746038	resLFC_1_Blo.csv	Bloomfield	1
FBgn0004587	3624.83	-0.038702	0.043925	0.30314	0.612448	resLFC_1_Blo.csv	Bloomfield	1
FBgn0004595	590.698	-0.073644	0.082046	0.0783674	0.330296	resLFC_1_Blo.csv	Bloomfield	1
FBgn0004597	231.831	-0.0157507	0.0657297	0.711588	0.877848	resLFC_1_Blo.csv	Bloomfield	1
FBgn0004598	4840.38	0.0404675	0.0658086	0.345309	0.653758	resLFC_1_Blo.csv	Bloomfield	1
FBgn0004606	756.509	0.0101862	0.0524163	0.805431	0.920943	resLFC_1_Blo.csv	Bloomfield	1
FBgn0004607	108.97	-0.0461842	0.0785347	0.240508	0.557949	resLFC_1_Blo.csv	Bloomfield	1
FBgn0004611	1391.77	0.0662596	0.0471647	0.0915566	0.354842	resLFC_1_Blo.csv	Bloomfield	1
FBgn0004618	35.5664	0.0222896	0.0903599	0.466663	0.744358	resLFC_1_Blo.csv	Bloomfield	1
FBgn0004619	30.3149	-0.0186781	0.089656	0.536241	0.784511	resLFC_1_Blo.csv	Bloomfield	1
FBgn0004620	65.4396	-0.00536187	0.0843053	0.865907	0.949328	resLFC_1_Blo.csv	Bloomfield	1
FBgn0004622	19.2119	-0.0159053	0.102764	0.531272	0.781475	resLFC_1_Blo.csv	Bloomfield	1
FBgn0004623	560.176	-0.0611332	0.0868399	0.119595	0.404148	resLFC_1_Blo.csv	Bloomfield	1
FBgn0004629	0.587211	0.00514959	0.161928	0.610316	NA	resLFC_1_Blo.csv	Bloomfield	1
FBgn0004635	77.3265	0.0268479	0.0805462	0.459161	0.739	resLFC_1_Blo.csv	Bloomfield	1
FBgn0004636	2907.32	0.0374476	0.0343049	0.232133	0.549036	resLFC_1_Blo.csv	Bloomfield	1
FBgn0004638	1244.58	0.0772919	0.0570268	0.0710336	0.31702	resLFC_1_Blo.csv	Bloomfield	1
FBgn0004643	1190.8	-0.00320317	0.0662879	0.939839	0.977042	resLFC_1_Blo.csv	Bloomfield	1
FBgn0004644	20.1611	-0.0113473	0.0950835	0.670151	0.859322	resLFC_1_Blo.csv	Bloomfield	1
FBgn0004646	1152.5	-0.0562518	0.0647667	0.193588	0.507886	resLFC_1_Blo.csv	Bloomfield	1
FBgn0004647	971.97	-0.149209	0.0503701	0.000234304	0.0104957	resLFC_1_Blo.csv	Bloomfield	1
FBgn0004648	2123.71	0.0850674	0.0361475	0.00917871	0.115763	resLFC_1_Blo.csv	Bloomfield	1
FBgn0004649	23298	-0.0890478	0.0602713	0.0408697	0.245995	resLFC_1_Blo.csv	Bloomfield	1
FBgn0004650	3274.05	-0.101853	0.0580092	0.0184631	0.165105	resLFC_1_Blo.csv	Bloomfield	1
FBgn0004652	362.379	-0.144585	0.108002	0.00448524	0.075388	resLFC_1_Blo.csv	Bloomfield	1
FBgn0004654	1752.11	-0.192927	0.0471993	4.8048e-07	9.84575e-05	resLFC_1_Blo.csv	Bloomfield	1
FBgn0004655	3129.62	0.025658	0.0682872	0.542483	0.788403	resLFC_1_Blo.csv	Bloomfield	1
FBgn0004656	3817.21	-0.0476925	0.0581853	0.265586	0.580739	resLFC_1_Blo.csv	Bloomfield	1
FBgn0004657	2207.41	0.033744	0.0411355	0.348059	0.654718	resLFC_1_Blo.csv	Bloomfield	1
FBgn0004666	353.202	-0.00213006	0.0883932	0.941172	0.977507	resLFC_1_Blo.csv	Bloomfield	1
FBgn0004687	1951.53	-0.00960825	0.0489307	0.810337	0.92393	resLFC_1_Blo.csv	Bloomfield	1
FBgn0004698	2630.41	0.0670241	0.0611895	0.122274	0.409038	resLFC_1_Blo.csv	Bloomfield	1
FBgn0004777	5.69841	0.0091719	0.113017	0.672385	NA	resLFC_1_Blo.csv	Bloomfield	1
FBgn0004780	1.02428	-0.0173227	0.171806	0.229074	NA	resLFC_1_Blo.csv	Bloomfield	1
FBgn0004781	0.904253	-0.0152024	0.159687	0.309042	NA	resLFC_1_Blo.csv	Bloomfield	1
FBgn0004782	7.70478	-0.0123856	0.119798	0.557206	NA	resLFC_1_Blo.csv	Bloomfield	1
FBgn0004783	1.88072	-0.0119722	0.159657	0.373146	NA	resLFC_1_Blo.csv	Bloomfield	1
FBgn0004784	347.332	-0.0242054	0.0820227	0.490513	0.756782	resLFC_1_Blo.csv	Bloomfield	1
FBgn0004795	3034.43	-0.0321737	0.0642127	0.453753	0.735252	resLFC_1_Blo.csv	Bloomfield	1
FBgn0004797	537.135	-0.0773306	0.063656	0.0768419	0.327348	resLFC_1_Blo.csv	Bloomfield	1
FBgn0004811	614.323	0.0755156	0.0820868	0.0726163	0.319346	resLFC_1_Blo.csv	Bloomfield	1
FBgn0004828	6933	-0.0353124	0.041053	0.32543	0.633184	resLFC_1_Blo.csv	Bloomfield	1
FBgn0004832	206.032	0.00294971	0.0661898	0.944617	0.979396	resLFC_1_Blo.csv	Bloomfield	1
FBgn0004837	391.68	0.121098	0.0846383	0.0095969	0.118724	resLFC_1_Blo.csv	Bloomfield	1
FBgn0004838	17336.2	0.00842879	0.0322773	0.777448	0.908068	resLFC_1_Blo.csv	Bloomfield	1
FBgn0004839	33.556	-0.0260924	0.0920095	0.397667	0.694529	resLFC_1_Blo.csv	Bloomfield	1
FBgn0004841	5.53058	-0.00248693	0.112549	0.905188	NA	resLFC_1_Blo.csv	Bloomfield	1
FBgn0004842	8.59887	0.0503981	0.158883	0.100424	NA	resLFC_1_Blo.csv	Bloomfield	1
FBgn0004852	329.778	-0.0121986	0.0694293	0.769288	0.904737	resLFC_1_Blo.csv	Bloomfield	1
FBgn0004854	8.05527	0.00444128	0.104605	0.846096	NA	resLFC_1_Blo.csv	Bloomfield	1
FBgn0004855	352.24	0.00687136	0.055923	0.870967	0.95114	resLFC_1_Blo.csv	Bloomfield	1
FBgn0004856	1244.74	-0.0528456	0.0522504	0.201355	0.514664	resLFC_1_Blo.csv	Bloomfield	1
FBgn0004858	163.102	0.0430105	0.0748957	0.287584	0.598326	resLFC_1_Blo.csv	Bloomfield	1
FBgn0004859	277.077	0.00396583	0.0697988	0.923686	0.972985	resLFC_1_Blo.csv	Bloomfield	1
FBgn0004860	270.506	0.0406105	0.0728582	0.322712	0.631331	resLFC_1_Blo.csv	Bloomfield	1
FBgn0004861	137.005	-0.0640228	0.0755633	0.126637	0.414245	resLFC_1_Blo.csv	Bloomfield	1
FBgn0004862	6.95275	-0.0890557	0.234772	0.0279724	NA	resLFC_1_Blo.csv	Bloomfield	1
FBgn0004863	4.25313	-0.0449366	0.172464	0.0992519	NA	resLFC_1_Blo.csv	Bloomfield	1
FBgn0004864	1176.93	0.0856998	0.0720661	0.0509882	0.27309	resLFC_1_Blo.csv	Bloomfield	1
FBgn0004865	67.8125	-0.0742864	0.0993022	0.0653267	0.304614	resLFC_1_Blo.csv	Bloomfield	1
FBgn0004867	20401.5	-0.169387	0.048118	1.59795e-05	0.00133824	resLFC_1_Blo.csv	Bloomfield	1
FBgn0004868	5182.96	-0.102194	0.0324281	0.000631946	0.0207722	resLFC_1_Blo.csv	Bloomfield	1
FBgn0004870	34.8862	-0.0142595	0.0886516	0.633611	0.840336	resLFC_1_Blo.csv	Bloomfield	1
FBgn0004872	2329.94	-0.00558687	0.0532756	0.893218	0.961429	resLFC_1_Blo.csv	Bloomfield	1
FBgn0004875	3278.87	0.0211169	0.0623432	0.623096	0.834394	resLFC_1_Blo.csv	Bloomfield	1
FBgn0004876	1845.51	0.0256998	0.0571211	0.546023	0.790744	resLFC_1_Blo.csv	Bloomfield	1
FBgn0004878	19.9043	0.00320218	0.0951265	0.900658	0.96359	resLFC_1_Blo.csv	Bloomfield	1
FBgn0004880	244.991	-0.0456379	0.08539	0.216953	0.533438	resLFC_1_Blo.csv	Bloomfield	1
FBgn0004882	5570.41	-0.0166872	0.0514461	0.684186	0.864864	resLFC_1_Blo.csv	Bloomfield	1
FBgn0004885	419.304	0.0207832	0.0788445	0.571781	0.803645	resLFC_1_Blo.csv	Bloomfield	1
FBgn0004888	3576.97	-0.0358347	0.0629276	0.405275	0.700693	resLFC_1_Blo.csv	Bloomfield	1
FBgn0004889	3930.77	0.0797325	0.0470616	0.0421105	0.249207	resLFC_1_Blo.csv	Bloomfield	1
FBgn0004892	15.874	-0.0257141	0.104229	0.354044	0.66047	resLFC_1_Blo.csv	Bloomfield	1
FBgn0004893	203.129	-0.0604272	0.0735178	0.150982	0.450188	resLFC_1_Blo.csv	Bloomfield	1
FBgn0004895	0.819799	0.00442354	0.148118	0.730292	NA	resLFC_1_Blo.csv	Bloomfield	1
FBgn0004896	6.5343	0.00596999	0.106357	0.791896	NA	resLFC_1_Blo.csv	Bloomfield	1
FBgn0004897	1.51981	0.00945189	0.146321	0.521176	NA	resLFC_1_Blo.csv	Bloomfield	1
FBgn0004898	1.52109	-0.00817685	0.13867	0.606957	NA	resLFC_1_Blo.csv	Bloomfield	1
FBgn0004901	1018.05	-0.0148799	0.0562022	0.725447	0.884968	resLFC_1_Blo.csv	Bloomfield	1
FBgn0004903	671.099	0.0793516	0.064336	0.0699103	0.314944	resLFC_1_Blo.csv	Bloomfield	1
FBgn0004907	8407.71	-0.00996821	0.0532744	0.810723	0.924032	resLFC_1_Blo.csv	Bloomfield	1
FBgn0004908	91.1738	-0.00348151	0.0757598	0.927399	0.973597	resLFC_1_Blo.csv	Bloomfield	1
FBgn0004910	377.118	-0.0108113	0.0762131	0.776199	0.907903	resLFC_1_Blo.csv	Bloomfield	1
FBgn0004911	3.22951	0.0151606	0.138997	0.408293	NA	resLFC_1_Blo.csv	Bloomfield	1
FBgn0004913	2090.84	0.0793341	0.0739845	0.067275	0.310112	resLFC_1_Blo.csv	Bloomfield	1
FBgn0004914	1063.84	0.0935695	0.0452336	0.0145665	0.14644	resLFC_1_Blo.csv	Bloomfield	1
FBgn0004915	560.943	0.0183684	0.0569724	0.665779	0.856548	resLFC_1_Blo.csv	Bloomfield	1
FBgn0004919	145.197	0.570709	0.287653	0.0001159	0.00630638	resLFC_1_Blo.csv	Bloomfield	1
FBgn0004921	2470.3	0.0157793	0.056575	0.710078	0.877721	resLFC_1_Blo.csv	Bloomfield	1
FBgn0004924	6196.26	-0.0723165	0.0439414	0.0544378	0.28097	resLFC_1_Blo.csv	Bloomfield	1
FBgn0004926	3224.02	-0.103458	0.0447862	0.00655527	0.0942296	resLFC_1_Blo.csv	Bloomfield	1
FBgn0004956	12.406	-0.0735033	0.16853	0.053929	0.279543	resLFC_1_Blo.csv	Bloomfield	1
FBgn0004957	228.229	0.00437253	0.0637274	0.918683	0.971061	resLFC_1_Blo.csv	Bloomfield	1
FBgn0004959	71.9849	-0.0341072	0.0821586	0.34802	0.654718	resLFC_1_Blo.csv	Bloomfield	1
FBgn0005198	809.112	0.0446684	0.053304	0.28391	0.595996	resLFC_1_Blo.csv	Bloomfield	1
FBgn0005278	6684.39	-0.00939429	0.0422791	0.797683	0.916477	resLFC_1_Blo.csv	Bloomfield	1
FBgn0005322	966.219	0.0672965	0.0498652	0.0964399	0.364669	resLFC_1_Blo.csv	Bloomfield	1
FBgn0005355	509.304	-0.00469166	0.059759	0.912832	0.968486	resLFC_1_Blo.csv	Bloomfield	1
FBgn0005386	1692.2	0.0824853	0.0887561	0.0517128	0.274103	resLFC_1_Blo.csv	Bloomfield	1
FBgn0005390	3503.12	-0.10894	0.068614	0.0153813	0.150536	resLFC_1_Blo.csv	Bloomfield	1
FBgn0005391	117516	-0.141862	0.122082	0.00608845	0.0896603	resLFC_1_Blo.csv	Bloomfield	1
FBgn0005411	1114.54	0.0211126	0.052887	0.611044	0.827819	resLFC_1_Blo.csv	Bloomfield	1
FBgn0005427	991.441	0.013231	0.0513264	0.746797	0.894577	resLFC_1_Blo.csv	Bloomfield	1
FBgn0005533	8156.23	-0.171906	0.0611127	0.000102404	0.0056681	resLFC_1_Blo.csv	Bloomfield	1
FBgn0005536	2285.3	0.00818276	0.0427241	0.824531	0.931224	resLFC_1_Blo.csv	Bloomfield	1
FBgn0005558	25.8746	0.0270825	0.0927432	0.379867	0.680335	resLFC_1_Blo.csv	Bloomfield	1
FBgn0005561	44.8425	-0.0219694	0.0884806	0.483529	0.752199	resLFC_1_Blo.csv	Bloomfield	1
FBgn0005564	161.614	-0.0117369	0.0713385	0.773663	0.906687	resLFC_1_Blo.csv	Bloomfield	1
FBgn0005585	7160.27	-0.141262	0.050142	0.000491188	0.0178054	resLFC_1_Blo.csv	Bloomfield	1
FBgn0005586	244.729	-0.0395828	0.0810695	0.292045	0.601023	resLFC_1_Blo.csv	Bloomfield	1
FBgn0005590	0.92361	0.00523311	0.160158	0.618598	NA	resLFC_1_Blo.csv	Bloomfield	1
FBgn0005593	18352.8	-0.0731373	0.0506039	0.0729843	0.319505	resLFC_1_Blo.csv	Bloomfield	1
FBgn0005596	1815.6	0.0397474	0.0712253	0.339283	0.647112	resLFC_1_Blo.csv	Bloomfield	1
FBgn0005612	487.826	0.0729492	0.0683511	0.0936263	0.358535	resLFC_1_Blo.csv	Bloomfield	1
FBgn0005613	12.3755	0.00695021	0.102588	0.769156	0.904737	resLFC_1_Blo.csv	Bloomfield	1
FBgn0005614	2022.2	-0.00364922	0.0750463	0.924839	0.973147	resLFC_1_Blo.csv	Bloomfield	1
FBgn0005616	107.662	-0.0457581	0.0713223	0.273847	0.588614	resLFC_1_Blo.csv	Bloomfield	1
FBgn0005617	2269.08	0.045694	0.0663827	0.286834	0.597964	resLFC_1_Blo.csv	Bloomfield	1
FBgn0005619	58.9175	-0.000145947	0.0850238	0.996254	0.998366	resLFC_1_Blo.csv	Bloomfield	1
FBgn0005624	626.49	0.0398909	0.0738779	0.326316	0.633747	resLFC_1_Blo.csv	Bloomfield	1
FBgn0005626	643.128	-0.0743886	0.127977	0.0581227	0.290644	resLFC_1_Blo.csv	Bloomfield	1
FBgn0005631	117.867	-0.0125109	0.0810498	0.717829	0.881587	resLFC_1_Blo.csv	Bloomfield	1
FBgn0005632	4892.31	-0.011348	0.0559902	0.788593	0.911924	resLFC_1_Blo.csv	Bloomfield	1
FBgn0005633	95.2785	-0.0134476	0.0902842	0.642582	0.845207	resLFC_1_Blo.csv	Bloomfield	1
FBgn0005636	35.5947	-0.0531076	0.109027	0.126587	0.414245	resLFC_1_Blo.csv	Bloomfield	1
FBgn0005638	52.1592	-0.0088465	0.089782	0.756869	0.898707	resLFC_1_Blo.csv	Bloomfield	1
FBgn0005640	1009.91	0.0760949	0.0418597	0.036548	0.231943	resLFC_1_Blo.csv	Bloomfield	1
FBgn0005642	1070.72	0.0920115	0.0811265	0.0364847	0.231943	resLFC_1_Blo.csv	Bloomfield	1
FBgn0005648	1276.43	0.00767187	0.0427633	0.835423	0.936178	resLFC_1_Blo.csv	Bloomfield	1
FBgn0005649	4099.51	0.028673	0.0592974	0.503724	0.762713	resLFC_1_Blo.csv	Bloomfield	1
FBgn0005655	2117.89	0.0764917	0.0770008	0.0738499	0.321686	resLFC_1_Blo.csv	Bloomfield	1
FBgn0005658	20.5456	0.00772594	0.0920133	0.777615	0.908068	resLFC_1_Blo.csv	Bloomfield	1
FBgn0005659	148.864	-0.0223138	0.0764504	0.560705	0.799725	resLFC_1_Blo.csv	Bloomfield	1
FBgn0005660	10.8291	0.0502341	0.157685	0.101835	0.374055	resLFC_1_Blo.csv	Bloomfield	1
FBgn0005664	63.8676	-0.00756199	0.0986241	0.761152	0.901482	resLFC_1_Blo.csv	Bloomfield	1
FBgn0005666	8944.88	-0.0129493	0.0761249	0.734302	0.888693	resLFC_1_Blo.csv	Bloomfield	1
FBgn0005670	63.0875	-0.288436	0.25589	0.00133248	0.0345745	resLFC_1_Blo.csv	Bloomfield	1
FBgn0005671	8752.35	-0.086861	0.0437643	0.0205432	0.173859	resLFC_1_Blo.csv	Bloomfield	1
FBgn0005672	498.406	0.0405829	0.0554094	0.336835	0.645712	resLFC_1_Blo.csv	Bloomfield	1
FBgn0005674	2471.43	-0.00837434	0.04118	0.816002	0.927337	resLFC_1_Blo.csv	Bloomfield	1
FBgn0005677	37.9817	0.0206773	0.0878117	0.510602	0.767004	resLFC_1_Blo.csv	Bloomfield	1
FBgn0005683	542.569	0.110181	0.0815999	0.0158892	0.152724	resLFC_1_Blo.csv	Bloomfield	1
FBgn0005694	2522.05	0.0673209	0.0508812	0.099683	0.371535	resLFC_1_Blo.csv	Bloomfield	1
FBgn0005695	2108.66	-0.010101	0.0581127	0.812964	0.92571	resLFC_1_Blo.csv	Bloomfield	1
FBgn0005696	572.586	0.0676711	0.0816076	0.100064	0.371948	resLFC_1_Blo.csv	Bloomfield	1
FBgn0005771	292.554	0.0403652	0.0728678	0.325455	0.633184	resLFC_1_Blo.csv	Bloomfield	1
FBgn0005775	104.447	-0.0274898	0.0844913	0.42192	0.711523	resLFC_1_Blo.csv	Bloomfield	1
FBgn0005777	1739.17	0.040398	0.0428564	0.274675	0.588703	resLFC_1_Blo.csv	Bloomfield	1
FBgn0008635	1606.64	-0.214164	0.0631665	1.59031e-06	0.000239317	resLFC_1_Blo.csv	Bloomfield	1
FBgn0008636	5.79616	-0.00794816	0.117056	0.699619	NA	resLFC_1_Blo.csv	Bloomfield	1
FBgn0008646	7.98585	-0.0151184	0.117511	0.498038	NA	resLFC_1_Blo.csv	Bloomfield	1
FBgn0008651	11.4511	0.0340913	0.119945	0.226001	0.542526	resLFC_1_Blo.csv	Bloomfield	1
FBgn0010014	97.4866	-0.03417	0.0870427	0.319347	0.628579	resLFC_1_Blo.csv	Bloomfield	1
FBgn0010015	97.2055	0.00557848	0.083817	0.862149	0.948305	resLFC_1_Blo.csv	Bloomfield	1
FBgn0010019	52768.2	-0.0274945	0.0740852	0.490823	0.756822	resLFC_1_Blo.csv	Bloomfield	1
FBgn0010038	37.1679	0.663119	0.537181	0.000284017	0.0121123	resLFC_1_Blo.csv	Bloomfield	1
FBgn0010039	574.426	0.0244134	0.0571898	0.566379	0.801248	resLFC_1_Blo.csv	Bloomfield	1
FBgn0010040	3.50159	-0.0142604	0.129289	0.47242	NA	resLFC_1_Blo.csv	Bloomfield	1
FBgn0010041	14.59	0.574933	0.736693	0.000447084	0.0168857	resLFC_1_Blo.csv	Bloomfield	1
FBgn0010042	1.56809	-0.0138279	0.153225	0.36593	NA	resLFC_1_Blo.csv	Bloomfield	1
FBgn0010043	14.062	-0.0446212	0.136055	0.140366	0.433827	resLFC_1_Blo.csv	Bloomfield	1
FBgn0010044	6.24429	0.00289908	0.108382	0.894467	NA	resLFC_1_Blo.csv	Bloomfield	1
FBgn0010051	765.376	0.005099	0.0616844	0.905448	0.965489	resLFC_1_Blo.csv	Bloomfield	1
FBgn0010052	44.1461	-0.056375	0.130805	0.100212	0.372211	resLFC_1_Blo.csv	Bloomfield	1
FBgn0010078	10876.2	-0.157303	0.0525589	0.000144085	0.00730359	resLFC_1_Blo.csv	Bloomfield	1
FBgn0010097	1191.5	0.0172387	0.0653782	0.686212	0.866015	resLFC_1_Blo.csv	Bloomfield	1
FBgn0010100	11941.4	-0.00917163	0.0724392	0.819749	0.92948	resLFC_1_Blo.csv	Bloomfield	1
FBgn0010105	38.2957	-0.0355217	0.106185	0.240307	0.557949	resLFC_1_Blo.csv	Bloomfield	1
FBgn0010109	2.62478	-0.0188668	0.144161	0.320446	NA	resLFC_1_Blo.csv	Bloomfield	1
FBgn0010113	1582.61	0.070927	0.0689372	0.102047	0.37412	resLFC_1_Blo.csv	Bloomfield	1
FBgn0010114	321.487	-0.083287	0.0960286	0.0479828	0.265375	resLFC_1_Blo.csv	Bloomfield	1
FBgn0010173	2429.15	0.115238	0.0846654	0.0127162	0.135919	resLFC_1_Blo.csv	Bloomfield	1
FBgn0010194	297.74	0.0353594	0.076592	0.366464	0.669845	resLFC_1_Blo.csv	Bloomfield	1
FBgn0010197	4.16591	0.0123906	0.127575	0.526505	NA	resLFC_1_Blo.csv	Bloomfield	1
FBgn0010198	8468.15	-0.0824567	0.0462185	0.0336283	0.223387	resLFC_1_Blo.csv	Bloomfield	1
FBgn0010213	1611.04	-0.0423093	0.0546976	0.314672	0.623325	resLFC_1_Blo.csv	Bloomfield	1
FBgn0010215	2074.26	0.0886654	0.061297	0.0424333	0.249649	resLFC_1_Blo.csv	Bloomfield	1
FBgn0010217	29107.5	-0.0227408	0.0671013	0.591599	0.814358	resLFC_1_Blo.csv	Bloomfield	1
FBgn0010220	382.482	0.0264161	0.0613032	0.538961	0.786395	resLFC_1_Blo.csv	Bloomfield	1
FBgn0010222	385.383	0.233114	0.27856	0.0037423	0.067292	resLFC_1_Blo.csv	Bloomfield	1
FBgn0010223	121.967	-0.0102964	0.0756218	0.788643	0.911924	resLFC_1_Blo.csv	Bloomfield	1
FBgn0010225	1874.26	0.0408771	0.0708232	0.327723	0.635476	resLFC_1_Blo.csv	Bloomfield	1
FBgn0010226	4514.47	-0.0272811	0.0874131	0.40618	0.701381	resLFC_1_Blo.csv	Bloomfield	1
FBgn0010228	1127.63	-0.0129822	0.0726922	0.746589	0.894551	resLFC_1_Blo.csv	Bloomfield	1
FBgn0010235	1158.75	0.0188958	0.0534926	0.650409	0.849663	resLFC_1_Blo.csv	Bloomfield	1
FBgn0010238	909.627	0.113396	0.0608812	0.00991431	0.119655	resLFC_1_Blo.csv	Bloomfield	1
FBgn0010240	24.2595	-0.0735916	0.145573	0.0572637	0.288445	resLFC_1_Blo.csv	Bloomfield	1
FBgn0010241	175.555	-0.0389501	0.0940945	0.242167	0.559576	resLFC_1_Blo.csv	Bloomfield	1
FBgn0010246	1306.79	-0.116358	0.0689457	0.0101392	0.120743	resLFC_1_Blo.csv	Bloomfield	1
FBgn0010247	1535.95	0.0396884	0.0634091	0.35692	0.662076	resLFC_1_Blo.csv	Bloomfield	1
FBgn0010258	5.93668	0.0244343	0.124745	0.313798	NA	resLFC_1_Blo.csv	Bloomfield	1
FBgn0010263	1291.74	-0.0110564	0.074702	0.776831	0.908068	resLFC_1_Blo.csv	Bloomfield	1
FBgn0010265	9856.9	-0.0896387	0.0508333	0.0284516	0.207904	resLFC_1_Blo.csv	Bloomfield	1
FBgn0010269	865.355	-0.0255028	0.0543578	0.543217	0.788646	resLFC_1_Blo.csv	Bloomfield	1
FBgn0010278	2231.1	-0.0111108	0.0607986	0.795753	0.915463	resLFC_1_Blo.csv	Bloomfield	1
FBgn0010280	2246.52	0.0266324	0.05921	0.534396	0.783047	resLFC_1_Blo.csv	Bloomfield	1
FBgn0010282	1399.91	-0.0469656	0.0560127	0.268219	0.582987	resLFC_1_Blo.csv	Bloomfield	1
FBgn0010287	121.67	0.0987744	0.0982547	0.0265335	0.200761	resLFC_1_Blo.csv	Bloomfield	1
FBgn0010288	1889.46	-0.00339882	0.0530132	0.934789	0.976566	resLFC_1_Blo.csv	Bloomfield	1
FBgn0010292	720.343	0.0152912	0.0468387	0.695643	0.870548	resLFC_1_Blo.csv	Bloomfield	1
FBgn0010300	3896.76	0.0677015	0.070685	0.115608	0.397224	resLFC_1_Blo.csv	Bloomfield	1
FBgn0010303	1514.41	-0.0330536	0.0500876	0.414726	0.707425	resLFC_1_Blo.csv	Bloomfield	1
FBgn0010309	530.004	-0.114942	0.0891541	0.0132578	0.139547	resLFC_1_Blo.csv	Bloomfield	1
FBgn0010313	2048.28	-0.0414219	0.0563821	0.329494	0.63786	resLFC_1_Blo.csv	Bloomfield	1
FBgn0010314	642.107	0.12045	0.107617	0.0118646	0.131192	resLFC_1_Blo.csv	Bloomfield	1
FBgn0010315	1079.32	0.141484	0.0913415	0.00386918	0.0687529	resLFC_1_Blo.csv	Bloomfield	1
FBgn0010316	1053.54	0.120223	0.0800492	0.0095566	0.118724	resLFC_1_Blo.csv	Bloomfield	1
FBgn0010317	431.974	-0.0639946	0.0603261	0.138992	0.432515	resLFC_1_Blo.csv	Bloomfield	1
FBgn0010323	3.16335	-0.0291893	0.166682	0.158336	NA	resLFC_1_Blo.csv	Bloomfield	1
FBgn0010328	3191.13	-0.00566599	0.0654432	0.894207	0.961817	resLFC_1_Blo.csv	Bloomfield	1
FBgn0010329	45.8938	-0.0400213	0.094019	0.233229	0.551222	resLFC_1_Blo.csv	Bloomfield	1
FBgn0010333	1661.69	0.0446522	0.0343136	0.154279	0.455644	resLFC_1_Blo.csv	Bloomfield	1
FBgn0010339	1037.93	-0.0271192	0.048166	0.494632	0.758447	resLFC_1_Blo.csv	Bloomfield	1
FBgn0010340	173.967	-0.00711016	0.0672931	0.86625	0.949559	resLFC_1_Blo.csv	Bloomfield	1
FBgn0010341	2422.54	0.00952223	0.036077	0.770381	0.905231	resLFC_1_Blo.csv	Bloomfield	1
FBgn0010342	1399.25	0.0572601	0.0825367	0.147752	0.445936	resLFC_1_Blo.csv	Bloomfield	1
FBgn0010348	5876.43	-0.0482639	0.0373002	0.149266	0.448125	resLFC_1_Blo.csv	Bloomfield	1
FBgn0010350	1205.52	0.0165162	0.048906	0.679884	0.862822	resLFC_1_Blo.csv	Bloomfield	1
FBgn0010352	5830.27	0.00622893	0.0725005	0.876828	0.9542	resLFC_1_Blo.csv	Bloomfield	1
FBgn0010355	1357.29	0.0519796	0.0717018	0.215981	0.531468	resLFC_1_Blo.csv	Bloomfield	1
FBgn0010356	519.783	0.0667751	0.0640058	0.124748	0.413034	resLFC_1_Blo.csv	Bloomfield	1
FBgn0010357	8873.78	-0.561137	0.129993	3.6153e-07	7.72535e-05	resLFC_1_Blo.csv	Bloomfield	1
FBgn0010358	4.13506	-0.206986	0.503468	0.00314075	NA	resLFC_1_Blo.csv	Bloomfield	1
FBgn0010379	1641.88	0.0379617	0.0446032	0.317213	0.626682	resLFC_1_Blo.csv	Bloomfield	1
FBgn0010380	1700.42	-0.0939862	0.045702	0.0147609	0.147415	resLFC_1_Blo.csv	Bloomfield	1
FBgn0010382	2888.59	0.0690249	0.0926544	0.0833552	0.341469	resLFC_1_Blo.csv	Bloomfield	1
FBgn0010383	308.381	-0.027744	0.086162	0.407288	0.701796	resLFC_1_Blo.csv	Bloomfield	1
FBgn0010385	62.1463	0.0147999	0.0947239	0.589342	0.813318	resLFC_1_Blo.csv	Bloomfield	1
FBgn0010387	1078.88	-0.0150488	0.0777984	0.68507	0.865513	resLFC_1_Blo.csv	Bloomfield	1
FBgn0010388	36.4075	0.0259266	0.0924142	0.398037	0.694529	resLFC_1_Blo.csv	Bloomfield	1
FBgn0010389	138.754	-0.0209214	0.0759605	0.587574	0.81178	resLFC_1_Blo.csv	Bloomfield	1
FBgn0010391	1365.35	-0.167652	0.0405396	1.89475e-06	0.00027649	resLFC_1_Blo.csv	Bloomfield	1
FBgn0010395	97.5462	0.0513683	0.0830228	0.182942	0.494919	resLFC_1_Blo.csv	Bloomfield	1
FBgn0010397	650.772	0.0771326	0.0707868	0.0762774	0.326285	resLFC_1_Blo.csv	Bloomfield	1
FBgn0010398	236.137	0.0360629	0.0682663	0.39429	0.69299	resLFC_1_Blo.csv	Bloomfield	1
FBgn0010399	46.6509	-0.017875	0.0887914	0.557224	0.798551	resLFC_1_Blo.csv	Bloomfield	1
FBgn0010401	113.43	-0.037796	0.0960181	0.24636	0.564045	resLFC_1_Blo.csv	Bloomfield	1
FBgn0010403	41.0321	-0.0169955	0.090541	0.564366	0.801032	resLFC_1_Blo.csv	Bloomfield	1
FBgn0010406	709.509	0.0921259	0.0469165	0.0186554	0.165595	resLFC_1_Blo.csv	Bloomfield	1
FBgn0010407	8.52459	-0.0110833	0.104727	0.642338	NA	resLFC_1_Blo.csv	Bloomfield	1
FBgn0010408	4817.07	-0.123089	0.050007	0.00240782	0.0524653	resLFC_1_Blo.csv	Bloomfield	1
FBgn0010409	13443.8	-0.0845474	0.0527428	0.0421897	0.249207	resLFC_1_Blo.csv	Bloomfield	1
FBgn0010411	10921	-0.134845	0.0415047	0.000185969	0.0087369	resLFC_1_Blo.csv	Bloomfield	1
FBgn0010412	10932.8	-0.0976265	0.0538792	0.0202172	0.172078	resLFC_1_Blo.csv	Bloomfield	1
FBgn0010414	23.1554	-0.00993346	0.0953018	0.705957	0.875831	resLFC_1_Blo.csv	Bloomfield	1
FBgn0010415	2673.68	0.0471972	0.0557	0.265059	0.580255	resLFC_1_Blo.csv	Bloomfield	1
FBgn0010416	793.353	0.00496709	0.058283	0.907414	0.966417	resLFC_1_Blo.csv	Bloomfield	1
FBgn0010417	572.015	0.0205906	0.0519319	0.61722	0.830873	resLFC_1_Blo.csv	Bloomfield	1
FBgn0010421	563.444	0.0750798	0.0638265	0.0855408	0.344779	resLFC_1_Blo.csv	Bloomfield	1
FBgn0010422	867.338	0.0322048	0.0544085	0.442946	0.728112	resLFC_1_Blo.csv	Bloomfield	1
FBgn0010423	375.566	-0.0603068	0.082459	0.131675	0.421738	resLFC_1_Blo.csv	Bloomfield	1
FBgn0010424	659.711	-0.0723311	0.101992	0.0688123	0.313095	resLFC_1_Blo.csv	Bloomfield	1
FBgn0010425	3777.93	-0.709355	0.11221	7.74446e-11	6.84695e-08	resLFC_1_Blo.csv	Bloomfield	1
FBgn0010431	3203.65	0.0668327	0.0678807	0.122884	0.410225	resLFC_1_Blo.csv	Bloomfield	1
FBgn0010434	1550.04	-0.00575479	0.0645119	0.892905	0.961429	resLFC_1_Blo.csv	Bloomfield	1
FBgn0010435	1404.32	0.0270754	0.0751456	0.49133	0.756822	resLFC_1_Blo.csv	Bloomfield	1
FBgn0010438	112.651	-0.000521083	0.0728299	0.989603	0.995046	resLFC_1_Blo.csv	Bloomfield	1
FBgn0010441	363.242	0.0150248	0.0676427	0.721638	0.883571	resLFC_1_Blo.csv	Bloomfield	1
FBgn0010452	68.8335	-0.022194	0.0831153	0.516461	0.77157	resLFC_1_Blo.csv	Bloomfield	1
FBgn0010453	30.389	-0.0266991	0.0923583	0.387163	0.686066	resLFC_1_Blo.csv	Bloomfield	1
FBgn0010470	1240.19	-0.101577	0.062782	0.0213112	0.177449	resLFC_1_Blo.csv	Bloomfield	1
FBgn0010473	459.021	-0.0710659	0.0840796	0.0847399	0.343768	resLFC_1_Blo.csv	Bloomfield	1
FBgn0010482	3161.91	-0.0482842	0.0823128	0.207741	0.523484	resLFC_1_Blo.csv	Bloomfield	1
FBgn0010488	12580.5	0.00507797	0.0523198	0.902189	0.96405	resLFC_1_Blo.csv	Bloomfield	1
FBgn0010497	2077.16	-0.116837	0.0471962	0.00293397	0.0592523	resLFC_1_Blo.csv	Bloomfield	1
FBgn0010501	531.204	-0.00787206	0.0520437	0.848572	0.94283	resLFC_1_Blo.csv	Bloomfield	1
FBgn0010504	265.82	-0.0240446	0.0604886	0.575629	0.806618	resLFC_1_Blo.csv	Bloomfield	1
FBgn0010516	2423.71	-0.0163004	0.054297	0.697382	0.872096	resLFC_1_Blo.csv	Bloomfield	1
FBgn0010520	263.584	0.041182	0.0666992	0.33551	0.644197	resLFC_1_Blo.csv	Bloomfield	1
FBgn0010531	201.517	-0.0265898	0.0652501	0.534136	0.782874	resLFC_1_Blo.csv	Bloomfield	1
FBgn0010548	1254.57	-0.0156682	0.0569435	0.712472	0.878369	resLFC_1_Blo.csv	Bloomfield	1
FBgn0010549	338.477	0.000468661	0.0827561	0.988606	0.994679	resLFC_1_Blo.csv	Bloomfield	1
FBgn0010551	3755.7	-0.0284999	0.0346677	0.367241	0.670502	resLFC_1_Blo.csv	Bloomfield	1
FBgn0010583	886.034	-0.0015102	0.0527663	0.970945	0.989542	resLFC_1_Blo.csv	Bloomfield	1
FBgn0010590	1467.06	-0.0527264	0.0515893	0.199822	0.513196	resLFC_1_Blo.csv	Bloomfield	1
FBgn0010591	1178.58	0.0419917	0.046815	0.282668	0.594926	resLFC_1_Blo.csv	Bloomfield	1
FBgn0010602	1858.3	-0.0136286	0.0511718	0.73912	0.890921	resLFC_1_Blo.csv	Bloomfield	1
FBgn0010607	306.637	0.0388167	0.0678664	0.360931	0.665598	resLFC_1_Blo.csv	Bloomfield	1
FBgn0010611	1139.2	0.0208784	0.0416361	0.564805	0.801088	resLFC_1_Blo.csv	Bloomfield	1
FBgn0010612	3373.47	-0.0920378	0.0743446	0.0374734	0.236047	resLFC_1_Blo.csv	Bloomfield	1
FBgn0010620	932.195	0.137968	0.0955874	0.00494246	0.0800014	resLFC_1_Blo.csv	Bloomfield	1
FBgn0010621	4805.53	-0.0840182	0.0377582	0.0128407	0.1365	resLFC_1_Blo.csv	Bloomfield	1
FBgn0010622	258.049	-0.0813716	0.0642159	0.0633339	0.299886	resLFC_1_Blo.csv	Bloomfield	1
FBgn0010638	1982.58	-0.16901	0.078089	0.000487348	0.0178054	resLFC_1_Blo.csv	Bloomfield	1
FBgn0010651	737.923	0.0392353	0.0797538	0.30288	0.612448	resLFC_1_Blo.csv	Bloomfield	1
FBgn0010660	1486.64	0.0538139	0.0678211	0.209651	0.525092	resLFC_1_Blo.csv	Bloomfield	1
FBgn0010741	996.929	-0.0512924	0.045272	0.180635	0.49144	resLFC_1_Blo.csv	Bloomfield	1
FBgn0010747	1558.01	-0.0678663	0.0417519	0.0617674	0.29759	resLFC_1_Blo.csv	Bloomfield	1
FBgn0010750	613.058	0.0351246	0.0568299	0.409037	0.702717	resLFC_1_Blo.csv	Bloomfield	1
FBgn0010762	1291.04	0.0176701	0.0460593	0.648008	0.847986	resLFC_1_Blo.csv	Bloomfield	1
FBgn0010768	331.544	-0.15065	0.110075	0.00359188	0.06581	resLFC_1_Blo.csv	Bloomfield	1
FBgn0010770	632.796	0.0374836	0.0469319	0.338223	0.646571	resLFC_1_Blo.csv	Bloomfield	1
FBgn0010772	1051.7	-0.0275983	0.04861	0.48919	0.755967	resLFC_1_Blo.csv	Bloomfield	1
FBgn0010774	2176.82	-0.0117831	0.0560108	0.780716	0.909099	resLFC_1_Blo.csv	Bloomfield	1
FBgn0010786	1857.53	-0.0646632	0.0368653	0.0511862	0.273419	resLFC_1_Blo.csv	Bloomfield	1
FBgn0010803	801.286	-0.0290187	0.0463183	0.454946	0.736278	resLFC_1_Blo.csv	Bloomfield	1
FBgn0010808	1183.8	-0.0448996	0.0621165	0.298158	0.606635	resLFC_1_Blo.csv	Bloomfield	1
FBgn0010825	3134.38	-0.0230401	0.0645536	0.590583	0.813953	resLFC_1_Blo.csv	Bloomfield	1
FBgn0010830	531.124	0.00877854	0.0589661	0.837462	0.937315	resLFC_1_Blo.csv	Bloomfield	1
FBgn0010877	1814.69	0.0423122	0.0575744	0.321845	0.630902	resLFC_1_Blo.csv	Bloomfield	1
FBgn0010894	318.653	0.0698983	0.0589931	0.105125	0.37886	resLFC_1_Blo.csv	Bloomfield	1
FBgn0010905	3436.67	-0.0413254	0.0676622	0.331875	0.640124	resLFC_1_Blo.csv	Bloomfield	1
FBgn0010909	2762.62	-0.0342912	0.0547357	0.414985	0.70751	resLFC_1_Blo.csv	Bloomfield	1
FBgn0010926	961.69	0.0713028	0.0465986	0.067492	0.310122	resLFC_1_Blo.csv	Bloomfield	1
FBgn0011016	1841.89	-0.166141	0.0719355	0.000418514	0.0161876	resLFC_1_Blo.csv	Bloomfield	1
FBgn0011020	485.507	0.151982	0.147018	0.00586647	0.0885162	resLFC_1_Blo.csv	Bloomfield	1
FBgn0011202	1142.43	0.0427224	0.0601161	0.320883	0.630132	resLFC_1_Blo.csv	Bloomfield	1
FBgn0011204	3045.54	-0.01638	0.047959	0.679221	0.862585	resLFC_1_Blo.csv	Bloomfield	1
FBgn0011205	419.587	-0.0361147	0.0589962	0.39972	0.696274	resLFC_1_Blo.csv	Bloomfield	1
FBgn0011206	670.052	0.00164689	0.0679158	0.968745	0.98887	resLFC_1_Blo.csv	Bloomfield	1
FBgn0011207	1129.52	0.0900302	0.0483491	0.0238526	0.188918	resLFC_1_Blo.csv	Bloomfield	1
FBgn0011211	35401.1	-0.0632693	0.0743724	0.132881	0.423626	resLFC_1_Blo.csv	Bloomfield	1
FBgn0011217	7869.6	0.0400175	0.0346736	0.205516	0.519643	resLFC_1_Blo.csv	Bloomfield	1
FBgn0011224	2335.66	0.0700433	0.0593805	0.104893	0.37836	resLFC_1_Blo.csv	Bloomfield	1
FBgn0011225	1917.46	-0.114595	0.0521316	0.00568745	0.0871369	resLFC_1_Blo.csv	Bloomfield	1
FBgn0011227	1031.3	-0.0512402	0.0723947	0.220097	0.536184	resLFC_1_Blo.csv	Bloomfield	1
FBgn0011230	5770.35	0.0113696	0.0591221	0.790573	0.912623	resLFC_1_Blo.csv	Bloomfield	1
FBgn0011232	953.577	0.0533857	0.05664	0.20999	0.525438	resLFC_1_Blo.csv	Bloomfield	1
FBgn0011236	947.511	-0.050563	0.0467305	0.195376	0.509247	resLFC_1_Blo.csv	Bloomfield	1
FBgn0011244	0.547813	0.00829498	0.160353	0.477331	NA	resLFC_1_Blo.csv	Bloomfield	1
FBgn0011259	489.118	0.0147989	0.0574187	0.728263	0.886265	resLFC_1_Blo.csv	Bloomfield	1
FBgn0011260	1717.78	0.0753591	0.0558447	0.0763274	0.326285	resLFC_1_Blo.csv	Bloomfield	1
FBgn0011272	12256.3	-0.110322	0.0471086	0.0049402	0.0800014	resLFC_1_Blo.csv	Bloomfield	1
FBgn0011274	395.931	0.0127862	0.0715908	0.753461	0.897646	resLFC_1_Blo.csv	Bloomfield	1
FBgn0011276	1.70919	-0.00572441	0.136543	0.715979	NA	resLFC_1_Blo.csv	Bloomfield	1
FBgn0011277	1.76606	-0.0123938	0.139342	0.470991	NA	resLFC_1_Blo.csv	Bloomfield	1
FBgn0011279	19.5028	0.00928458	0.0976139	0.715205	0.879681	resLFC_1_Blo.csv	Bloomfield	1
FBgn0011280	670.367	0.0158577	0.0842053	0.628082	0.83643	resLFC_1_Blo.csv	Bloomfield	1
FBgn0011281	84.2044	-0.0356508	0.0998647	0.254709	0.571153	resLFC_1_Blo.csv	Bloomfield	1
FBgn0011282	1.99866	0.000523448	0.126755	0.976129	NA	resLFC_1_Blo.csv	Bloomfield	1
FBgn0011283	65.4837	-0.0200933	0.0930958	0.490187	0.756782	resLFC_1_Blo.csv	Bloomfield	1
FBgn0011284	16845	-0.0825649	0.0470286	0.0352556	0.227594	resLFC_1_Blo.csv	Bloomfield	1
FBgn0011286	1520.98	-0.0917267	0.110192	0.0340786	0.224823	resLFC_1_Blo.csv	Bloomfield	1
FBgn0011288	316.306	-0.0545366	0.08434	0.158974	0.464525	resLFC_1_Blo.csv	Bloomfield	1
FBgn0011289	1062.84	0.00220829	0.0479044	0.95551	0.984712	resLFC_1_Blo.csv	Bloomfield	1
FBgn0011290	468.317	-0.021251	0.0556022	0.61498	0.830231	resLFC_1_Blo.csv	Bloomfield	1
FBgn0011291	190.971	-0.0285581	0.0658824	0.503568	0.762677	resLFC_1_Blo.csv	Bloomfield	1
FBgn0011293	70.6355	-0.0154423	0.0893417	0.603861	0.822741	resLFC_1_Blo.csv	Bloomfield	1
FBgn0011294	25.6819	0.00678917	0.0955439	0.792501	0.913692	resLFC_1_Blo.csv	Bloomfield	1
FBgn0011296	827.05	-0.0811381	0.0882495	0.0547294	0.28157	resLFC_1_Blo.csv	Bloomfield	1
FBgn0011297	321.152	-0.0616114	0.0585464	0.151833	0.451766	resLFC_1_Blo.csv	Bloomfield	1
FBgn0011300	1527.65	0.0185909	0.0445758	0.624096	0.834583	resLFC_1_Blo.csv	Bloomfield	1
FBgn0011305	529.234	0.0446703	0.0514401	0.276593	0.589496	resLFC_1_Blo.csv	Bloomfield	1
FBgn0011327	1366.51	0.010215	0.0563888	0.809626	0.923657	resLFC_1_Blo.csv	Bloomfield	1
FBgn0011335	405.419	0.0454305	0.0675756	0.287403	0.598326	resLFC_1_Blo.csv	Bloomfield	1
FBgn0011336	1896.7	-0.172255	0.0795648	0.000422274	0.0162677	resLFC_1_Blo.csv	Bloomfield	1
FBgn0011361	2064.33	-0.0659089	0.0608711	0.128236	0.416399	resLFC_1_Blo.csv	Bloomfield	1
FBgn0011455	1719.32	-0.00350422	0.0674229	0.933777	0.976221	resLFC_1_Blo.csv	Bloomfield	1
FBgn0011474	1768.82	0.15735	0.12593	0.00362508	0.0659983	resLFC_1_Blo.csv	Bloomfield	1
FBgn0011476	10.4554	-0.00334756	0.0991537	0.890368	0.960348	resLFC_1_Blo.csv	Bloomfield	1
FBgn0011481	3413.45	-0.00756277	0.0541326	0.856652	0.945384	resLFC_1_Blo.csv	Bloomfield	1
FBgn0011509	522.795	-0.0333066	0.0523156	0.420475	0.711119	resLFC_1_Blo.csv	Bloomfield	1
FBgn0011554	76.0419	-0.19008	0.195747	0.00384339	0.0685475	resLFC_1_Blo.csv	Bloomfield	1
FBgn0011555	1603.03	-0.559496	0.125876	2.40121e-07	5.5062e-05	resLFC_1_Blo.csv	Bloomfield	1
FBgn0011556	174.375	-0.484519	0.257093	0.000136924	0.00712817	resLFC_1_Blo.csv	Bloomfield	1
FBgn0011566	345.063	0.00910302	0.0580313	0.8311	0.933776	resLFC_1_Blo.csv	Bloomfield	1
FBgn0011570	1240.67	0.0311205	0.0509553	0.446268	0.730104	resLFC_1_Blo.csv	Bloomfield	1
FBgn0011573	931.44	-0.0224295	0.0464287	0.564108	0.801032	resLFC_1_Blo.csv	Bloomfield	1
FBgn0011581	50.8609	-0.0252166	0.0895161	0.424376	0.713456	resLFC_1_Blo.csv	Bloomfield	1
FBgn0011582	52.9695	-0.0559427	0.113382	0.11166	0.390771	resLFC_1_Blo.csv	Bloomfield	1
FBgn0011584	1532.38	-0.0128726	0.0421807	0.724974	0.884968	resLFC_1_Blo.csv	Bloomfield	1
FBgn0011586	1087.4	0.0598983	0.0596586	0.164945	0.473058	resLFC_1_Blo.csv	Bloomfield	1
FBgn0011589	29.4676	-0.00831306	0.0863436	0.785428	0.910801	resLFC_1_Blo.csv	Bloomfield	1
FBgn0011591	185.991	0.00884378	0.0811137	0.796854	0.916002	resLFC_1_Blo.csv	Bloomfield	1
FBgn0011592	553.545	-0.0189018	0.05086	0.643266	0.845427	resLFC_1_Blo.csv	Bloomfield	1
FBgn0011596	8.31618	0.0289127	0.122092	0.269356	NA	resLFC_1_Blo.csv	Bloomfield	1
FBgn0011603	257.341	-0.0239013	0.0777948	0.525447	0.777117	resLFC_1_Blo.csv	Bloomfield	1
FBgn0011604	1771.6	0.0651098	0.0696726	0.130363	0.419768	resLFC_1_Blo.csv	Bloomfield	1
FBgn0011606	1199.3	0.0442304	0.0767732	0.266654	0.581687	resLFC_1_Blo.csv	Bloomfield	1
FBgn0011638	2094.71	0.0313296	0.0461356	0.41876	0.710675	resLFC_1_Blo.csv	Bloomfield	1
FBgn0011640	1693.64	-0.0511844	0.0490584	0.202034	0.515441	resLFC_1_Blo.csv	Bloomfield	1
FBgn0011642	657.807	0.0951307	0.0503974	0.0195465	0.169749	resLFC_1_Blo.csv	Bloomfield	1
FBgn0011648	1388.88	0.0457109	0.065171	0.288251	0.598326	resLFC_1_Blo.csv	Bloomfield	1
FBgn0011653	1.34878	-0.0164765	0.166541	0.260148	NA	resLFC_1_Blo.csv	Bloomfield	1
FBgn0011656	1013.46	0.0161662	0.0471561	0.680342	0.863063	resLFC_1_Blo.csv	Bloomfield	1
FBgn0011659	301.728	0.0284655	0.076083	0.46459	0.741954	resLFC_1_Blo.csv	Bloomfield	1
FBgn0011660	285.134	0.114435	0.11869	0.0157852	0.15218	resLFC_1_Blo.csv	Bloomfield	1
FBgn0011661	7127.94	-0.0433371	0.029357	0.115175	0.396329	resLFC_1_Blo.csv	Bloomfield	1
FBgn0011666	1387.75	0.00198383	0.0456579	0.958906	0.985741	resLFC_1_Blo.csv	Bloomfield	1
FBgn0011672	1681.02	0.0485302	0.0469119	0.214967	0.530315	resLFC_1_Blo.csv	Bloomfield	1
FBgn0011674	738.294	-0.0416727	0.0534285	0.31781	0.626761	resLFC_1_Blo.csv	Bloomfield	1
FBgn0011676	54.1186	0.0100534	0.0892497	0.72886	0.886543	resLFC_1_Blo.csv	Bloomfield	1
FBgn0011692	1127	0.0812704	0.0945886	0.0521488	0.275052	resLFC_1_Blo.csv	Bloomfield	1
FBgn0011693	185.491	-0.230282	0.251838	0.00319403	0.0621449	resLFC_1_Blo.csv	Bloomfield	1
FBgn0011695	3680.31	0.010367	0.0790017	0.773548	0.906662	resLFC_1_Blo.csv	Bloomfield	1
FBgn0011701	45.5951	-0.0101088	0.0814166	0.767512	0.904319	resLFC_1_Blo.csv	Bloomfield	1
FBgn0011703	3562.17	0.0598533	0.075937	0.148932	0.447262	resLFC_1_Blo.csv	Bloomfield	1
FBgn0011704	2763.08	0.0995302	0.108682	0.0259023	0.198461	resLFC_1_Blo.csv	Bloomfield	1
FBgn0011705	771.157	0.0710963	0.0466616	0.0685105	0.312565	resLFC_1_Blo.csv	Bloomfield	1
FBgn0011706	6.90549	0.0136732	0.115181	0.540406	NA	resLFC_1_Blo.csv	Bloomfield	1
FBgn0011708	1028.04	0.000439866	0.045727	0.990893	0.995579	resLFC_1_Blo.csv	Bloomfield	1
FBgn0011710	1717.32	-0.0730479	0.0443287	0.0533838	0.278365	resLFC_1_Blo.csv	Bloomfield	1
FBgn0011715	732.234	0.026802	0.0622813	0.533099	0.782212	resLFC_1_Blo.csv	Bloomfield	1
FBgn0011722	821.659	-0.156074	0.122495	0.00358873	0.06581	resLFC_1_Blo.csv	Bloomfield	1
FBgn0011723	24.9121	0.027983	0.0985307	0.343281	0.651713	resLFC_1_Blo.csv	Bloomfield	1
FBgn0011725	2167.79	0.0433005	0.0608234	0.314996	0.623568	resLFC_1_Blo.csv	Bloomfield	1
FBgn0011726	6143.32	0.029292	0.0373774	0.38226	0.681894	resLFC_1_Blo.csv	Bloomfield	1
FBgn0011737	620.711	0.0486402	0.067242	0.256234	0.572039	resLFC_1_Blo.csv	Bloomfield	1
FBgn0011739	1711.42	0.0419585	0.0585176	0.327546	0.635366	resLFC_1_Blo.csv	Bloomfield	1
FBgn0011740	548.468	0.151074	0.101148	0.00296491	0.0593779	resLFC_1_Blo.csv	Bloomfield	1
FBgn0011741	433.002	-0.0410898	0.0565868	0.333855	0.642254	resLFC_1_Blo.csv	Bloomfield	1
FBgn0011742	2727.79	-0.0545562	0.036292	0.0958979	0.363281	resLFC_1_Blo.csv	Bloomfield	1
FBgn0011745	1325.75	-0.0301318	0.0420723	0.409386	0.70301	resLFC_1_Blo.csv	Bloomfield	1
FBgn0011746	117.705	0.0491787	0.0834636	0.196929	0.51067	resLFC_1_Blo.csv	Bloomfield	1
FBgn0011747	3690.66	0.11107	0.0440163	0.00315413	0.0615776	resLFC_1_Blo.csv	Bloomfield	1
FBgn0011754	1883.17	-0.0707216	0.0438214	0.0595274	0.294286	resLFC_1_Blo.csv	Bloomfield	1
FBgn0011758	9.70118	-0.000436531	0.105015	0.984569	NA	resLFC_1_Blo.csv	Bloomfield	1
FBgn0011760	4482.35	-6.66242e-05	0.0325167	0.998228	0.999343	resLFC_1_Blo.csv	Bloomfield	1
FBgn0011761	21251.2	0.0705636	0.0666597	0.105013	0.378652	resLFC_1_Blo.csv	Bloomfield	1
FBgn0011762	303.786	0.0703351	0.0851475	0.0860762	0.344779	resLFC_1_Blo.csv	Bloomfield	1
FBgn0011763	2794.6	0.0120538	0.0492262	0.764074	0.902783	resLFC_1_Blo.csv	Bloomfield	1
FBgn0011766	3027.32	0.0186235	0.052559	0.652865	0.850491	resLFC_1_Blo.csv	Bloomfield	1
FBgn0011768	2663.28	-0.0103533	0.0461107	0.789221	0.912012	resLFC_1_Blo.csv	Bloomfield	1
FBgn0011769	102.977	-0.0180249	0.072987	0.653325	0.850513	resLFC_1_Blo.csv	Bloomfield	1
FBgn0011770	925.216	0.0768654	0.0705233	0.0773548	0.32834	resLFC_1_Blo.csv	Bloomfield	1
FBgn0011771	697.666	0.0360391	0.0520127	0.382242	0.681894	resLFC_1_Blo.csv	Bloomfield	1
FBgn0011774	648.906	0.0684274	0.0842511	0.0937492	0.358863	resLFC_1_Blo.csv	Bloomfield	1
FBgn0011785	2069.68	-0.0505281	0.0655493	0.241038	0.55844	resLFC_1_Blo.csv	Bloomfield	1
FBgn0011787	934.152	-0.00551583	0.0455368	0.885899	0.958016	resLFC_1_Blo.csv	Bloomfield	1
FBgn0011802	758.935	0.0666734	0.0784604	0.108942	0.385592	resLFC_1_Blo.csv	Bloomfield	1
FBgn0011817	1480.96	0.0551613	0.0575798	0.197271	0.511004	resLFC_1_Blo.csv	Bloomfield	1
FBgn0011818	1249.24	0.0632441	0.0574109	0.139504	0.433319	resLFC_1_Blo.csv	Bloomfield	1
FBgn0011822	107.356	-0.0728179	0.0958414	0.0705857	0.316403	resLFC_1_Blo.csv	Bloomfield	1
FBgn0011824	634.751	-0.093911	0.0712426	0.0344052	0.225413	resLFC_1_Blo.csv	Bloomfield	1
FBgn0011826	2421.85	-0.0743019	0.050927	0.0694137	0.314156	resLFC_1_Blo.csv	Bloomfield	1
FBgn0011828	607.197	-0.0641549	0.0968083	0.095559	0.362547	resLFC_1_Blo.csv	Bloomfield	1
FBgn0011829	12.9008	-0.0104223	0.0998885	0.676287	0.861758	resLFC_1_Blo.csv	Bloomfield	1
FBgn0011832	138.663	0.0116509	0.0891544	0.690552	0.867566	resLFC_1_Blo.csv	Bloomfield	1
FBgn0011834	46.7249	-0.0115818	0.0886088	0.695078	0.870406	resLFC_1_Blo.csv	Bloomfield	1
FBgn0011836	572.552	0.0538081	0.066789	0.211213	0.52672	resLFC_1_Blo.csv	Bloomfield	1
FBgn0011837	1706.1	0.129807	0.0525331	0.00179286	0.0421147	resLFC_1_Blo.csv	Bloomfield	1
FBgn0011859	0.766307	0.00446811	0.146295	0.735781	NA	resLFC_1_Blo.csv	Bloomfield	1
FBgn0012034	2812.01	0.0693304	0.0809213	0.0945499	0.360084	resLFC_1_Blo.csv	Bloomfield	1
FBgn0012036	6912.5	0.0530516	0.0701884	0.211116	0.52672	resLFC_1_Blo.csv	Bloomfield	1
FBgn0012037	691.058	-0.0380102	0.0732566	0.351319	0.658279	resLFC_1_Blo.csv	Bloomfield	1
FBgn0012042	33.865	-0.000693909	0.0974077	0.977627	0.991525	resLFC_1_Blo.csv	Bloomfield	1
FBgn0012051	552.659	0.0656394	0.0562593	0.123061	0.410342	resLFC_1_Blo.csv	Bloomfield	1
FBgn0012058	1299.74	0.0401185	0.0578625	0.347991	0.654718	resLFC_1_Blo.csv	Bloomfield	1
FBgn0012344	37.0202	-0.0144539	0.0859564	0.64594	0.84771	resLFC_1_Blo.csv	Bloomfield	1
FBgn0013263	193.565	0.0962754	0.0784427	0.0303938	0.214292	resLFC_1_Blo.csv	Bloomfield	1
FBgn0013269	4325.09	-0.050257	0.0426417	0.17272	0.482793	resLFC_1_Blo.csv	Bloomfield	1
FBgn0013272	4524.14	0.0281614	0.0677429	0.50566	0.763711	resLFC_1_Blo.csv	Bloomfield	1
FBgn0013275	1.94241	-0.0370676	0.214648	0.0691196	NA	resLFC_1_Blo.csv	Bloomfield	1
FBgn0013276	11.7793	0.0247563	0.114124	0.338437	0.646723	resLFC_1_Blo.csv	Bloomfield	1
FBgn0013277	1.46396	0	0.148629	1	NA	resLFC_1_Blo.csv	Bloomfield	1
FBgn0013278	11.6161	-0.0225772	0.139069	0.291683	0.600899	resLFC_1_Blo.csv	Bloomfield	1
FBgn0013279	9.1175	-0.00445534	0.124706	0.80768	NA	resLFC_1_Blo.csv	Bloomfield	1
FBgn0013303	483.267	0.0152109	0.0569634	0.720523	0.882938	resLFC_1_Blo.csv	Bloomfield	1
FBgn0013305	1111	0.0697085	0.0501357	0.0859677	0.344779	resLFC_1_Blo.csv	Bloomfield	1
FBgn0013307	289.085	-0.0151672	0.0808327	0.664513	0.856177	resLFC_1_Blo.csv	Bloomfield	1
FBgn0013308	21.4565	0.0275614	0.116187	0.297851	0.606214	resLFC_1_Blo.csv	Bloomfield	1
FBgn0013323	2.0469	-0.0128428	0.138987	0.461275	NA	resLFC_1_Blo.csv	Bloomfield	1
FBgn0013325	10761.2	-0.09769	0.049949	0.0160083	0.153562	resLFC_1_Blo.csv	Bloomfield	1
FBgn0013334	2085.2	-0.022527	0.0649899	0.598377	0.819185	resLFC_1_Blo.csv	Bloomfield	1
FBgn0013342	795.221	-0.052495	0.0786056	0.189555	0.503064	resLFC_1_Blo.csv	Bloomfield	1
FBgn0013343	822.261	0.0451448	0.0570313	0.289546	0.599188	resLFC_1_Blo.csv	Bloomfield	1
FBgn0013347	459.264	0.0288384	0.0519755	0.484187	0.752725	resLFC_1_Blo.csv	Bloomfield	1
FBgn0013348	1556.16	-0.0493767	0.0912919	0.172899	0.482793	resLFC_1_Blo.csv	Bloomfield	1
FBgn0013432	289.491	0.00745259	0.0580722	0.861391	0.94774	resLFC_1_Blo.csv	Bloomfield	1
FBgn0013433	20.5271	0.00812948	0.0938039	0.760237	0.90116	resLFC_1_Blo.csv	Bloomfield	1
FBgn0013435	161.337	-0.0528269	0.0716088	0.209317	0.52457	resLFC_1_Blo.csv	Bloomfield	1
FBgn0013467	277.211	-0.0101043	0.0783339	0.781989	0.909131	resLFC_1_Blo.csv	Bloomfield	1
FBgn0013469	83.0112	-0.00922594	0.0812675	0.787689	0.911698	resLFC_1_Blo.csv	Bloomfield	1
FBgn0013531	153.65	0.0366649	0.0799722	0.330582	0.639196	resLFC_1_Blo.csv	Bloomfield	1
FBgn0013548	918.302	0.0407691	0.0825247	0.272477	0.587076	resLFC_1_Blo.csv	Bloomfield	1
FBgn0013563	422.944	0.0684154	0.0558082	0.107213	0.383141	resLFC_1_Blo.csv	Bloomfield	1
FBgn0013576	4480.46	0.0777873	0.0527213	0.0614269	0.297288	resLFC_1_Blo.csv	Bloomfield	1
FBgn0013672	18338.8	0.0623245	0.073936	0.138969	0.432515	resLFC_1_Blo.csv	Bloomfield	1
FBgn0013673	660.634	0.0872814	0.109551	0.039762	0.243435	resLFC_1_Blo.csv	Bloomfield	1
FBgn0013674	85418	0.0550207	0.0666263	0.201633	0.51504	resLFC_1_Blo.csv	Bloomfield	1
FBgn0013675	27294.2	0.00596507	0.0684529	0.886736	0.958579	resLFC_1_Blo.csv	Bloomfield	1
FBgn0013676	55336.5	0.0394157	0.0667574	0.356148	0.661933	resLFC_1_Blo.csv	Bloomfield	1
FBgn0013678	40060.7	0.0854547	0.0719004	0.0516198	0.273873	resLFC_1_Blo.csv	Bloomfield	1
FBgn0013679	8989.47	0.0784832	0.0704433	0.0719073	0.318156	resLFC_1_Blo.csv	Bloomfield	1
FBgn0013680	1244.21	-0.0015152	0.0816451	0.964147	0.987736	resLFC_1_Blo.csv	Bloomfield	1
FBgn0013681	2023.22	0.00342524	0.0699729	0.933953	0.976221	resLFC_1_Blo.csv	Bloomfield	1
FBgn0013683	478.304	0.0384056	0.08849	0.267866	0.582987	resLFC_1_Blo.csv	Bloomfield	1
FBgn0013684	15891.4	0.0625163	0.06993	0.144936	0.441455	resLFC_1_Blo.csv	Bloomfield	1
FBgn0013685	463.207	0.0232561	0.0807393	0.515622	0.770997	resLFC_1_Blo.csv	Bloomfield	1
FBgn0013686	981415	0.0166153	0.0676224	0.693728	0.869508	resLFC_1_Blo.csv	Bloomfield	1
FBgn0013688	976.833	0.859989	0.167214	3.16775e-08	1.12995e-05	resLFC_1_Blo.csv	Bloomfield	1
FBgn0013689	14.7997	0.103523	0.208661	0.0258524	0.198236	resLFC_1_Blo.csv	Bloomfield	1
FBgn0013694	10.0114	0.00183716	0.101421	0.93781	NA	resLFC_1_Blo.csv	Bloomfield	1
FBgn0013696	17.2746	-0.0446279	0.115417	0.161309	0.46706	resLFC_1_Blo.csv	Bloomfield	1
FBgn0013700	0.692263	0.00996215	0.152814	0.467676	NA	resLFC_1_Blo.csv	Bloomfield	1
FBgn0013703	2.44085	-0.00673985	0.124491	0.71911	NA	resLFC_1_Blo.csv	Bloomfield	1
FBgn0013704	3.82656	0.0112976	0.123179	0.574571	NA	resLFC_1_Blo.csv	Bloomfield	1
FBgn0013710	13.8425	0.00879916	0.108005	0.69812	0.872096	resLFC_1_Blo.csv	Bloomfield	1
FBgn0013717	574.603	0.00644703	0.0613013	0.880619	0.955503	resLFC_1_Blo.csv	Bloomfield	1
FBgn0013718	1970.44	0.0918055	0.0407	0.0100817	0.120468	resLFC_1_Blo.csv	Bloomfield	1
FBgn0013720	434.939	0.0473766	0.0643665	0.272053	0.586667	resLFC_1_Blo.csv	Bloomfield	1
FBgn0013725	27.9924	-0.00884405	0.0886385	0.761937	0.901722	resLFC_1_Blo.csv	Bloomfield	1
FBgn0013726	2544.91	-0.024585	0.0551365	0.55968	0.799696	resLFC_1_Blo.csv	Bloomfield	1
FBgn0013732	1188.56	0.0941304	0.0693772	0.0339635	0.224719	resLFC_1_Blo.csv	Bloomfield	1
FBgn0013733	5174.23	-0.0506198	0.0655049	0.240251	0.557949	resLFC_1_Blo.csv	Bloomfield	1
FBgn0013746	828.796	-0.00829026	0.0497759	0.837358	0.937315	resLFC_1_Blo.csv	Bloomfield	1
FBgn0013749	1067.76	0.0282172	0.0519184	0.493436	0.757571	resLFC_1_Blo.csv	Bloomfield	1
FBgn0013750	1574.82	-0.021355	0.0365042	0.51657	0.77157	resLFC_1_Blo.csv	Bloomfield	1
FBgn0013751	9.74969	0.00963658	0.103781	0.685677	NA	resLFC_1_Blo.csv	Bloomfield	1
FBgn0013753	291.298	0.026803	0.074122	0.501268	0.761285	resLFC_1_Blo.csv	Bloomfield	1
FBgn0013755	1.2854	-0.00144131	0.168424	0.846248	NA	resLFC_1_Blo.csv	Bloomfield	1
FBgn0013756	4365.41	0.038796	0.0694675	0.356706	0.661933	resLFC_1_Blo.csv	Bloomfield	1
FBgn0013759	1201.59	-0.0812175	0.0526801	0.0508084	0.272611	resLFC_1_Blo.csv	Bloomfield	1
FBgn0013762	326.681	0.031733	0.0598395	0.459975	0.739569	resLFC_1_Blo.csv	Bloomfield	1
FBgn0013763	3678.77	0.0446741	0.0526854	0.281568	0.593902	resLFC_1_Blo.csv	Bloomfield	1
FBgn0013764	780.508	-0.0140364	0.0641979	0.743003	0.892475	resLFC_1_Blo.csv	Bloomfield	1
FBgn0013765	1480.78	0.0730152	0.0641874	0.0942392	0.35988	resLFC_1_Blo.csv	Bloomfield	1
FBgn0013767	6.04111	0.00841847	0.114394	0.692015	NA	resLFC_1_Blo.csv	Bloomfield	1
FBgn0013770	7474.86	-0.0240592	0.0528279	0.562066	0.799831	resLFC_1_Blo.csv	Bloomfield	1
FBgn0013771	256.487	0.0532512	0.065734	0.217042	0.533521	resLFC_1_Blo.csv	Bloomfield	1
FBgn0013772	7.02688	1.5332	0.988438	2.77482e-05	NA	resLFC_1_Blo.csv	Bloomfield	1
FBgn0013773	748.216	0.0307637	0.056868	0.469546	0.745417	resLFC_1_Blo.csv	Bloomfield	1
FBgn0013799	991.89	0.0145617	0.0522582	0.724422	0.884945	resLFC_1_Blo.csv	Bloomfield	1
FBgn0013810	209.688	-0.0430687	0.0780275	0.272105	0.586667	resLFC_1_Blo.csv	Bloomfield	1
FBgn0013811	10.6123	0.021568	0.11137	0.393943	0.692853	resLFC_1_Blo.csv	Bloomfield	1
FBgn0013812	95.6649	-0.0153974	0.0812654	0.657093	0.851834	resLFC_1_Blo.csv	Bloomfield	1
FBgn0013813	103.652	-0.0832383	0.117243	0.0449034	0.255292	resLFC_1_Blo.csv	Bloomfield	1
FBgn0013949	349.333	-0.077834	0.08935	0.0616879	0.297505	resLFC_1_Blo.csv	Bloomfield	1
FBgn0013953	291.304	0.0491059	0.0905783	0.17635	0.487062	resLFC_1_Blo.csv	Bloomfield	1
FBgn0013954	2987.71	-0.079439	0.0418461	0.0290221	0.209759	resLFC_1_Blo.csv	Bloomfield	1
FBgn0013972	107.402	-0.0671539	0.0965937	0.0860285	0.344779	resLFC_1_Blo.csv	Bloomfield	1
FBgn0013973	73.2312	-0.0140006	0.0851422	0.660862	0.854251	resLFC_1_Blo.csv	Bloomfield	1
FBgn0013981	2334.11	-0.0196812	0.046919	0.614956	0.830231	resLFC_1_Blo.csv	Bloomfield	1
FBgn0013983	187.572	-0.0462734	0.0666074	0.28055	0.593649	resLFC_1_Blo.csv	Bloomfield	1
FBgn0013987	1441.87	0.0688924	0.0397778	0.0497086	0.269867	resLFC_1_Blo.csv	Bloomfield	1
FBgn0013995	1789.01	0.00225348	0.0512713	0.956122	0.984751	resLFC_1_Blo.csv	Bloomfield	1
FBgn0013997	819.891	-0.0263661	0.0466361	0.498919	0.76019	resLFC_1_Blo.csv	Bloomfield	1
FBgn0014000	282.967	0.0296289	0.0800943	0.421064	0.711119	resLFC_1_Blo.csv	Bloomfield	1
FBgn0014006	1310.9	0.0412002	0.0383474	0.22801	0.544637	resLFC_1_Blo.csv	Bloomfield	1
FBgn0014007	1571.49	0.0864261	0.078794	0.0472574	0.263389	resLFC_1_Blo.csv	Bloomfield	1
FBgn0014009	1203.58	0.0333938	0.0477346	0.398069	0.694529	resLFC_1_Blo.csv	Bloomfield	1
FBgn0014010	2842.71	0.0236547	0.0382913	0.488427	0.75579	resLFC_1_Blo.csv	Bloomfield	1
FBgn0014011	865.817	0.055772	0.0501785	0.169455	0.479416	resLFC_1_Blo.csv	Bloomfield	1
FBgn0014018	1184.12	0.113253	0.0560585	0.00810056	0.107609	resLFC_1_Blo.csv	Bloomfield	1
FBgn0014019	51.3554	0.0164814	0.0924701	0.56428	0.801032	resLFC_1_Blo.csv	Bloomfield	1
FBgn0014020	3491.52	0.0625309	0.0433157	0.0931851	0.357984	resLFC_1_Blo.csv	Bloomfield	1
FBgn0014022	373.995	0.0471494	0.0621651	0.274883	0.588703	resLFC_1_Blo.csv	Bloomfield	1
FBgn0014023	403.929	-0.0502775	0.0541942	0.230886	0.547437	resLFC_1_Blo.csv	Bloomfield	1
FBgn0014024	922.939	-0.0403455	0.0452546	0.292148	0.601023	resLFC_1_Blo.csv	Bloomfield	1
FBgn0014026	21345.8	-0.0847013	0.0480167	0.0328292	0.220795	resLFC_1_Blo.csv	Bloomfield	1
FBgn0014028	2014.06	-0.0535189	0.0690639	0.209781	0.525092	resLFC_1_Blo.csv	Bloomfield	1
FBgn0014029	636.109	0.0121485	0.0543836	0.772063	0.905889	resLFC_1_Blo.csv	Bloomfield	1
FBgn0014031	780.576	0.110863	0.160607	0.020946	0.176006	resLFC_1_Blo.csv	Bloomfield	1
FBgn0014032	454.745	0.0130215	0.062089	0.761695	0.901651	resLFC_1_Blo.csv	Bloomfield	1
FBgn0014033	102.848	0.029217	0.0900418	0.364497	0.668143	resLFC_1_Blo.csv	Bloomfield	1
FBgn0014037	3494.2	0.0469615	0.0544466	0.263801	0.578991	resLFC_1_Blo.csv	Bloomfield	1
FBgn0014073	198.269	0.471338	0.149208	3.80089e-06	0.000450249	resLFC_1_Blo.csv	Bloomfield	1
FBgn0014075	2167.75	0.0236011	0.0509203	0.563324	0.80067	resLFC_1_Blo.csv	Bloomfield	1
FBgn0014076	3584.03	-1.00234	0.218511	1.67023e-07	3.9234e-05	resLFC_1_Blo.csv	Bloomfield	1
FBgn0014092	323.339	0.0365736	0.0572466	0.390905	0.690284	resLFC_1_Blo.csv	Bloomfield	1
FBgn0014127	722.576	0.0693688	0.0879877	0.0864165	0.3452	resLFC_1_Blo.csv	Bloomfield	1
FBgn0014133	5704.38	-0.0796465	0.06063	0.0669648	0.309026	resLFC_1_Blo.csv	Bloomfield	1
FBgn0014135	61.8993	-0.00712295	0.0827177	0.829291	0.933304	resLFC_1_Blo.csv	Bloomfield	1
FBgn0014141	3080.68	-0.0198798	0.0474759	0.613774	0.829533	resLFC_1_Blo.csv	Bloomfield	1
FBgn0014143	5.60079	-0.0508028	0.169576	0.0903102	NA	resLFC_1_Blo.csv	Bloomfield	1
FBgn0014163	4138.41	0.0609692	0.0482685	0.125379	0.413294	resLFC_1_Blo.csv	Bloomfield	1
FBgn0014179	1.31234	-0.0195523	0.179356	0.18329	NA	resLFC_1_Blo.csv	Bloomfield	1
FBgn0014184	7429.3	0.0296744	0.0519132	0.471389	0.746038	resLFC_1_Blo.csv	Bloomfield	1
FBgn0014189	2944.22	0.0118505	0.0546874	0.777912	0.908129	resLFC_1_Blo.csv	Bloomfield	1
FBgn0014269	526.979	0.0288611	0.0705285	0.486566	0.754495	resLFC_1_Blo.csv	Bloomfield	1
FBgn0014340	261.485	0.0437633	0.0756507	0.276448	0.589496	resLFC_1_Blo.csv	Bloomfield	1
FBgn0014342	38.113	0.0190631	0.08533	0.557217	0.798551	resLFC_1_Blo.csv	Bloomfield	1
FBgn0014343	192.569	-0.0776152	0.0829169	0.0660888	0.30601	resLFC_1_Blo.csv	Bloomfield	1
FBgn0014366	615.065	0.0653008	0.0635674	0.133002	0.423873	resLFC_1_Blo.csv	Bloomfield	1
FBgn0014368	1.05206	0.00675451	0.145547	0.629386	NA	resLFC_1_Blo.csv	Bloomfield	1
FBgn0014380	256.79	0.021425	0.0692033	0.608118	0.825597	resLFC_1_Blo.csv	Bloomfield	1
FBgn0014388	473.785	-0.00784237	0.0691275	0.850698	0.943961	resLFC_1_Blo.csv	Bloomfield	1
FBgn0014391	2482.54	-0.0799129	0.0761081	0.0642926	0.30205	resLFC_1_Blo.csv	Bloomfield	1
FBgn0014395	33.0271	0.0187628	0.0884046	0.542383	0.788403	resLFC_1_Blo.csv	Bloomfield	1
FBgn0014396	744.896	0.401023	0.169864	2.40635e-05	0.00185404	resLFC_1_Blo.csv	Bloomfield	1
FBgn0014411	1408.44	0.0605792	0.0449977	0.112501	0.392226	resLFC_1_Blo.csv	Bloomfield	1
FBgn0014417	527.898	0.0472559	0.065099	0.272641	0.587297	resLFC_1_Blo.csv	Bloomfield	1
FBgn0014427	1639.42	0.0599536	0.0797029	0.139535	0.433319	resLFC_1_Blo.csv	Bloomfield	1
FBgn0014454	315.053	-0.0764776	0.179583	0.0483024	0.265981	resLFC_1_Blo.csv	Bloomfield	1
FBgn0014455	2226.32	-0.0612072	0.0411796	0.0889598	0.349618	resLFC_1_Blo.csv	Bloomfield	1
FBgn0014464	2671.53	-0.0322124	0.120976	0.240151	0.557949	resLFC_1_Blo.csv	Bloomfield	1
FBgn0014465	6195.67	-0.0085508	0.110882	0.697758	0.872096	resLFC_1_Blo.csv	Bloomfield	1
FBgn0014466	4366.86	-0.00698184	0.110189	0.749889	0.89583	resLFC_1_Blo.csv	Bloomfield	1
FBgn0014469	1112.07	0.111084	0.0598688	0.0110842	0.126483	resLFC_1_Blo.csv	Bloomfield	1
FBgn0014857	1139.51	-0.033009	0.050098	0.415403	0.707903	resLFC_1_Blo.csv	Bloomfield	1
FBgn0014859	35.9368	-0.106631	0.158773	0.0233164	0.186049	resLFC_1_Blo.csv	Bloomfield	1
FBgn0014861	1803.28	0.0520202	0.0766635	0.199693	0.513196	resLFC_1_Blo.csv	Bloomfield	1
FBgn0014863	4317.9	-0.00926369	0.0738133	0.814588	0.926683	resLFC_1_Blo.csv	Bloomfield	1
FBgn0014865	9.93935	-0.00120961	0.101896	0.958766	NA	resLFC_1_Blo.csv	Bloomfield	1
FBgn0014868	1424.26	-0.135345	0.0542477	0.00133545	0.0345745	resLFC_1_Blo.csv	Bloomfield	1
FBgn0014869	4315.38	-0.0548736	0.0598833	0.203118	0.516426	resLFC_1_Blo.csv	Bloomfield	1
FBgn0014870	1318.7	-0.0577958	0.050574	0.15613	0.459562	resLFC_1_Blo.csv	Bloomfield	1
FBgn0014877	837.67	0.00723433	0.0505866	0.858934	0.94625	resLFC_1_Blo.csv	Bloomfield	1
FBgn0014879	2150.01	0.0526602	0.0531732	0.206261	0.520982	resLFC_1_Blo.csv	Bloomfield	1
FBgn0014903	1.03219	0.00898974	0.147767	0.529132	NA	resLFC_1_Blo.csv	Bloomfield	1
FBgn0014906	1110.99	0.0963532	0.045816	0.0125671	0.135082	resLFC_1_Blo.csv	Bloomfield	1
FBgn0014930	293.398	-0.0230016	0.0666554	0.588237	0.812464	resLFC_1_Blo.csv	Bloomfield	1
FBgn0014931	381.057	0.024113	0.0617562	0.574859	0.806026	resLFC_1_Blo.csv	Bloomfield	1
FBgn0014949	1.8086	0.00130189	0.125613	0.941678	NA	resLFC_1_Blo.csv	Bloomfield	1
FBgn0015000	649.438	0.0376643	0.0499297	0.352	0.658319	resLFC_1_Blo.csv	Bloomfield	1
FBgn0015001	120.4	-0.00690464	0.0830184	0.833251	0.935354	resLFC_1_Blo.csv	Bloomfield	1
FBgn0015010	1443	-0.379344	0.17349	3.81797e-05	0.00260786	resLFC_1_Blo.csv	Bloomfield	1
FBgn0015011	127.678	-0.0515813	0.0806781	0.189124	0.502841	resLFC_1_Blo.csv	Bloomfield	1
FBgn0015019	4508.41	-0.107706	0.0344747	0.00061095	0.0202201	resLFC_1_Blo.csv	Bloomfield	1
FBgn0015024	5092.44	-0.00121439	0.0323822	0.967605	0.988648	resLFC_1_Blo.csv	Bloomfield	1
FBgn0015025	86.1832	0.0525371	0.0895176	0.158099	0.463236	resLFC_1_Blo.csv	Bloomfield	1
FBgn0015031	1943.66	-0.0733345	0.0741858	0.0873104	0.346398	resLFC_1_Blo.csv	Bloomfield	1
FBgn0015032	7.99893	-0.00281358	0.114494	0.890646	NA	resLFC_1_Blo.csv	Bloomfield	1
FBgn0015033	115.064	-0.0126822	0.0800778	0.719765	0.882938	resLFC_1_Blo.csv	Bloomfield	1
FBgn0015034	71.646	-0.0232988	0.0868318	0.471706	0.746038	resLFC_1_Blo.csv	Bloomfield	1
FBgn0015035	144.222	0.0783805	0.219586	0.0359816	0.230565	resLFC_1_Blo.csv	Bloomfield	1
FBgn0015036	5.87056	-0.00438476	0.110495	0.83838	NA	resLFC_1_Blo.csv	Bloomfield	1
FBgn0015037	239.618	0.0864599	0.0710415	0.0494092	0.269304	resLFC_1_Blo.csv	Bloomfield	1
FBgn0015038	44.5403	0.0767591	0.137082	0.0531348	0.277819	resLFC_1_Blo.csv	Bloomfield	1
FBgn0015039	743.303	0.384978	0.286151	0.0005789	0.0195628	resLFC_1_Blo.csv	Bloomfield	1
FBgn0015075	598.929	-0.0942193	0.0582573	0.0292593	0.210335	resLFC_1_Blo.csv	Bloomfield	1
FBgn0015218	6400.42	0.017788	0.0392132	0.608736	0.826203	resLFC_1_Blo.csv	Bloomfield	1
FBgn0015221	6125.17	0.0585706	0.0543972	0.163668	0.47151	resLFC_1_Blo.csv	Bloomfield	1
FBgn0015222	6496.6	0.050528	0.046268	0.193067	0.506999	resLFC_1_Blo.csv	Bloomfield	1
FBgn0015229	1647.83	0.0841354	0.0432424	0.0237339	0.18859	resLFC_1_Blo.csv	Bloomfield	1
FBgn0015239	765.99	-0.022289	0.0467614	0.568164	0.801287	resLFC_1_Blo.csv	Bloomfield	1
FBgn0015240	784.895	0.0326746	0.0553498	0.438949	0.725328	resLFC_1_Blo.csv	Bloomfield	1
FBgn0015245	7608.73	-0.23603	0.0563184	1.51062e-08	6.61307e-06	resLFC_1_Blo.csv	Bloomfield	1
FBgn0015247	941.365	-0.0256393	0.0445445	0.498956	0.76019	resLFC_1_Blo.csv	Bloomfield	1
FBgn0015268	45.7763	0.0198236	0.0855208	0.541666	0.788034	resLFC_1_Blo.csv	Bloomfield	1
FBgn0015269	887.768	0.134391	0.058959	0.00208857	0.0474882	resLFC_1_Blo.csv	Bloomfield	1
FBgn0015270	498.469	0.0689331	0.0966772	0.08066	0.335277	resLFC_1_Blo.csv	Bloomfield	1
FBgn0015271	309.85	0.0314381	0.0788322	0.404171	0.700102	resLFC_1_Blo.csv	Bloomfield	1
FBgn0015277	347.566	-0.0327028	0.0556223	0.439252	0.725454	resLFC_1_Blo.csv	Bloomfield	1
FBgn0015278	1422.43	0.00768635	0.0493577	0.848423	0.94283	resLFC_1_Blo.csv	Bloomfield	1
FBgn0015279	1200.85	0.100119	0.050438	0.0140453	0.143905	resLFC_1_Blo.csv	Bloomfield	1
FBgn0015282	2245.82	-0.0833438	0.0382223	0.0144652	0.146031	resLFC_1_Blo.csv	Bloomfield	1
FBgn0015283	2133.32	-0.0903908	0.0471879	0.0214341	0.178112	resLFC_1_Blo.csv	Bloomfield	1
FBgn0015286	1597.76	0.0470027	0.0549986	0.265058	0.580255	resLFC_1_Blo.csv	Bloomfield	1
FBgn0015288	7694.3	-0.174247	0.0673963	0.000155168	0.00759845	resLFC_1_Blo.csv	Bloomfield	1
FBgn0015295	906.469	-0.0909311	0.0561731	0.0331797	0.222164	resLFC_1_Blo.csv	Bloomfield	1
FBgn0015296	514.696	0.0254619	0.0495427	0.527506	0.778249	resLFC_1_Blo.csv	Bloomfield	1
FBgn0015298	361.045	-0.114608	0.0620347	0.00953938	0.118724	resLFC_1_Blo.csv	Bloomfield	1
FBgn0015299	427.834	-0.00224239	0.0674078	0.957596	0.985322	resLFC_1_Blo.csv	Bloomfield	1
FBgn0015316	13.7147	0.0263724	0.111001	0.325566	0.633184	resLFC_1_Blo.csv	Bloomfield	1
FBgn0015320	1285.86	0.071014	0.0605397	0.101444	0.373752	resLFC_1_Blo.csv	Bloomfield	1
FBgn0015321	2324.13	0.00489926	0.0537404	0.906599	0.965655	resLFC_1_Blo.csv	Bloomfield	1
FBgn0015331	289.577	0.0171158	0.065892	0.687718	0.86682	resLFC_1_Blo.csv	Bloomfield	1
FBgn0015336	34.0702	0.013633	0.086222	0.662084	0.854583	resLFC_1_Blo.csv	Bloomfield	1
FBgn0015338	534.713	-0.016029	0.0578697	0.707155	0.876413	resLFC_1_Blo.csv	Bloomfield	1
FBgn0015351	97.6765	-0.0290563	0.0778198	0.444731	0.729554	resLFC_1_Blo.csv	Bloomfield	1
FBgn0015359	530.207	0.0155602	0.059662	0.716631	0.880454	resLFC_1_Blo.csv	Bloomfield	1
FBgn0015360	1137.94	-0.00333331	0.0545825	0.93672	0.976991	resLFC_1_Blo.csv	Bloomfield	1
FBgn0015371	1898.56	0.0556943	0.0712704	0.188008	0.501245	resLFC_1_Blo.csv	Bloomfield	1
FBgn0015372	404.169	0.0652544	0.063515	0.133264	0.424098	resLFC_1_Blo.csv	Bloomfield	1
FBgn0015376	453.874	0.0403074	0.0708342	0.334223	0.642495	resLFC_1_Blo.csv	Bloomfield	1
FBgn0015379	364.271	-0.0382938	0.0573386	0.369272	0.671943	resLFC_1_Blo.csv	Bloomfield	1
FBgn0015380	72.7357	-0.0663273	0.10554	0.0827855	0.339858	resLFC_1_Blo.csv	Bloomfield	1
FBgn0015381	0.92271	-0.0276127	0.197795	0.106357	NA	resLFC_1_Blo.csv	Bloomfield	1
FBgn0015391	1738.86	0.0627394	0.0874984	0.111616	0.390771	resLFC_1_Blo.csv	Bloomfield	1
FBgn0015396	1513.81	0.109682	0.101092	0.0174421	0.161591	resLFC_1_Blo.csv	Bloomfield	1
FBgn0015399	314.28	-0.0315198	0.0700656	0.449832	0.732616	resLFC_1_Blo.csv	Bloomfield	1
FBgn0015400	74.9162	-0.0278342	0.0824519	0.430828	0.71897	resLFC_1_Blo.csv	Bloomfield	1
FBgn0015402	744.061	-0.00109738	0.0530566	0.978931	0.991958	resLFC_1_Blo.csv	Bloomfield	1
FBgn0015477	2076.1	-0.00372414	0.0550835	0.929529	0.974621	resLFC_1_Blo.csv	Bloomfield	1
FBgn0015509	4040.15	0.0706954	0.0589981	0.101283	0.373736	resLFC_1_Blo.csv	Bloomfield	1
FBgn0015513	1654.86	0.0579469	0.0600316	0.179394	0.49	resLFC_1_Blo.csv	Bloomfield	1
FBgn0015519	65.3066	-0.0140935	0.0852154	0.658397	0.852402	resLFC_1_Blo.csv	Bloomfield	1
FBgn0015520	617.425	0.107428	0.0898856	0.0185077	0.1652	resLFC_1_Blo.csv	Bloomfield	1
FBgn0015521	5405.98	-0.0893041	0.0526041	0.0317298	0.218421	resLFC_1_Blo.csv	Bloomfield	1
FBgn0015522	1261.42	0.0475635	0.0552966	0.260277	0.575278	resLFC_1_Blo.csv	Bloomfield	1
FBgn0015524	17.0412	0.0230792	0.10206	0.400243	0.696683	resLFC_1_Blo.csv	Bloomfield	1
FBgn0015527	1420.3	-0.0358069	0.0522236	0.38614	0.685387	resLFC_1_Blo.csv	Bloomfield	1
FBgn0015543	19.714	0.0294722	0.11178	0.286844	0.597964	resLFC_1_Blo.csv	Bloomfield	1
FBgn0015544	535.124	0.0675954	0.0670818	0.119449	0.403976	resLFC_1_Blo.csv	Bloomfield	1
FBgn0015546	741.538	0.0443961	0.0685829	0.295915	0.604276	resLFC_1_Blo.csv	Bloomfield	1
FBgn0015550	1.68564	-0.0171381	0.160136	0.27787	NA	resLFC_1_Blo.csv	Bloomfield	1
FBgn0015553	1055.84	0.137856	0.0974204	0.00511275	0.0812556	resLFC_1_Blo.csv	Bloomfield	1
FBgn0015558	269.247	-0.0385253	0.0710739	0.354376	0.66047	resLFC_1_Blo.csv	Bloomfield	1
FBgn0015561	22.3417	0.0154475	0.0975887	0.561991	0.799831	resLFC_1_Blo.csv	Bloomfield	1
FBgn0015568	645.076	-0.0270628	0.0660384	0.525739	0.777292	resLFC_1_Blo.csv	Bloomfield	1
FBgn0015569	196.636	0.151784	0.0947217	0.00248084	0.0532122	resLFC_1_Blo.csv	Bloomfield	1
FBgn0015570	150.307	0.0548507	0.0944622	0.13644	0.428488	resLFC_1_Blo.csv	Bloomfield	1
FBgn0015572	33.0447	-0.0290359	0.0907619	0.363179	0.667126	resLFC_1_Blo.csv	Bloomfield	1
FBgn0015574	7.28855	-0.0559481	0.173096	0.0782183	NA	resLFC_1_Blo.csv	Bloomfield	1
FBgn0015575	780.897	0.0226328	0.0747671	0.565052	0.801194	resLFC_1_Blo.csv	Bloomfield	1
FBgn0015576	320.72	0.0494263	0.0829681	0.196831	0.510561	resLFC_1_Blo.csv	Bloomfield	1
FBgn0015577	443.567	0.0529103	0.0616383	0.220981	0.537512	resLFC_1_Blo.csv	Bloomfield	1
FBgn0015582	245.046	-0.0777587	0.0677529	0.0753688	0.324632	resLFC_1_Blo.csv	Bloomfield	1
FBgn0015585	1.50784	0.00734972	0.13976	0.633525	NA	resLFC_1_Blo.csv	Bloomfield	1
FBgn0015589	1379.48	0.0356985	0.0599276	0.406172	0.701381	resLFC_1_Blo.csv	Bloomfield	1
FBgn0015591	71.2813	-0.0944946	0.110583	0.0309528	0.215863	resLFC_1_Blo.csv	Bloomfield	1
FBgn0015600	2549.24	-0.00747146	0.0569553	0.860472	0.947543	resLFC_1_Blo.csv	Bloomfield	1
FBgn0015602	715.869	0.0174298	0.0628145	0.684755	0.865356	resLFC_1_Blo.csv	Bloomfield	1
FBgn0015609	269.822	-0.098168	0.0880158	0.0274267	0.204447	resLFC_1_Blo.csv	Bloomfield	1
FBgn0015614	1911.43	-0.0245086	0.0426403	0.506075	0.763711	resLFC_1_Blo.csv	Bloomfield	1
FBgn0015615	1252.62	0.0413349	0.0694578	0.327018	0.63447	resLFC_1_Blo.csv	Bloomfield	1
FBgn0015618	147.95	0.00756027	0.0777669	0.837452	0.937315	resLFC_1_Blo.csv	Bloomfield	1
FBgn0015621	272.797	-0.0178702	0.0654703	0.675288	0.861758	resLFC_1_Blo.csv	Bloomfield	1
FBgn0015622	2966.76	-0.0376152	0.036085	0.248919	0.566077	resLFC_1_Blo.csv	Bloomfield	1
FBgn0015623	4554.98	-0.0350275	0.050584	0.389712	0.689061	resLFC_1_Blo.csv	Bloomfield	1
FBgn0015625	2668.79	0.0773713	0.0947445	0.0602265	0.294916	resLFC_1_Blo.csv	Bloomfield	1
FBgn0015663	71.476	-0.0128496	0.0805226	0.713772	0.879161	resLFC_1_Blo.csv	Bloomfield	1
FBgn0015664	832.179	0.12046	0.0863895	0.0100625	0.120443	resLFC_1_Blo.csv	Bloomfield	1
FBgn0015714	89.1589	0.00913779	0.0918221	0.740745	0.891371	resLFC_1_Blo.csv	Bloomfield	1
FBgn0015721	13.0099	0.0118178	0.0990173	0.642638	0.845207	resLFC_1_Blo.csv	Bloomfield	1
FBgn0015737	2758.9	-0.11958	0.0575196	0.00565646	0.0868858	resLFC_1_Blo.csv	Bloomfield	1
FBgn0015754	2459.1	0.0445304	0.0428948	0.228831	0.545385	resLFC_1_Blo.csv	Bloomfield	1
FBgn0015756	11231	-0.10319	0.0485431	0.00977028	0.119262	resLFC_1_Blo.csv	Bloomfield	1
FBgn0015765	356.757	0.0394533	0.0569871	0.354281	0.66047	resLFC_1_Blo.csv	Bloomfield	1
FBgn0015766	4600.17	-0.0129735	0.0744996	0.740496	0.891371	resLFC_1_Blo.csv	Bloomfield	1
FBgn0015772	1674.35	0.0874833	0.0568459	0.0411529	0.246594	resLFC_1_Blo.csv	Bloomfield	1
FBgn0015773	47.8094	-0.0302505	0.0915274	0.343804	0.652064	resLFC_1_Blo.csv	Bloomfield	1
FBgn0015774	144.124	-0.0211132	0.0769481	0.578313	0.807514	resLFC_1_Blo.csv	Bloomfield	1
FBgn0015776	4129.49	0.0388391	0.0409752	0.278798	0.591693	resLFC_1_Blo.csv	Bloomfield	1
FBgn0015777	809.39	0.00415448	0.0787129	0.908296	0.966744	resLFC_1_Blo.csv	Bloomfield	1
FBgn0015778	11506.6	-0.038294	0.0447139	0.313751	0.622268	resLFC_1_Blo.csv	Bloomfield	1
FBgn0015781	358.759	-0.0472229	0.0609878	0.27365	0.588451	resLFC_1_Blo.csv	Bloomfield	1
FBgn0015789	2544.44	0.0441537	0.0425067	0.229949	0.546823	resLFC_1_Blo.csv	Bloomfield	1
FBgn0015790	3439.31	-0.0538685	0.0337949	0.081839	0.33799	resLFC_1_Blo.csv	Bloomfield	1
FBgn0015791	883.584	0.0885821	0.0428145	0.016534	0.156423	resLFC_1_Blo.csv	Bloomfield	1
FBgn0015793	287.669	0.0440781	0.0614653	0.306808	0.615982	resLFC_1_Blo.csv	Bloomfield	1
FBgn0015794	394.878	-0.0495756	0.0540262	0.236897	0.555447	resLFC_1_Blo.csv	Bloomfield	1
FBgn0015795	2186.01	0.0774407	0.0435281	0.0382301	0.238239	resLFC_1_Blo.csv	Bloomfield	1
FBgn0015797	1145.24	-0.0422566	0.0431403	0.255283	0.571508	resLFC_1_Blo.csv	Bloomfield	1
FBgn0015799	1890.61	0.0533193	0.0688271	0.211882	0.527186	resLFC_1_Blo.csv	Bloomfield	1
FBgn0015801	403.744	0.0862872	0.0735113	0.0492319	0.268642	resLFC_1_Blo.csv	Bloomfield	1
FBgn0015803	736.802	0.0979933	0.0514954	0.0173428	0.161381	resLFC_1_Blo.csv	Bloomfield	1
FBgn0015805	2191.31	0.0579955	0.0666564	0.179077	0.489849	resLFC_1_Blo.csv	Bloomfield	1
FBgn0015808	868.65	-0.0115878	0.0600526	0.78702	0.911452	resLFC_1_Blo.csv	Bloomfield	1
FBgn0015818	415.942	0.0479802	0.066994	0.262988	0.578009	resLFC_1_Blo.csv	Bloomfield	1
FBgn0015828	832.392	0.00151943	0.0576422	0.971559	0.989715	resLFC_1_Blo.csv	Bloomfield	1
FBgn0015829	188.5	0.00893496	0.0651881	0.834092	0.93555	resLFC_1_Blo.csv	Bloomfield	1
FBgn0015831	1.93554	0.0129329	0.139077	0.458565	NA	resLFC_1_Blo.csv	Bloomfield	1
FBgn0015834	2813.54	-0.0504477	0.0375441	0.133631	0.424333	resLFC_1_Blo.csv	Bloomfield	1
FBgn0015838	886.609	0.0267094	0.053024	0.520466	0.773481	resLFC_1_Blo.csv	Bloomfield	1
FBgn0015872	414.742	0.0975601	0.0930959	0.0279296	0.206185	resLFC_1_Blo.csv	Bloomfield	1
FBgn0015903	1778.13	0.0758672	0.0589456	0.0789347	0.331395	resLFC_1_Blo.csv	Bloomfield	1
FBgn0015904	21.0772	-0.00302464	0.095027	0.906243	0.965489	resLFC_1_Blo.csv	Bloomfield	1
FBgn0015905	382.058	0.0480866	0.0731238	0.245305	0.562624	resLFC_1_Blo.csv	Bloomfield	1
FBgn0015919	34.0545	-0.0232506	0.0961258	0.421311	0.711119	resLFC_1_Blo.csv	Bloomfield	1
FBgn0015924	2261.04	0.119527	0.0415992	0.000959113	0.0279916	resLFC_1_Blo.csv	Bloomfield	1
FBgn0015925	624.219	0.0942592	0.0638278	0.0325324	0.219857	resLFC_1_Blo.csv	Bloomfield	1
FBgn0015926	838.175	0.0452175	0.0779699	0.251792	0.568629	resLFC_1_Blo.csv	Bloomfield	1
FBgn0015929	1922.44	0.072711	0.0849766	0.0786051	0.330443	resLFC_1_Blo.csv	Bloomfield	1
FBgn0015949	1136.03	0.0477672	0.0513447	0.244316	0.561478	resLFC_1_Blo.csv	Bloomfield	1
FBgn0016013	119.563	0.0461448	0.10099	0.17287	0.482793	resLFC_1_Blo.csv	Bloomfield	1
FBgn0016031	7.49183	-0.00383615	0.110104	0.858603	NA	resLFC_1_Blo.csv	Bloomfield	1
FBgn0016032	90.4982	0.0764538	0.109359	0.0575361	0.288857	resLFC_1_Blo.csv	Bloomfield	1
FBgn0016034	823.667	0.0392236	0.0567383	0.356535	0.661933	resLFC_1_Blo.csv	Bloomfield	1
FBgn0016036	21.1103	-0.0390163	0.109189	0.206237	0.520982	resLFC_1_Blo.csv	Bloomfield	1
FBgn0016038	534.027	0.0108558	0.0518212	0.791941	0.913435	resLFC_1_Blo.csv	Bloomfield	1
FBgn0016041	2966.31	0.0654958	0.0403483	0.0648034	0.303709	resLFC_1_Blo.csv	Bloomfield	1
FBgn0016047	9.31726	-0.0196636	0.106679	0.441942	NA	resLFC_1_Blo.csv	Bloomfield	1
FBgn0016053	1939.81	0.0357512	0.0613039	0.40635	0.70148	resLFC_1_Blo.csv	Bloomfield	1
FBgn0016054	203.776	-0.0411459	0.0777282	0.293259	0.601827	resLFC_1_Blo.csv	Bloomfield	1
FBgn0016059	2723.93	0.133583	0.0518057	0.00120896	0.0329843	resLFC_1_Blo.csv	Bloomfield	1
FBgn0016061	106.425	-0.0204281	0.0798126	0.571448	0.80333	resLFC_1_Blo.csv	Bloomfield	1
FBgn0016070	14628.6	0.0843321	0.0765973	0.0526868	0.27644	resLFC_1_Blo.csv	Bloomfield	1
FBgn0016075	3028.83	-0.401965	0.148571	7.54691e-06	0.000781551	resLFC_1_Blo.csv	Bloomfield	1
FBgn0016076	456.517	0.180538	0.16873	0.0034032	0.0642465	resLFC_1_Blo.csv	Bloomfield	1
FBgn0016078	544.929	-0.0781585	0.0695125	0.0734022	0.320606	resLFC_1_Blo.csv	Bloomfield	1
FBgn0016081	1138.34	-0.00737684	0.0578508	0.862686	0.948584	resLFC_1_Blo.csv	Bloomfield	1
FBgn0016119	3202.3	-0.0957254	0.0744707	0.0314183	0.21799	resLFC_1_Blo.csv	Bloomfield	1
FBgn0016120	4321.2	-0.0665904	0.0736836	0.116957	0.399623	resLFC_1_Blo.csv	Bloomfield	1
FBgn0016122	1778.92	0.0141556	0.0903306	0.626323	0.835859	resLFC_1_Blo.csv	Bloomfield	1
FBgn0016123	1975.35	-0.259552	0.142356	0.000139502	0.00722337	resLFC_1_Blo.csv	Bloomfield	1
FBgn0016126	2105.68	0.149207	0.0622518	0.000822718	0.025315	resLFC_1_Blo.csv	Bloomfield	1
FBgn0016131	554.766	-0.0740759	0.0542188	0.0781972	0.329881	resLFC_1_Blo.csv	Bloomfield	1
FBgn0016641	1026.93	0.0710074	0.0617283	0.102393	0.37429	resLFC_1_Blo.csv	Bloomfield	1
FBgn0016650	73.4443	0.0134828	0.0795448	0.706348	0.875977	resLFC_1_Blo.csv	Bloomfield	1
FBgn0016660	34.0724	0.03418	0.0893237	0.307926	0.616299	resLFC_1_Blo.csv	Bloomfield	1
FBgn0016672	769.519	-0.125312	0.0458105	0.0011517	0.0318223	resLFC_1_Blo.csv	Bloomfield	1
FBgn0016675	292.853	-0.655658	0.223309	1.75375e-05	0.00144362	resLFC_1_Blo.csv	Bloomfield	1
FBgn0016684	485.739	-0.014633	0.0791611	0.685459	0.865678	resLFC_1_Blo.csv	Bloomfield	1
FBgn0016685	5040.1	-0.083786	0.0305523	0.0032313	0.0623308	resLFC_1_Blo.csv	Bloomfield	1
FBgn0016687	2719.03	-0.0579202	0.0458127	0.133425	0.424098	resLFC_1_Blo.csv	Bloomfield	1
FBgn0016691	4015.59	-0.0578318	0.0713812	0.172486	0.482793	resLFC_1_Blo.csv	Bloomfield	1
FBgn0016693	1727.59	-0.0373151	0.0415892	0.30311	0.612448	resLFC_1_Blo.csv	Bloomfield	1
FBgn0016694	2439.32	0.18489	0.108062	0.000712488	0.0225728	resLFC_1_Blo.csv	Bloomfield	1
FBgn0016696	2416.86	0.00344523	0.0501482	0.932264	0.97562	resLFC_1_Blo.csv	Bloomfield	1
FBgn0016697	1425.14	-0.0102857	0.0432815	0.782302	0.909131	resLFC_1_Blo.csv	Bloomfield	1
FBgn0016698	362.724	-0.00398116	0.0601957	0.926039	0.973147	resLFC_1_Blo.csv	Bloomfield	1
FBgn0016701	720.319	-0.0184226	0.047184	0.638831	0.843744	resLFC_1_Blo.csv	Bloomfield	1
FBgn0016715	148.181	0.0795013	0.147398	0.0483814	0.266159	resLFC_1_Blo.csv	Bloomfield	1
FBgn0016726	3914.6	-0.0657739	0.0586863	0.126536	0.414245	resLFC_1_Blo.csv	Bloomfield	1
FBgn0016754	467.008	0.00101109	0.0588568	0.981142	0.992686	resLFC_1_Blo.csv	Bloomfield	1
FBgn0016756	2869.71	0.00486333	0.0477657	0.90206	0.96402	resLFC_1_Blo.csv	Bloomfield	1
FBgn0016762	116.954	0.060984	0.0761844	0.141808	0.435924	resLFC_1_Blo.csv	Bloomfield	1
FBgn0016794	1098.69	0.0308431	0.0649127	0.471744	0.746038	resLFC_1_Blo.csv	Bloomfield	1
FBgn0016797	452.73	0.0304548	0.0719728	0.457326	0.73765	resLFC_1_Blo.csv	Bloomfield	1
FBgn0016917	2863.9	0.0929184	0.0392402	0.00749415	0.101672	resLFC_1_Blo.csv	Bloomfield	1
FBgn0016919	5.56109	0.027957	0.140053	0.234976	NA	resLFC_1_Blo.csv	Bloomfield	1
FBgn0016920	22.4232	-0.00771592	0.0918405	0.77851	0.908277	resLFC_1_Blo.csv	Bloomfield	1
FBgn0016926	2442.58	-0.0857231	0.0656211	0.0513498	0.273534	resLFC_1_Blo.csv	Bloomfield	1
FBgn0016930	972.599	0.0507665	0.0634391	0.240201	0.557949	resLFC_1_Blo.csv	Bloomfield	1
FBgn0016970	169.03	-0.0289785	0.0649593	0.498691	0.76019	resLFC_1_Blo.csv	Bloomfield	1
FBgn0016974	99.1751	0.00676439	0.0745429	0.86241	0.948484	resLFC_1_Blo.csv	Bloomfield	1
FBgn0016977	3699.73	0.0518355	0.0643833	0.230259	0.547156	resLFC_1_Blo.csv	Bloomfield	1
FBgn0016978	1042.07	-0.103776	0.0558326	0.0150035	0.148204	resLFC_1_Blo.csv	Bloomfield	1
FBgn0016983	2821.2	0.020875	0.0424926	0.57024	0.80232	resLFC_1_Blo.csv	Bloomfield	1
FBgn0016984	1849.87	0.0506016	0.0542638	0.228124	0.544637	resLFC_1_Blo.csv	Bloomfield	1
FBgn0017414	97.3663	0.0101262	0.0719354	0.802622	0.919369	resLFC_1_Blo.csv	Bloomfield	1
FBgn0017418	1356.42	0.0593884	0.046074	0.125162	0.413187	resLFC_1_Blo.csv	Bloomfield	1
FBgn0017429	462.048	-0.0328512	0.0562868	0.438766	0.725311	resLFC_1_Blo.csv	Bloomfield	1
FBgn0017430	312.021	-0.00598136	0.0672147	0.887372	0.958963	resLFC_1_Blo.csv	Bloomfield	1
FBgn0017448	398.351	-0.00912025	0.0704825	0.824625	0.931224	resLFC_1_Blo.csv	Bloomfield	1
FBgn0017456	2.55767	-0.0807985	0.368146	0.0113602	NA	resLFC_1_Blo.csv	Bloomfield	1
FBgn0017457	755.548	0.0265575	0.0656614	0.534041	0.782874	resLFC_1_Blo.csv	Bloomfield	1
FBgn0017482	79.2164	0.0267196	0.0840457	0.436447	0.723971	resLFC_1_Blo.csv	Bloomfield	1
FBgn0017545	20895.5	0.0179114	0.0359602	0.582021	0.808445	resLFC_1_Blo.csv	Bloomfield	1
FBgn0017550	1212.62	-0.0475869	0.0542835	0.257001	0.572561	resLFC_1_Blo.csv	Bloomfield	1
FBgn0017551	674.661	0.0652634	0.0734219	0.124029	0.412046	resLFC_1_Blo.csv	Bloomfield	1
FBgn0017558	1723.13	0.05972	0.0606253	0.167203	0.47657	resLFC_1_Blo.csv	Bloomfield	1
FBgn0017561	1891.51	-0.126544	0.0565152	0.00321223	0.0622474	resLFC_1_Blo.csv	Bloomfield	1
FBgn0017566	4202.85	-0.113003	0.0808964	0.0138136	0.14269	resLFC_1_Blo.csv	Bloomfield	1
FBgn0017567	1422.07	-0.0320086	0.0677801	0.449945	0.732616	resLFC_1_Blo.csv	Bloomfield	1
FBgn0017572	1141.89	-0.0561679	0.0414224	0.120076	0.405172	resLFC_1_Blo.csv	Bloomfield	1
FBgn0017577	2060.64	0.0735688	0.0874745	0.0739972	0.321843	resLFC_1_Blo.csv	Bloomfield	1
FBgn0017578	285.823	0.00134277	0.0572801	0.97483	0.991152	resLFC_1_Blo.csv	Bloomfield	1
FBgn0017579	8878.03	-0.0905722	0.0547726	0.0322361	0.219256	resLFC_1_Blo.csv	Bloomfield	1
FBgn0017581	9613.11	0.0804844	0.0469975	0.0400524	0.243526	resLFC_1_Blo.csv	Bloomfield	1
FBgn0017590	103.304	-0.0393052	0.086105	0.269679	0.583575	resLFC_1_Blo.csv	Bloomfield	1
FBgn0019624	5220.43	-0.0584595	0.0723638	0.166066	0.474337	resLFC_1_Blo.csv	Bloomfield	1
FBgn0019644	6026.84	-0.069035	0.0734124	0.105894	0.380444	resLFC_1_Blo.csv	Bloomfield	1
FBgn0019650	58.6155	-0.0128181	0.0835262	0.69651	0.871293	resLFC_1_Blo.csv	Bloomfield	1
FBgn0019661	39.242	-0.0613828	0.195214	0.0573089	0.288456	resLFC_1_Blo.csv	Bloomfield	1
FBgn0019662	713.654	0.00641085	0.0528797	0.877231	0.9543	resLFC_1_Blo.csv	Bloomfield	1
FBgn0019686	3613.24	0.0929119	0.061618	0.0339156	0.22465	resLFC_1_Blo.csv	Bloomfield	1
FBgn0019830	1096.58	-0.0960377	0.0583041	0.0263714	0.20021	resLFC_1_Blo.csv	Bloomfield	1
FBgn0019890	1364.19	0.0895398	0.062908	0.0413864	0.247727	resLFC_1_Blo.csv	Bloomfield	1
FBgn0019925	1930.29	-0.0230844	0.0349919	0.468524	0.745102	resLFC_1_Blo.csv	Bloomfield	1
FBgn0019928	113.952	0.0315794	0.0856596	0.358386	0.663738	resLFC_1_Blo.csv	Bloomfield	1
FBgn0019929	141.839	0.0105534	0.0769615	0.778452	0.908277	resLFC_1_Blo.csv	Bloomfield	1
FBgn0019932	337.063	0.0926577	0.0601986	0.0334957	0.222999	resLFC_1_Blo.csv	Bloomfield	1
FBgn0019936	8251.46	-0.131888	0.0471455	0.000766315	0.0239623	resLFC_1_Blo.csv	Bloomfield	1
FBgn0019938	1541.41	0.0765286	0.0525715	0.065387	0.304614	resLFC_1_Blo.csv	Bloomfield	1
FBgn0019940	225.449	0.00676981	0.0789224	0.850689	0.943961	resLFC_1_Blo.csv	Bloomfield	1
FBgn0019949	271.559	0.0735174	0.0633898	0.0918907	0.355393	resLFC_1_Blo.csv	Bloomfield	1
FBgn0019952	194.536	-0.153289	0.114647	0.00349257	0.0646864	resLFC_1_Blo.csv	Bloomfield	1
FBgn0019957	2986.9	-0.0323874	0.0673751	0.44566	0.729937	resLFC_1_Blo.csv	Bloomfield	1
FBgn0019960	2612.85	-0.0465408	0.0564621	0.273665	0.588451	resLFC_1_Blo.csv	Bloomfield	1
FBgn0019968	1339.66	-0.0101387	0.0533463	0.807647	0.922491	resLFC_1_Blo.csv	Bloomfield	1
FBgn0019972	631.896	0.0585246	0.0657515	0.176073	0.486447	resLFC_1_Blo.csv	Bloomfield	1
FBgn0019982	759.383	-0.00940776	0.0631898	0.826348	0.932134	resLFC_1_Blo.csv	Bloomfield	1
FBgn0019985	86.8703	0.0334828	0.0757466	0.395683	0.693381	resLFC_1_Blo.csv	Bloomfield	1
FBgn0019990	947.049	0.0342081	0.0638811	0.426232	0.714542	resLFC_1_Blo.csv	Bloomfield	1
FBgn0020018	284.817	-0.0449295	0.0586433	0.294847	0.603286	resLFC_1_Blo.csv	Bloomfield	1
FBgn0020224	2065.17	0.0782936	0.0565404	0.0667689	0.30827	resLFC_1_Blo.csv	Bloomfield	1
FBgn0020235	6812.62	-0.0585227	0.0700879	0.170334	0.480518	resLFC_1_Blo.csv	Bloomfield	1
FBgn0020236	4983.25	-0.0457069	0.0442822	0.226373	0.543284	resLFC_1_Blo.csv	Bloomfield	1
FBgn0020238	10584.2	0.0215596	0.0329126	0.476805	0.748876	resLFC_1_Blo.csv	Bloomfield	1
FBgn0020248	1359.27	-0.0573725	0.0480263	0.14809	0.446123	resLFC_1_Blo.csv	Bloomfield	1
FBgn0020249	842.461	-0.0236963	0.0471851	0.546074	0.790744	resLFC_1_Blo.csv	Bloomfield	1
FBgn0020251	551.139	-0.0269381	0.051279	0.510894	0.767018	resLFC_1_Blo.csv	Bloomfield	1
FBgn0020255	8009.89	0.0205514	0.0402351	0.56158	0.799725	resLFC_1_Blo.csv	Bloomfield	1
FBgn0020257	157.259	-0.0931994	0.100137	0.032716	0.220496	resLFC_1_Blo.csv	Bloomfield	1
FBgn0020258	10.5225	0.00998213	0.107368	0.664964	0.856186	resLFC_1_Blo.csv	Bloomfield	1
FBgn0020261	1142	-0.0321956	0.0621739	0.454446	0.735804	resLFC_1_Blo.csv	Bloomfield	1
FBgn0020269	114.185	-0.0233958	0.0815986	0.507034	0.76468	resLFC_1_Blo.csv	Bloomfield	1
FBgn0020270	458.094	0.0440028	0.0665278	0.304413	0.613854	resLFC_1_Blo.csv	Bloomfield	1
FBgn0020272	399.862	0.0519654	0.0661605	0.227575	0.544637	resLFC_1_Blo.csv	Bloomfield	1
FBgn0020277	16.1876	-0.0197758	0.0988692	0.469007	0.745257	resLFC_1_Blo.csv	Bloomfield	1
FBgn0020278	671.964	-0.0631326	0.0575575	0.140461	0.433827	resLFC_1_Blo.csv	Bloomfield	1
FBgn0020279	7009.4	-0.0990154	0.0590992	0.0226621	0.183411	resLFC_1_Blo.csv	Bloomfield	1
FBgn0020294	157.997	-0.0168309	0.0781874	0.648606	0.848394	resLFC_1_Blo.csv	Bloomfield	1
FBgn0020299	162.74	0.00184578	0.0817025	0.956278	0.984758	resLFC_1_Blo.csv	Bloomfield	1
FBgn0020300	126.158	-0.21852	0.207157	0.00237629	0.0521323	resLFC_1_Blo.csv	Bloomfield	1
FBgn0020304	1423.56	0.017485	0.0479383	0.658834	0.852714	resLFC_1_Blo.csv	Bloomfield	1
FBgn0020305	411.987	0.0168388	0.066695	0.691389	0.867754	resLFC_1_Blo.csv	Bloomfield	1
FBgn0020306	8560.44	0.0343847	0.0619717	0.424543	0.713456	resLFC_1_Blo.csv	Bloomfield	1
FBgn0020307	90.4628	-0.00896723	0.0804588	0.79702	0.916002	resLFC_1_Blo.csv	Bloomfield	1
FBgn0020309	2613.9	0.0394019	0.0440989	0.295709	0.604276	resLFC_1_Blo.csv	Bloomfield	1
FBgn0020312	699.625	0.0237954	0.0668926	0.575056	0.80605	resLFC_1_Blo.csv	Bloomfield	1
FBgn0020369	2060.75	-0.101628	0.0474191	0.00991135	0.119655	resLFC_1_Blo.csv	Bloomfield	1
FBgn0020370	3806.97	-0.0620996	0.0528948	0.135503	0.427177	resLFC_1_Blo.csv	Bloomfield	1
FBgn0020372	262.997	-0.0544742	0.0875632	0.151536	0.451282	resLFC_1_Blo.csv	Bloomfield	1
FBgn0020376	0.887241	-0.011455	0.14831	0.448906	NA	resLFC_1_Blo.csv	Bloomfield	1
FBgn0020377	5.41149	-0.0142437	0.177157	0.237723	NA	resLFC_1_Blo.csv	Bloomfield	1
FBgn0020378	74.5868	0.016197	0.0840176	0.622459	0.834394	resLFC_1_Blo.csv	Bloomfield	1
FBgn0020379	392.74	0.105448	0.0594028	0.0155239	0.150541	resLFC_1_Blo.csv	Bloomfield	1
FBgn0020381	261.339	-0.0028423	0.0666345	0.94651	0.980569	resLFC_1_Blo.csv	Bloomfield	1
FBgn0020385	1962.64	0.205427	0.291829	0.00574229	0.0877841	resLFC_1_Blo.csv	Bloomfield	1
FBgn0020386	3688.06	-0.0155404	0.0428472	0.674281	0.861106	resLFC_1_Blo.csv	Bloomfield	1
FBgn0020388	646.719	0.0377155	0.0565354	0.374805	0.677377	resLFC_1_Blo.csv	Bloomfield	1
FBgn0020389	804.824	-0.171774	0.064182	0.000143058	0.00729655	resLFC_1_Blo.csv	Bloomfield	1
FBgn0020391	29.9342	0.0305995	0.104175	0.293867	0.602331	resLFC_1_Blo.csv	Bloomfield	1
FBgn0020392	1862.5	0.0672876	0.0474186	0.0876175	0.346952	resLFC_1_Blo.csv	Bloomfield	1
FBgn0020407	286.974	0.0451681	0.0684018	0.288287	0.598326	resLFC_1_Blo.csv	Bloomfield	1
FBgn0020412	2163.18	-0.0204451	0.0471757	0.602434	0.822401	resLFC_1_Blo.csv	Bloomfield	1
FBgn0020414	310.239	0.0903989	0.13025	0.0354653	0.228322	resLFC_1_Blo.csv	Bloomfield	1
FBgn0020415	844.79	0.0169397	0.0717281	0.677376	0.861907	resLFC_1_Blo.csv	Bloomfield	1
FBgn0020416	315.785	-0.0263781	0.0810249	0.463012	0.741369	resLFC_1_Blo.csv	Bloomfield	1
FBgn0020429	3.96893	-0.00126199	0.116279	0.949632	NA	resLFC_1_Blo.csv	Bloomfield	1
FBgn0020440	845.478	0.11248	0.0689492	0.0126651	0.135636	resLFC_1_Blo.csv	Bloomfield	1
FBgn0020443	5710.82	-0.0403034	0.0322777	0.176435	0.487062	resLFC_1_Blo.csv	Bloomfield	1
FBgn0020445	1618.28	0.0487682	0.0623272	0.25897	0.574784	resLFC_1_Blo.csv	Bloomfield	1
FBgn0020493	305.344	-0.0141266	0.0669287	0.738671	0.890921	resLFC_1_Blo.csv	Bloomfield	1
FBgn0020496	4739.64	0.0752789	0.0486649	0.059685	0.294286	resLFC_1_Blo.csv	Bloomfield	1
FBgn0020497	3753.38	0.0330745	0.0476083	0.401897	0.698486	resLFC_1_Blo.csv	Bloomfield	1
FBgn0020503	2337.66	0.0508023	0.0436468	0.174721	0.485497	resLFC_1_Blo.csv	Bloomfield	1
FBgn0020506	6.19364	0.0203986	0.147983	0.284511	NA	resLFC_1_Blo.csv	Bloomfield	1
FBgn0020508	495.563	-0.449176	0.271793	0.000243995	0.0108291	resLFC_1_Blo.csv	Bloomfield	1
FBgn0020510	1039.91	0.0942836	0.0548373	0.025923	0.198462	resLFC_1_Blo.csv	Bloomfield	1
FBgn0020513	3128.71	0.285014	0.247411	0.00125097	0.0335601	resLFC_1_Blo.csv	Bloomfield	1
FBgn0020518	1.3947	0.0110139	0.142002	0.495363	NA	resLFC_1_Blo.csv	Bloomfield	1
FBgn0020521	751.225	-0.00381871	0.0811304	0.910984	0.967543	resLFC_1_Blo.csv	Bloomfield	1
FBgn0020545	763.914	-0.032696	0.0488015	0.413604	0.706907	resLFC_1_Blo.csv	Bloomfield	1
FBgn0020546	0.710827	-0.0254171	0.213956	0.0818189	NA	resLFC_1_Blo.csv	Bloomfield	1
FBgn0020556	1.09707	-0.0251115	0.20348	0.101849	NA	resLFC_1_Blo.csv	Bloomfield	1
FBgn0020616	794.608	0.0814124	0.0769602	0.0597371	0.294286	resLFC_1_Blo.csv	Bloomfield	1
FBgn0020617	2.88723	-0.0315926	0.154267	0.174883	NA	resLFC_1_Blo.csv	Bloomfield	1
FBgn0020618	16050.4	-0.113004	0.046687	0.00379107	0.0679922	resLFC_1_Blo.csv	Bloomfield	1
FBgn0020620	1103.43	-0.0137092	0.0495419	0.733675	0.888412	resLFC_1_Blo.csv	Bloomfield	1
FBgn0020621	1837.16	-0.0458253	0.0451174	0.230645	0.547437	resLFC_1_Blo.csv	Bloomfield	1
FBgn0020622	2121.37	0.108175	0.0570836	0.0119529	0.131714	resLFC_1_Blo.csv	Bloomfield	1
FBgn0020626	1299.34	-0.132075	0.0365826	5.93e-05	0.00370856	resLFC_1_Blo.csv	Bloomfield	1
FBgn0020633	244.846	0.039585	0.0734261	0.331926	0.640124	resLFC_1_Blo.csv	Bloomfield	1
FBgn0020637	5.80163	0.011779	0.122184	0.564835	NA	resLFC_1_Blo.csv	Bloomfield	1
FBgn0020642	1.16372	0.0159109	0.157394	0.307892	NA	resLFC_1_Blo.csv	Bloomfield	1
FBgn0020647	1600.36	-0.0463192	0.0451358	0.225778	0.542396	resLFC_1_Blo.csv	Bloomfield	1
FBgn0020653	5295.81	-0.0780425	0.0337866	0.0116596	0.129838	resLFC_1_Blo.csv	Bloomfield	1
FBgn0020655	1414.24	-0.0695561	0.0409964	0.0524953	0.275973	resLFC_1_Blo.csv	Bloomfield	1
FBgn0020660	14.9342	0.0119741	0.0983461	0.641201	0.844097	resLFC_1_Blo.csv	Bloomfield	1
FBgn0020762	526.945	0.0915467	0.0868469	0.0362796	0.231396	resLFC_1_Blo.csv	Bloomfield	1
FBgn0020764	1371.94	0.0374527	0.0636812	0.384222	0.683714	resLFC_1_Blo.csv	Bloomfield	1
FBgn0020765	1141.28	-0.192381	0.310734	0.00673655	0.0959759	resLFC_1_Blo.csv	Bloomfield	1
FBgn0020767	935.957	0.045837	0.045568	0.233383	0.551336	resLFC_1_Blo.csv	Bloomfield	1
FBgn0020880	2.30027	0.0167962	0.141825	0.363844	NA	resLFC_1_Blo.csv	Bloomfield	1
FBgn0020887	1474.56	0.0210487	0.0647046	0.622806	0.834394	resLFC_1_Blo.csv	Bloomfield	1
FBgn0020906	7048.56	-0.566325	0.224531	3.50404e-05	0.00246332	resLFC_1_Blo.csv	Bloomfield	1
FBgn0020907	387.103	-0.0387071	0.0773989	0.321748	0.630902	resLFC_1_Blo.csv	Bloomfield	1
FBgn0020908	11644.9	-0.00811885	0.0779285	0.825143	0.931429	resLFC_1_Blo.csv	Bloomfield	1
FBgn0020909	388.837	0.00492961	0.0568075	0.907612	0.966521	resLFC_1_Blo.csv	Bloomfield	1
FBgn0020910	22313.9	-0.116479	0.0457821	0.00252394	0.0536788	resLFC_1_Blo.csv	Bloomfield	1
FBgn0020912	113.477	0.00169247	0.0804854	0.96103	0.986183	resLFC_1_Blo.csv	Bloomfield	1
FBgn0020930	369.009	-0.0757846	0.0549054	0.0729709	0.319505	resLFC_1_Blo.csv	Bloomfield	1
FBgn0021738	11.5203	0.0495228	0.154669	0.106264	0.381023	resLFC_1_Blo.csv	Bloomfield	1
FBgn0021742	1.55454	-0.0153191	0.14118	0.394666	NA	resLFC_1_Blo.csv	Bloomfield	1
FBgn0021750	290.872	-0.0148219	0.0587742	0.729003	0.886606	resLFC_1_Blo.csv	Bloomfield	1
FBgn0021760	1652.49	0.073895	0.0671337	0.090226	0.351905	resLFC_1_Blo.csv	Bloomfield	1
FBgn0021761	2067.08	0.0778317	0.0709648	0.073803	0.321627	resLFC_1_Blo.csv	Bloomfield	1
FBgn0021764	1740.68	0.0820604	0.0715495	0.0605738	0.295654	resLFC_1_Blo.csv	Bloomfield	1
FBgn0021765	2056.6	-0.0448111	0.0378839	0.185762	0.498763	resLFC_1_Blo.csv	Bloomfield	1
FBgn0021767	33.8847	0.0260888	0.0930906	0.392323	0.691773	resLFC_1_Blo.csv	Bloomfield	1
FBgn0021768	1121.27	0.00595375	0.0506287	0.883753	0.9572	resLFC_1_Blo.csv	Bloomfield	1
FBgn0021776	24.8132	-0.0835294	0.240643	0.0281733	0.207128	resLFC_1_Blo.csv	Bloomfield	1
FBgn0021795	1660.09	-0.217981	0.0928604	4.67603e-05	0.00308458	resLFC_1_Blo.csv	Bloomfield	1
FBgn0021796	1124.76	-0.0101006	0.0615114	0.814014	0.92614	resLFC_1_Blo.csv	Bloomfield	1
FBgn0021800	1833.36	0.0211948	0.0402347	0.549391	0.7934	resLFC_1_Blo.csv	Bloomfield	1
FBgn0021814	288.683	0.0329014	0.065038	0.442782	0.728023	resLFC_1_Blo.csv	Bloomfield	1
FBgn0021825	762.429	-0.141308	0.0515319	0.000588507	0.0197488	resLFC_1_Blo.csv	Bloomfield	1
FBgn0021847	665.445	-0.0303071	0.0558794	0.474041	0.747504	resLFC_1_Blo.csv	Bloomfield	1
FBgn0021856	307.373	-0.0689637	0.0584573	0.109059	0.385592	resLFC_1_Blo.csv	Bloomfield	1
FBgn0021872	3440.66	-0.0489174	0.0518992	0.235436	0.553757	resLFC_1_Blo.csv	Bloomfield	1
FBgn0021874	339.318	-0.083129	0.0663616	0.058462	0.291583	resLFC_1_Blo.csv	Bloomfield	1
FBgn0021875	223.908	-0.0611384	0.0665057	0.157613	0.462938	resLFC_1_Blo.csv	Bloomfield	1
FBgn0021895	1099.47	0.055788	0.0442391	0.139565	0.433319	resLFC_1_Blo.csv	Bloomfield	1
FBgn0021906	3861.93	-0.0867536	0.0769958	0.0471567	0.26298	resLFC_1_Blo.csv	Bloomfield	1
FBgn0021944	883.846	-0.025934	0.0528082	0.531965	0.781475	resLFC_1_Blo.csv	Bloomfield	1
FBgn0021967	1397.97	-0.0946107	0.0721703	0.0332329	0.222164	resLFC_1_Blo.csv	Bloomfield	1
FBgn0021979	1849.17	-0.0562832	0.0463824	0.147739	0.445936	resLFC_1_Blo.csv	Bloomfield	1
FBgn0021995	1065.84	-0.00101204	0.0422518	0.977959	0.991549	resLFC_1_Blo.csv	Bloomfield	1
FBgn0022023	2623.67	-0.0582403	0.0483497	0.143538	0.438724	resLFC_1_Blo.csv	Bloomfield	1
FBgn0022027	236.011	-0.0200679	0.0661342	0.637274	0.842636	resLFC_1_Blo.csv	Bloomfield	1
FBgn0022029	861.954	0.0445278	0.0510845	0.276589	0.589496	resLFC_1_Blo.csv	Bloomfield	1
FBgn0022069	1747.79	0.0560255	0.0470888	0.153223	0.453662	resLFC_1_Blo.csv	Bloomfield	1
FBgn0022097	1687.79	-0.0577088	0.0563503	0.174966	0.485508	resLFC_1_Blo.csv	Bloomfield	1
FBgn0022153	1409.15	0.0639492	0.062752	0.140834	0.434038	resLFC_1_Blo.csv	Bloomfield	1
FBgn0022160	3773.01	-0.0124534	0.0788906	0.73088	0.88711	resLFC_1_Blo.csv	Bloomfield	1
FBgn0022213	3026.53	0.0820264	0.0771282	0.0580678	0.29052	resLFC_1_Blo.csv	Bloomfield	1
FBgn0022224	129.852	-0.021431	0.074568	0.58647	0.811591	resLFC_1_Blo.csv	Bloomfield	1
FBgn0022238	2522.39	0.0757038	0.0461879	0.0510073	0.27309	resLFC_1_Blo.csv	Bloomfield	1
FBgn0022288	1027.22	0.0243828	0.0491738	0.543608	0.788715	resLFC_1_Blo.csv	Bloomfield	1
FBgn0022338	1693.94	0.0800049	0.089122	0.0568226	0.287508	resLFC_1_Blo.csv	Bloomfield	1
FBgn0022343	1671.05	-0.167407	0.0467844	1.47567e-05	0.00125772	resLFC_1_Blo.csv	Bloomfield	1
FBgn0022344	560.023	-0.0392776	0.0576667	0.357784	0.663041	resLFC_1_Blo.csv	Bloomfield	1
FBgn0022349	2743.15	0.012164	0.0497379	0.763188	0.902191	resLFC_1_Blo.csv	Bloomfield	1
FBgn0022355	921.22	0.163029	0.281392	0.00965227	0.118724	resLFC_1_Blo.csv	Bloomfield	1
FBgn0022359	94.6782	-0.0749282	0.0818498	0.0745688	0.32234	resLFC_1_Blo.csv	Bloomfield	1
FBgn0022361	822.776	0.0734012	0.0680401	0.0918989	0.355393	resLFC_1_Blo.csv	Bloomfield	1
FBgn0022382	1576	0.11816	0.0470712	0.00258496	0.054782	resLFC_1_Blo.csv	Bloomfield	1
FBgn0022699	333.176	0.00809946	0.0616643	0.85036	0.943853	resLFC_1_Blo.csv	Bloomfield	1
FBgn0022700	45.3502	0.0266493	0.106911	0.333381	0.642184	resLFC_1_Blo.csv	Bloomfield	1
FBgn0022702	808.715	-0.0439417	0.0481851	0.268703	0.583043	resLFC_1_Blo.csv	Bloomfield	1
FBgn0022709	699.312	-0.00188366	0.0748212	0.961296	0.986183	resLFC_1_Blo.csv	Bloomfield	1
FBgn0022710	536.682	-0.0291342	0.0640694	0.497342	0.759337	resLFC_1_Blo.csv	Bloomfield	1
FBgn0022724	277.312	0.100645	0.100556	0.0247088	0.192819	resLFC_1_Blo.csv	Bloomfield	1
FBgn0022740	0.949062	-0.0101546	0.156712	0.438779	NA	resLFC_1_Blo.csv	Bloomfield	1
FBgn0022764	5494.7	0.0507579	0.0669307	0.2372	0.555694	resLFC_1_Blo.csv	Bloomfield	1
FBgn0022768	1671.3	0.0106378	0.068023	0.800208	0.918461	resLFC_1_Blo.csv	Bloomfield	1
FBgn0022770	51.115	-0.0751174	0.163589	0.0526524	0.27644	resLFC_1_Blo.csv	Bloomfield	1
FBgn0022774	440.259	-0.00430899	0.0798564	0.90251	0.964072	resLFC_1_Blo.csv	Bloomfield	1
FBgn0022786	753.439	0.0490696	0.0648372	0.255248	0.571508	resLFC_1_Blo.csv	Bloomfield	1
FBgn0022787	1242	-0.0157404	0.0514654	0.70126	0.872899	resLFC_1_Blo.csv	Bloomfield	1
FBgn0022800	58.5828	0.0197652	0.0869888	0.532717	0.782103	resLFC_1_Blo.csv	Bloomfield	1
FBgn0022893	14916	0.0285985	0.0603961	0.505705	0.763711	resLFC_1_Blo.csv	Bloomfield	1
FBgn0022935	568.495	-0.00410661	0.0649004	0.923364	0.972985	resLFC_1_Blo.csv	Bloomfield	1
FBgn0022936	361.938	0.0236369	0.0668194	0.57773	0.807514	resLFC_1_Blo.csv	Bloomfield	1
FBgn0022942	1194.97	0.0427644	0.0523262	0.301206	0.610848	resLFC_1_Blo.csv	Bloomfield	1
FBgn0022943	246.721	-0.0239677	0.0709208	0.560841	0.799725	resLFC_1_Blo.csv	Bloomfield	1
FBgn0022959	3839.04	-0.0963803	0.0380302	0.00451989	0.075838	resLFC_1_Blo.csv	Bloomfield	1
FBgn0022960	729.447	0.0610336	0.0720288	0.150335	0.449372	resLFC_1_Blo.csv	Bloomfield	1
FBgn0022981	461.645	0.0860953	0.0622256	0.0491555	0.268529	resLFC_1_Blo.csv	Bloomfield	1
FBgn0022984	436.958	0.0260264	0.0564356	0.539705	0.78693	resLFC_1_Blo.csv	Bloomfield	1
FBgn0022985	1256.46	0.043235	0.0460313	0.263902	0.578991	resLFC_1_Blo.csv	Bloomfield	1
FBgn0022986	343.2	-0.00960286	0.05848	0.822221	0.930836	resLFC_1_Blo.csv	Bloomfield	1
FBgn0022987	673.864	0.0992509	0.0552398	0.0194459	0.169205	resLFC_1_Blo.csv	Bloomfield	1
FBgn0023000	276.411	0.0127677	0.0629516	0.766032	0.903851	resLFC_1_Blo.csv	Bloomfield	1
FBgn0023001	107.931	-0.0925588	0.103709	0.0333175	0.222525	resLFC_1_Blo.csv	Bloomfield	1
FBgn0023023	299.887	-0.0269773	0.077497	0.478209	0.749856	resLFC_1_Blo.csv	Bloomfield	1
FBgn0023076	146.58	-0.118626	0.108101	0.0127685	0.136033	resLFC_1_Blo.csv	Bloomfield	1
FBgn0023081	1034.73	0.0731901	0.0511542	0.0742911	0.322043	resLFC_1_Blo.csv	Bloomfield	1
FBgn0023083	1490.02	0.0532836	0.0478209	0.17812	0.488456	resLFC_1_Blo.csv	Bloomfield	1
FBgn0023090	17.936	-0.0579827	0.142253	0.0904506	0.352399	resLFC_1_Blo.csv	Bloomfield	1
FBgn0023091	2.31184	0.00255377	0.123527	0.889448	NA	resLFC_1_Blo.csv	Bloomfield	1
FBgn0023094	857.091	0.02466	0.0590405	0.564863	0.801088	resLFC_1_Blo.csv	Bloomfield	1
FBgn0023095	639.181	-0.0141463	0.0622268	0.74182	0.891701	resLFC_1_Blo.csv	Bloomfield	1
FBgn0023096	21.9329	0.00222684	0.0876982	0.939407	0.977042	resLFC_1_Blo.csv	Bloomfield	1
FBgn0023097	1656.35	0.0535884	0.0694062	0.208509	0.523967	resLFC_1_Blo.csv	Bloomfield	1
FBgn0023129	1643.16	0.074002	0.093234	0.0690136	0.313135	resLFC_1_Blo.csv	Bloomfield	1
FBgn0023130	360.517	-0.076732	0.0641194	0.0791943	0.331832	resLFC_1_Blo.csv	Bloomfield	1
FBgn0023143	9267.21	-0.0577015	0.0452989	0.132211	0.422919	resLFC_1_Blo.csv	Bloomfield	1
FBgn0023167	625.445	-0.0248694	0.0570214	0.558886	0.798966	resLFC_1_Blo.csv	Bloomfield	1
FBgn0023169	1622.56	-0.0203166	0.0469473	0.603713	0.822741	resLFC_1_Blo.csv	Bloomfield	1
FBgn0023170	5093.17	-0.065762	0.0478375	0.0966885	0.3651	resLFC_1_Blo.csv	Bloomfield	1
FBgn0023171	333.135	0.0835616	0.060363	0.0546879	0.28157	resLFC_1_Blo.csv	Bloomfield	1
FBgn0023172	2424.04	0.0100545	0.0576671	0.813532	0.925931	resLFC_1_Blo.csv	Bloomfield	1
FBgn0023174	1849.4	-0.0957531	0.0382729	0.00499431	0.0802005	resLFC_1_Blo.csv	Bloomfield	1
FBgn0023175	1995.21	-0.0459195	0.0489458	0.251754	0.568629	resLFC_1_Blo.csv	Bloomfield	1
FBgn0023177	1051.99	0.0837482	0.0743561	0.0550072	0.282396	resLFC_1_Blo.csv	Bloomfield	1
FBgn0023178	21.5837	-0.0992912	0.19613	0.028634	0.208603	resLFC_1_Blo.csv	Bloomfield	1
FBgn0023179	218.542	-0.062419	0.0805315	0.125043	0.413187	resLFC_1_Blo.csv	Bloomfield	1
FBgn0023180	204.185	0.062301	0.0795552	0.127566	0.415355	resLFC_1_Blo.csv	Bloomfield	1
FBgn0023181	420.008	0.0502579	0.0839526	0.187624	0.500972	resLFC_1_Blo.csv	Bloomfield	1
FBgn0023197	5.73328	0.0172196	0.131712	0.400291	NA	resLFC_1_Blo.csv	Bloomfield	1
FBgn0023212	1321.22	0.0158646	0.0432712	0.669919	0.859234	resLFC_1_Blo.csv	Bloomfield	1
FBgn0023213	8227.01	0.0365805	0.0398789	0.29837	0.606792	resLFC_1_Blo.csv	Bloomfield	1
FBgn0023214	82.7094	-0.0701869	0.086382	0.0853142	0.344512	resLFC_1_Blo.csv	Bloomfield	1
FBgn0023215	2956.86	0.0498035	0.0559846	0.240426	0.557949	resLFC_1_Blo.csv	Bloomfield	1
FBgn0023216	456.953	0.142028	0.135271	0.00705911	0.0989612	resLFC_1_Blo.csv	Bloomfield	1
FBgn0023388	1147.12	-0.106115	0.0500709	0.0089761	0.11452	resLFC_1_Blo.csv	Bloomfield	1
FBgn0023395	789.787	0.106556	0.129386	0.0214005	0.177987	resLFC_1_Blo.csv	Bloomfield	1
FBgn0023407	1761.87	0.0914632	0.0557898	0.0317589	0.218421	resLFC_1_Blo.csv	Bloomfield	1
FBgn0023416	103.852	-0.0408148	0.0783776	0.293374	0.601925	resLFC_1_Blo.csv	Bloomfield	1
FBgn0023441	1909.31	-0.0315919	0.0509623	0.439446	0.725579	resLFC_1_Blo.csv	Bloomfield	1
FBgn0023458	2763.3	-0.160971	0.0677526	0.000473769	0.0175799	resLFC_1_Blo.csv	Bloomfield	1
FBgn0023477	2360.89	0.0633716	0.0787593	0.123806	0.411731	resLFC_1_Blo.csv	Bloomfield	1
FBgn0023479	1118.89	0.0667446	0.076037	0.112507	0.392226	resLFC_1_Blo.csv	Bloomfield	1
FBgn0023489	21.0665	0.0824258	0.162222	0.0439001	0.253236	resLFC_1_Blo.csv	Bloomfield	1
FBgn0023495	1.52658	0.0189508	0.158538	0.261073	NA	resLFC_1_Blo.csv	Bloomfield	1
FBgn0023496	0.9838	0.0220584	0.179088	0.167874	NA	resLFC_1_Blo.csv	Bloomfield	1
FBgn0023506	395.251	0.0306227	0.0712432	0.458046	0.738048	resLFC_1_Blo.csv	Bloomfield	1
FBgn0023507	1322.06	0.0296107	0.0814706	0.411895	0.704987	resLFC_1_Blo.csv	Bloomfield	1
FBgn0023508	1036.06	0.0509972	0.0589342	0.235299	0.553757	resLFC_1_Blo.csv	Bloomfield	1
FBgn0023509	717.796	-0.0176999	0.0598404	0.679836	0.862822	resLFC_1_Blo.csv	Bloomfield	1
FBgn0023510	1317.86	-0.0432051	0.0448246	0.256468	0.572039	resLFC_1_Blo.csv	Bloomfield	1
FBgn0023511	685.407	0.000996107	0.0447155	0.979093	0.991967	resLFC_1_Blo.csv	Bloomfield	1
FBgn0023512	690.657	0.0159595	0.0518329	0.698209	0.872096	resLFC_1_Blo.csv	Bloomfield	1
FBgn0023513	557.639	0.0452513	0.0700476	0.283011	0.595126	resLFC_1_Blo.csv	Bloomfield	1
FBgn0023514	626.37	0.105454	0.0715277	0.01911	0.167928	resLFC_1_Blo.csv	Bloomfield	1
FBgn0023515	3326.34	0.0706015	0.0812516	0.0894566	0.350139	resLFC_1_Blo.csv	Bloomfield	1
FBgn0023516	472.915	-0.00783305	0.0543306	0.851775	0.944436	resLFC_1_Blo.csv	Bloomfield	1
FBgn0023517	556.335	-0.0506005	0.0576322	0.236712	0.555447	resLFC_1_Blo.csv	Bloomfield	1
FBgn0023518	930.003	0.0296537	0.0684517	0.481756	0.751383	resLFC_1_Blo.csv	Bloomfield	1
FBgn0023519	441.123	-0.0359447	0.0559409	0.396165	0.693595	resLFC_1_Blo.csv	Bloomfield	1
FBgn0023520	99.194	0.057626	0.0775925	0.158271	0.463598	resLFC_1_Blo.csv	Bloomfield	1
FBgn0023521	249.027	0.00510343	0.0591817	0.905109	0.965457	resLFC_1_Blo.csv	Bloomfield	1
FBgn0023522	1312.82	0.0461211	0.0451837	0.228075	0.544637	resLFC_1_Blo.csv	Bloomfield	1
FBgn0023523	3.90625	-0.00719894	0.117603	0.723413	NA	resLFC_1_Blo.csv	Bloomfield	1
FBgn0023524	56.0706	-0.0169102	0.0826361	0.617735	0.830873	resLFC_1_Blo.csv	Bloomfield	1
FBgn0023525	70.0339	-0.041606	0.0870468	0.244277	0.561478	resLFC_1_Blo.csv	Bloomfield	1
FBgn0023526	2126.16	0.0657518	0.0472363	0.0943545	0.359892	resLFC_1_Blo.csv	Bloomfield	1
FBgn0023527	798.451	0.0206875	0.0509867	0.612652	0.828599	resLFC_1_Blo.csv	Bloomfield	1
FBgn0023528	3189.78	0.105631	0.0653431	0.0176854	0.162063	resLFC_1_Blo.csv	Bloomfield	1
FBgn0023529	3418.5	-0.122404	0.0491855	0.00232781	0.0516569	resLFC_1_Blo.csv	Bloomfield	1
FBgn0023530	151.636	0.0183351	0.0686407	0.661829	0.854514	resLFC_1_Blo.csv	Bloomfield	1
FBgn0023531	319.475	-0.0836314	0.0647719	0.0567926	0.287508	resLFC_1_Blo.csv	Bloomfield	1
FBgn0023534	22.2827	0.0121436	0.0947976	0.651478	0.850254	resLFC_1_Blo.csv	Bloomfield	1
FBgn0023535	65.9491	0.080778	0.123801	0.0480476	0.265415	resLFC_1_Blo.csv	Bloomfield	1
FBgn0023536	283.566	-0.0301432	0.0627592	0.483441	0.752184	resLFC_1_Blo.csv	Bloomfield	1
FBgn0023537	2816.61	-0.0634326	0.0628893	0.144033	0.439955	resLFC_1_Blo.csv	Bloomfield	1
FBgn0023540	1122.9	0.0894613	0.0684323	0.04287	0.250252	resLFC_1_Blo.csv	Bloomfield	1
FBgn0023542	681.448	0.0275567	0.0542926	0.511093	0.767078	resLFC_1_Blo.csv	Bloomfield	1
FBgn0023545	375.638	-0.0276296	0.0603097	0.520131	0.773411	resLFC_1_Blo.csv	Bloomfield	1
FBgn0023549	466.624	0.00501609	0.0724572	0.900705	0.96359	resLFC_1_Blo.csv	Bloomfield	1
FBgn0023550	196.973	-0.00732005	0.0849133	0.81583	0.927337	resLFC_1_Blo.csv	Bloomfield	1
FBgn0024150	95.2374	-0.0307393	0.0792262	0.411243	0.704771	resLFC_1_Blo.csv	Bloomfield	1
FBgn0024177	2086.81	0.00750076	0.046639	0.847445	0.942682	resLFC_1_Blo.csv	Bloomfield	1
FBgn0024179	193.56	-0.0612597	0.0884542	0.116472	0.399054	resLFC_1_Blo.csv	Bloomfield	1
FBgn0024183	1455.48	-0.0146315	0.0664317	0.730388	0.88711	resLFC_1_Blo.csv	Bloomfield	1
FBgn0024184	11.6115	0.00256815	0.0988772	0.915924	0.969263	resLFC_1_Blo.csv	Bloomfield	1
FBgn0024187	761.703	-0.0668239	0.0558227	0.115592	0.397224	resLFC_1_Blo.csv	Bloomfield	1
FBgn0024188	814.901	0.0490423	0.048848	0.220486	0.536644	resLFC_1_Blo.csv	Bloomfield	1
FBgn0024189	66.5662	-0.0489944	0.101634	0.155403	0.458402	resLFC_1_Blo.csv	Bloomfield	1
FBgn0024191	259.205	-0.044292	0.0701536	0.292617	0.601023	resLFC_1_Blo.csv	Bloomfield	1
FBgn0024194	397.084	0.118341	0.0617945	0.00744662	0.101297	resLFC_1_Blo.csv	Bloomfield	1
FBgn0024196	334.266	-0.0558269	0.0558462	0.188148	0.501245	resLFC_1_Blo.csv	Bloomfield	1
FBgn0024222	341.326	0.134919	0.0850702	0.0048107	0.0792661	resLFC_1_Blo.csv	Bloomfield	1
FBgn0024227	293.825	0.0195458	0.0825838	0.567751	0.801248	resLFC_1_Blo.csv	Bloomfield	1
FBgn0024230	402.462	0.0792013	0.0606534	0.0684872	0.312565	resLFC_1_Blo.csv	Bloomfield	1
FBgn0024232	63.1673	-0.132988	0.163914	0.0118066	0.1307	resLFC_1_Blo.csv	Bloomfield	1
FBgn0024234	182.328	-0.066294	0.0764325	0.113958	0.394937	resLFC_1_Blo.csv	Bloomfield	1
FBgn0024236	2236.87	0.0522265	0.0431808	0.159988	0.465652	resLFC_1_Blo.csv	Bloomfield	1
FBgn0024238	2271.04	-0.0222451	0.0443868	0.556567	0.798551	resLFC_1_Blo.csv	Bloomfield	1
FBgn0024244	134.867	0.00945393	0.0797218	0.789706	0.912168	resLFC_1_Blo.csv	Bloomfield	1
FBgn0024245	266.043	0.038898	0.0707192	0.351223	0.658279	resLFC_1_Blo.csv	Bloomfield	1
FBgn0024248	510.441	0.000452386	0.0550517	0.991427	0.995579	resLFC_1_Blo.csv	Bloomfield	1
FBgn0024250	179.107	-0.0464036	0.0786183	0.238202	0.556406	resLFC_1_Blo.csv	Bloomfield	1
FBgn0024251	8.13877	0.000983895	0.105499	0.965056	NA	resLFC_1_Blo.csv	Bloomfield	1
FBgn0024273	665.897	-0.0182574	0.0563165	0.666752	0.85757	resLFC_1_Blo.csv	Bloomfield	1
FBgn0024277	1479.64	0.014344	0.0562751	0.735041	0.88903	resLFC_1_Blo.csv	Bloomfield	1
FBgn0024285	1099.31	0.0419498	0.0543752	0.317784	0.626761	resLFC_1_Blo.csv	Bloomfield	1
FBgn0024288	3.49685	-0.0021651	0.119197	0.91093	NA	resLFC_1_Blo.csv	Bloomfield	1
FBgn0024289	656.307	1.09444	0.414289	1.20306e-05	0.001063	resLFC_1_Blo.csv	Bloomfield	1
FBgn0024291	1313.3	0.0606635	0.073926	0.148669	0.446955	resLFC_1_Blo.csv	Bloomfield	1
FBgn0024293	781.372	0.0726332	0.079331	0.0844288	0.343094	resLFC_1_Blo.csv	Bloomfield	1
FBgn0024294	8.89724	0.0806103	0.212388	0.0370477	NA	resLFC_1_Blo.csv	Bloomfield	1
FBgn0024314	1154.51	-0.0942121	0.0478901	0.0174494	0.161591	resLFC_1_Blo.csv	Bloomfield	1
FBgn0024315	2055.62	-0.0487095	0.0658829	0.257602	0.573208	resLFC_1_Blo.csv	Bloomfield	1
FBgn0024319	8.56744	-0.0691603	0.209833	0.0442996	NA	resLFC_1_Blo.csv	Bloomfield	1
FBgn0024320	1026.15	0.0918004	0.0521192	0.0266316	0.200985	resLFC_1_Blo.csv	Bloomfield	1
FBgn0024321	179.372	-0.0350788	0.0672972	0.409499	0.70301	resLFC_1_Blo.csv	Bloomfield	1
FBgn0024326	1379.93	0.0495903	0.046525	0.202935	0.516235	resLFC_1_Blo.csv	Bloomfield	1
FBgn0024329	1861.77	0.051372	0.0626012	0.234784	0.553131	resLFC_1_Blo.csv	Bloomfield	1
FBgn0024330	346.348	0.0315372	0.0640368	0.462822	0.741369	resLFC_1_Blo.csv	Bloomfield	1
FBgn0024352	3757.77	0.00144242	0.0442635	0.969534	0.989239	resLFC_1_Blo.csv	Bloomfield	1
FBgn0024360	428.741	-0.0827579	0.0547371	0.0501377	0.270715	resLFC_1_Blo.csv	Bloomfield	1
FBgn0024361	177.321	-0.0346016	0.0798453	0.356247	0.661933	resLFC_1_Blo.csv	Bloomfield	1
FBgn0024362	1461.47	0.0382072	0.0403226	0.281216	0.593765	resLFC_1_Blo.csv	Bloomfield	1
FBgn0024364	1301.66	-0.0309119	0.0479117	0.434982	0.722544	resLFC_1_Blo.csv	Bloomfield	1
FBgn0024365	1306.93	-0.0383241	0.0448615	0.314371	0.62287	resLFC_1_Blo.csv	Bloomfield	1
FBgn0024366	69.8481	-0.0306668	0.0888351	0.352108	0.658319	resLFC_1_Blo.csv	Bloomfield	1
FBgn0024371	853.444	0.0459059	0.0698718	0.27689	0.589496	resLFC_1_Blo.csv	Bloomfield	1
FBgn0024432	901.063	0.0164081	0.0564544	0.698926	0.872096	resLFC_1_Blo.csv	Bloomfield	1
FBgn0024491	300.726	0.0571488	0.0733814	0.172469	0.482793	resLFC_1_Blo.csv	Bloomfield	1
FBgn0024509	1446.72	-0.0455134	0.0404612	0.200351	0.513597	resLFC_1_Blo.csv	Bloomfield	1
FBgn0024510	433.208	-0.0138194	0.0700693	0.738341	0.890921	resLFC_1_Blo.csv	Bloomfield	1
FBgn0024542	299.019	0.065739	0.0775791	0.114619	0.395788	resLFC_1_Blo.csv	Bloomfield	1
FBgn0024555	2006.6	0.0502205	0.0534177	0.228845	0.545385	resLFC_1_Blo.csv	Bloomfield	1
FBgn0024556	2384.07	-0.11084	0.0513403	0.00704529	0.0989612	resLFC_1_Blo.csv	Bloomfield	1
FBgn0024558	1237.81	-0.0679624	0.0498257	0.0930647	0.357903	resLFC_1_Blo.csv	Bloomfield	1
FBgn0024689	612.339	-0.0271402	0.0478115	0.492546	0.757225	resLFC_1_Blo.csv	Bloomfield	1
FBgn0024698	951.077	0.0660649	0.0687524	0.126194	0.414096	resLFC_1_Blo.csv	Bloomfield	1
FBgn0024728	1040.4	0.123713	0.0607847	0.0049925	0.0802005	resLFC_1_Blo.csv	Bloomfield	1
FBgn0024732	1221.2	0.0570806	0.0571416	0.181388	0.492376	resLFC_1_Blo.csv	Bloomfield	1
FBgn0024733	23308.2	-0.0324265	0.041179	0.367559	0.670502	resLFC_1_Blo.csv	Bloomfield	1
FBgn0024734	388.87	0.0561491	0.0585267	0.191085	0.504478	resLFC_1_Blo.csv	Bloomfield	1
FBgn0024740	11.0276	0.138729	0.312883	0.0105502	0.122864	resLFC_1_Blo.csv	Bloomfield	1
FBgn0024754	437.695	-0.0760353	0.0598283	0.0792456	0.331832	resLFC_1_Blo.csv	Bloomfield	1
FBgn0024804	740.336	0.0969451	0.0567288	0.0237524	0.18859	resLFC_1_Blo.csv	Bloomfield	1
FBgn0024806	1302.21	0.14069	0.0720873	0.00248629	0.0532122	resLFC_1_Blo.csv	Bloomfield	1
FBgn0024807	1225.07	-0.0537911	0.0486795	0.178242	0.488509	resLFC_1_Blo.csv	Bloomfield	1
FBgn0024811	1112.71	0.132414	0.0501199	0.00110025	0.0306256	resLFC_1_Blo.csv	Bloomfield	1
FBgn0024814	1743.2	-0.155243	0.0378179	3.83147e-06	0.000450249	resLFC_1_Blo.csv	Bloomfield	1
FBgn0024833	1006.32	0.00618781	0.0490109	0.877272	0.9543	resLFC_1_Blo.csv	Bloomfield	1
FBgn0024836	40.8021	-0.0455149	0.0979003	0.182721	0.494739	resLFC_1_Blo.csv	Bloomfield	1
FBgn0024841	549.213	-0.0476746	0.0588295	0.266807	0.581734	resLFC_1_Blo.csv	Bloomfield	1
FBgn0024846	621.38	0.0660553	0.0547891	0.117436	0.400227	resLFC_1_Blo.csv	Bloomfield	1
FBgn0024887	274.441	0.0512003	0.0695437	0.22821	0.544706	resLFC_1_Blo.csv	Bloomfield	1
FBgn0024889	1819.15	0.0467498	0.0393403	0.179497	0.490143	resLFC_1_Blo.csv	Bloomfield	1
FBgn0024897	15.3804	-0.0834224	0.216638	0.0345065	0.225448	resLFC_1_Blo.csv	Bloomfield	1
FBgn0024909	364.983	0.0387955	0.0670712	0.362996	0.666924	resLFC_1_Blo.csv	Bloomfield	1
FBgn0024912	82.0217	0.0245558	0.0784491	0.510264	0.766789	resLFC_1_Blo.csv	Bloomfield	1
FBgn0024913	77.9362	0.0415456	0.0864262	0.247358	0.564662	resLFC_1_Blo.csv	Bloomfield	1
FBgn0024920	518.261	0.0271478	0.074203	0.495507	0.758821	resLFC_1_Blo.csv	Bloomfield	1
FBgn0024921	3611.03	0.0715603	0.0552705	0.0910605	0.353957	resLFC_1_Blo.csv	Bloomfield	1
FBgn0024941	105.903	-0.00346221	0.0802859	0.9208	0.972221	resLFC_1_Blo.csv	Bloomfield	1
FBgn0024943	182.112	-0.0346779	0.0789596	0.360785	0.665598	resLFC_1_Blo.csv	Bloomfield	1
FBgn0024944	198.541	0.101467	0.193811	0.0274418	0.204447	resLFC_1_Blo.csv	Bloomfield	1
FBgn0024945	392.475	0.0289498	0.0614129	0.500917	0.761056	resLFC_1_Blo.csv	Bloomfield	1
FBgn0024947	1029.83	0.0270763	0.0474162	0.49156	0.756822	resLFC_1_Blo.csv	Bloomfield	1
FBgn0024956	384.786	0.0529167	0.0690744	0.214699	0.529789	resLFC_1_Blo.csv	Bloomfield	1
FBgn0024957	1902.57	0.0222041	0.0597182	0.604708	0.823056	resLFC_1_Blo.csv	Bloomfield	1
FBgn0024958	631.397	-0.006797	0.053661	0.870626	0.95114	resLFC_1_Blo.csv	Bloomfield	1
FBgn0024963	379.868	-0.0168597	0.079612	0.63914	0.84381	resLFC_1_Blo.csv	Bloomfield	1
FBgn0024973	555.736	-0.093497	0.053665	0.0258472	0.198236	resLFC_1_Blo.csv	Bloomfield	1
FBgn0024975	181.622	0.0287932	0.0709559	0.485918	0.753967	resLFC_1_Blo.csv	Bloomfield	1
FBgn0024980	104.528	-0.00283894	0.0815303	0.9331	0.976177	resLFC_1_Blo.csv	Bloomfield	1
FBgn0024983	453.541	-0.0769223	0.0600821	0.0761198	0.325999	resLFC_1_Blo.csv	Bloomfield	1
FBgn0024984	205.376	-0.0655336	0.0733488	0.122763	0.409961	resLFC_1_Blo.csv	Bloomfield	1
FBgn0024985	954.042	0.0175241	0.0417022	0.629312	0.837249	resLFC_1_Blo.csv	Bloomfield	1
FBgn0024986	415.33	0.00420876	0.0653252	0.921343	0.972221	resLFC_1_Blo.csv	Bloomfield	1
FBgn0024987	1152.71	0.0207201	0.0444442	0.584244	0.810669	resLFC_1_Blo.csv	Bloomfield	1
FBgn0024989	119.033	-0.469253	0.341364	0.000476933	0.017599	resLFC_1_Blo.csv	Bloomfield	1
FBgn0024991	950.987	0.070336	0.0777154	0.0947898	0.360684	resLFC_1_Blo.csv	Bloomfield	1
FBgn0024992	1081.75	-0.0607432	0.0413177	0.0921694	0.355928	resLFC_1_Blo.csv	Bloomfield	1
FBgn0024993	261.266	0.0321097	0.0726273	0.43091	0.71897	resLFC_1_Blo.csv	Bloomfield	1
FBgn0024994	594.705	-0.0505348	0.0577737	0.237589	0.555694	resLFC_1_Blo.csv	Bloomfield	1
FBgn0024995	235.97	-0.0754462	0.0876133	0.0687206	0.313079	resLFC_1_Blo.csv	Bloomfield	1
FBgn0024996	481.099	-0.0283822	0.04991	0.482902	0.75171	resLFC_1_Blo.csv	Bloomfield	1
FBgn0024997	141.709	0.0056517	0.0826932	0.86396	0.948997	resLFC_1_Blo.csv	Bloomfield	1
FBgn0024998	422.808	0.0118198	0.0587087	0.78227	0.909131	resLFC_1_Blo.csv	Bloomfield	1
FBgn0025109	355.342	-0.0365792	0.0596962	0.394525	0.69299	resLFC_1_Blo.csv	Bloomfield	1
FBgn0025111	32.485	-0.00265361	0.0888514	0.926098	0.973147	resLFC_1_Blo.csv	Bloomfield	1
FBgn0025185	252.214	0.047766	0.0793041	0.223651	0.540522	resLFC_1_Blo.csv	Bloomfield	1
FBgn0025186	892.49	0.0588581	0.0716466	0.16498	0.473058	resLFC_1_Blo.csv	Bloomfield	1
FBgn0025334	0.506594	0.00148982	0.151478	0.897858	NA	resLFC_1_Blo.csv	Bloomfield	1
FBgn0025335	1015.22	0.019921	0.0544518	0.634995	0.840779	resLFC_1_Blo.csv	Bloomfield	1
FBgn0025336	694.605	-0.0469388	0.0467492	0.229436	0.546231	resLFC_1_Blo.csv	Bloomfield	1
FBgn0025352	1999.08	-0.00539126	0.0510518	0.895072	0.962103	resLFC_1_Blo.csv	Bloomfield	1
FBgn0025360	18.7894	-0.00905845	0.0962557	0.726111	0.885356	resLFC_1_Blo.csv	Bloomfield	1
FBgn0025366	2504.8	0.0279585	0.047058	0.475661	0.748876	resLFC_1_Blo.csv	Bloomfield	1
FBgn0025373	470.466	0.0122757	0.0523477	0.766461	0.903851	resLFC_1_Blo.csv	Bloomfield	1
FBgn0025381	674.326	-0.0388653	0.0523444	0.347415	0.654718	resLFC_1_Blo.csv	Bloomfield	1
FBgn0025382	40.0111	-0.00910788	0.0874112	0.760969	0.901482	resLFC_1_Blo.csv	Bloomfield	1
FBgn0025383	4.09568	0.00968065	0.122587	0.625242	NA	resLFC_1_Blo.csv	Bloomfield	1
FBgn0025387	10.7253	0.0010166	0.0991758	0.966464	0.988322	resLFC_1_Blo.csv	Bloomfield	1
FBgn0025388	377.761	0.0153929	0.0604103	0.719853	0.882938	resLFC_1_Blo.csv	Bloomfield	1
FBgn0025390	4016.72	0.0416068	0.116765	0.177297	0.487754	resLFC_1_Blo.csv	Bloomfield	1
FBgn0025391	59.0913	0.000143601	0.0828601	0.9965	0.998366	resLFC_1_Blo.csv	Bloomfield	1
FBgn0025394	1273.53	0.00712722	0.0435441	0.84875	0.94283	resLFC_1_Blo.csv	Bloomfield	1
FBgn0025454	1888.54	0.00625593	0.0779423	0.864616	0.949237	resLFC_1_Blo.csv	Bloomfield	1
FBgn0025455	2677.79	0.00744894	0.0559155	0.860224	0.947378	resLFC_1_Blo.csv	Bloomfield	1
FBgn0025456	441.762	0.0773765	0.0834096	0.0663957	0.307136	resLFC_1_Blo.csv	Bloomfield	1
FBgn0025457	699.822	0.0428037	0.069247	0.311259	0.620643	resLFC_1_Blo.csv	Bloomfield	1
FBgn0025463	1442.53	-0.000967602	0.057699	0.98189	0.992749	resLFC_1_Blo.csv	Bloomfield	1
FBgn0025469	156.002	-0.0486211	0.067678	0.255619	0.571757	resLFC_1_Blo.csv	Bloomfield	1
FBgn0025519	345.326	-0.00831464	0.0609322	0.846402	0.942222	resLFC_1_Blo.csv	Bloomfield	1
FBgn0025525	190.399	0.020397	0.0759097	0.597026	0.817917	resLFC_1_Blo.csv	Bloomfield	1
FBgn0025549	1018.85	0.0842466	0.0569016	0.0492024	0.268633	resLFC_1_Blo.csv	Bloomfield	1
FBgn0025558	8.66585	-0.0134468	0.104512	0.581952	NA	resLFC_1_Blo.csv	Bloomfield	1
FBgn0025571	1349.78	-0.21622	0.0537787	1.19871e-07	3.27916e-05	resLFC_1_Blo.csv	Bloomfield	1
FBgn0025574	1017.7	0.0580229	0.0605011	0.179303	0.489892	resLFC_1_Blo.csv	Bloomfield	1
FBgn0025582	2823.15	0.0182768	0.0350538	0.56658	0.801248	resLFC_1_Blo.csv	Bloomfield	1
FBgn0025583	466.149	0.150463	0.143852	0.00592465	0.088879	resLFC_1_Blo.csv	Bloomfield	1
FBgn0025592	572.682	0.102144	0.0764265	0.023036	0.184907	resLFC_1_Blo.csv	Bloomfield	1
FBgn0025595	131.513	0.015117	0.074718	0.699021	0.872096	resLFC_1_Blo.csv	Bloomfield	1
FBgn0025608	1252.32	-0.0296116	0.0390421	0.392604	0.692016	resLFC_1_Blo.csv	Bloomfield	1
FBgn0025613	1.96619	-0.0276034	0.171483	0.155381	NA	resLFC_1_Blo.csv	Bloomfield	1
FBgn0025615	672.33	0.0809463	0.0482175	0.0418572	0.24869	resLFC_1_Blo.csv	Bloomfield	1
FBgn0025616	0.659705	-4.37592e-05	0.15697	0.996603	NA	resLFC_1_Blo.csv	Bloomfield	1
FBgn0025620	439.115	-0.00724708	0.0780076	0.843318	0.940816	resLFC_1_Blo.csv	Bloomfield	1
FBgn0025621	673.579	-0.0159846	0.05188	0.697871	0.872096	resLFC_1_Blo.csv	Bloomfield	1
FBgn0025624	166.344	0.0627719	0.0714381	0.141024	0.434408	resLFC_1_Blo.csv	Bloomfield	1
FBgn0025625	65.5295	0.00913742	0.0824822	0.783972	0.910239	resLFC_1_Blo.csv	Bloomfield	1
FBgn0025626	1113.73	0.0687094	0.0647488	0.114528	0.395772	resLFC_1_Blo.csv	Bloomfield	1
FBgn0025627	11.2846	-0.0385245	0.126014	0.184415	0.496535	resLFC_1_Blo.csv	Bloomfield	1
FBgn0025629	263.018	-0.0528778	0.0671521	0.218444	0.535191	resLFC_1_Blo.csv	Bloomfield	1
FBgn0025630	214.311	-0.0321676	0.0691188	0.443943	0.72888	resLFC_1_Blo.csv	Bloomfield	1
FBgn0025631	218.821	0.058387	0.0747225	0.160914	0.466374	resLFC_1_Blo.csv	Bloomfield	1
FBgn0025632	100.934	-0.0197357	0.0722466	0.626352	0.835859	resLFC_1_Blo.csv	Bloomfield	1
FBgn0025633	3509.07	0.0778407	0.076454	0.0701071	0.31522	resLFC_1_Blo.csv	Bloomfield	1
FBgn0025634	355.007	0.0147425	0.0643662	0.730473	0.88711	resLFC_1_Blo.csv	Bloomfield	1
[truncated: 236,055+ more rows]
