# Supplementary material for: Persistent viral infections impact key biological traits in Drosophila melanogaster
Source: PLoS Biol. 2025 Oct 9;23(10):e3003437. doi: 10.1371/journal.pbio.3003437 (PMC12530575; doi:10.1371/journal.pbio.3003437)
Supplement: S3 Data — Underlying data for Fig 4. (XLSX) [file pbio.3003437.s004.xlsx]

## Sheet: res_28_DCV_cleared_vs_DCV_resul
gene_id	baseMean	log2FoldChange	lfcSE	stat	pvalue	padj
FBgn0000008	791.507	0.161496	0.109085	1.48046	0.138751	0.323903
FBgn0000014	141.272	0.335325	0.244384	1.37212	0.170025	0.371301
FBgn0000015	46.7997	0.169016	0.302586	0.558573	0.576453	0.768552
FBgn0000017	2760.76	0.577011	0.118956	4.85062	1.23076e-06	3.6602e-05
FBgn0000018	408.806	-0.277092	0.146783	-1.88776	0.0590579	0.183068
FBgn0000024	295.042	0.619285	0.251125	2.46604	0.0136615	0.0651475
FBgn0000028	19.4051	0.569099	0.346059	1.64451	0.10007	0.260363
FBgn0000032	1935.13	-0.154293	0.136182	-1.133	0.257216	0.480273
FBgn0000036	61.4173	0.618677	0.244599	2.52935	0.0114272	0.0578762
FBgn0000037	74.8342	0.913949	0.276838	3.30138	0.000962102	0.00899244
FBgn0000038	196.866	0.3573	0.223532	1.59843	0.109948	0.276744
FBgn0000039	28.4805	0.185377	0.306285	0.605243	0.545017	0.747115
FBgn0000042	51274.6	0.0425717	0.0963708	0.441749	0.658671	0.822253
FBgn0000043	6257.17	0.156222	0.138917	1.12457	0.26077	0.483961
FBgn0000044	4106.91	0.0642849	0.276677	0.232346	0.816269	0.913336
FBgn0000045	496.913	0.0344958	0.349705	0.0986426	0.921422	0.964599
FBgn0000046	992.444	0.350031	0.248245	1.41002	0.158533	0.35481
FBgn0000047	487.189	-0.0233304	0.456778	-0.0510761	0.959265	0.981365
FBgn0000052	3340.4	0.330846	0.178918	1.84915	0.0644365	0.193863
FBgn0000053	3245.91	0.404672	0.340258	1.18931	0.234318	0.455365
FBgn0000055	141.445	0.447054	0.348403	1.28315	0.199439	0.411125
FBgn0000057	1012.34	-0.102244	0.098543	-1.03755	0.299478	0.528232
FBgn0000061	2.62321	0.179184	0.880482	0.203507	0.838739	NA
FBgn0000063	737.422	0.00046008	0.190987	0.00240896	0.998078	0.999198
FBgn0000064	10929.5	-0.011922	0.134172	-0.0888561	0.929196	0.966624
FBgn0000071	2.44817	2.1369	1.25643	1.70078	0.0889851	NA
FBgn0000075	80.0542	1.39837	1.06145	1.31741	0.1877	0.395632
FBgn0000077	513.548	-0.268889	0.104179	-2.58103	0.00985047	0.0521427
FBgn0000078	2454.44	0.204734	0.394966	0.518357	0.604209	0.787624
FBgn0000079	4804.38	0.264136	0.393618	0.671045	0.502192	0.717188
FBgn0000083	4652.57	-0.0803235	0.183409	-0.437946	0.661425	0.82376
FBgn0000084	1223.19	-0.0784355	0.150545	-0.521011	0.602359	0.785902
FBgn0000092	4.48338	0.232699	0.710264	0.327623	0.743197	NA
FBgn0000097	1773.45	0.43251	0.0929296	4.65417	3.25295e-06	8.29205e-05
FBgn0000100	16108	0.196723	0.270036	0.728506	0.466304	0.687364
FBgn0000108	605.938	0.635664	0.218788	2.90539	0.00366794	0.0250583
FBgn0000109	724.538	-0.32723	0.0760813	-4.30105	1.69991e-05	0.000335672
FBgn0000114	18592.6	-0.107074	0.145635	-0.735223	0.462204	0.683864
FBgn0000115	915.595	-0.190937	0.0898725	-2.12454	0.0336254	0.124434
FBgn0000116	8267.7	0.0211222	0.112598	0.187589	0.851199	0.933011
FBgn0000117	8270.82	0.164249	0.0812834	2.02069	0.0433114	0.149735
FBgn0000119	638.631	0.1961	0.0982901	1.99512	0.0460301	0.155665
FBgn0000120	3876.92	0.138715	0.415479	0.333867	0.73848	0.872463
FBgn0000121	5172.22	0.244127	0.351367	0.694791	0.487186	0.70461
FBgn0000139	1081.89	-0.0117318	0.083957	-0.139736	0.888868	0.949435
FBgn0000140	3985.94	0.48064	0.143147	3.35767	0.000786031	0.00773732
FBgn0000146	1479.94	0.06071	0.115543	0.525432	0.599283	0.783764
FBgn0000147	1241.26	-0.284041	0.158903	-1.78751	0.0738558	0.211086
FBgn0000150	15572.9	-0.429187	0.0734415	-5.84393	5.09831e-09	3.27025e-07
FBgn0000152	155.42	0.105486	0.137145	0.769159	0.441799	0.666638
FBgn0000153	146.743	-0.178751	0.241819	-0.739195	0.459788	0.682141
FBgn0000157	40.442	0.682147	0.380606	1.79227	0.0730903	0.209549
FBgn0000158	882.23	-0.318243	0.266952	-1.19213	0.233209	0.45465
FBgn0000163	1564.41	0.517474	0.097335	5.31642	1.05826e-07	4.63652e-06
FBgn0000166	2459.86	0.0465477	0.162513	0.286424	0.774553	0.889406
FBgn0000173	3173.63	-0.248315	0.0813755	-3.05147	0.00227721	0.0177228
FBgn0000179	32.2109	0.154345	0.384004	0.401936	0.687731	0.839149
FBgn0000180	41.8465	0.219747	0.342885	0.640878	0.521602	0.732445
FBgn0000181	16245.8	-0.165407	0.0797705	-2.07354	0.0381219	0.136643
FBgn0000183	3602.94	0.13959	0.117168	1.19137	0.23351	0.454876
FBgn0000206	65.9039	0.641398	0.336021	1.9088	0.0562874	0.177622
FBgn0000212	3602.57	0.282426	0.108865	2.59427	0.00947922	0.0507069
FBgn0000221	316.078	-0.225131	0.118262	-1.90366	0.0569546	0.178922
FBgn0000228	2409.28	0.266123	0.106393	2.50132	0.0123731	0.060715
FBgn0000229	530.189	-0.098865	0.102012	-0.969153	0.332469	0.563967
FBgn0000233	7.60238	0.505359	0.719299	0.702571	0.482323	NA
FBgn0000239	4439.94	0.0502485	0.100975	0.497635	0.618742	0.796244
FBgn0000241	46.3902	0.128923	0.421931	0.305554	0.759944	0.883253
FBgn0000244	794.516	0.357218	0.25801	1.38451	0.166201	0.366786
FBgn0000246	1066.14	-0.0378397	0.119034	-0.317889	0.750569	0.877646
FBgn0000247	1314.63	0.541712	0.129338	4.18835	2.80995e-05	0.000516421
FBgn0000250	7006.82	-0.0502222	0.141874	-0.353993	0.723344	0.863331
FBgn0000251	4063.48	-0.13407	0.137336	-0.976219	0.328956	0.56019
FBgn0000253	17118.2	-0.135869	0.0755233	-1.79903	0.0720136	0.207987
FBgn0000256	1171.67	0.21553	0.108704	1.98273	0.0473979	0.15896
FBgn0000257	1162.13	-0.0787876	0.100928	-0.780635	0.435017	0.660365
FBgn0000259	3799.47	0.114955	0.114671	1.00248	0.316112	0.546394
FBgn0000261	4249.47	0.248995	0.344345	0.723099	0.469619	0.689903
FBgn0000273	3320.41	0.32306	0.093407	3.45863	0.000542933	0.00588767
FBgn0000274	11.3862	-0.482884	0.50731	-0.951851	0.341173	0.574022
FBgn0000276	86.1111	-1.12462	0.898581	-1.25155	0.210733	0.425725
FBgn0000277	58.2252	-0.601932	0.737335	-0.816361	0.414294	0.642361
FBgn0000278	10.3781	-0.228372	0.966779	-0.236219	0.813263	0.911843
FBgn0000279	29.5428	-0.465275	0.760039	-0.612173	0.540423	0.74428
FBgn0000283	5966.98	0.281878	0.123099	2.28985	0.0220303	0.0929115
FBgn0000286	1714.53	0.31305	0.105588	2.96482	0.00302863	0.0218561
FBgn0000287	47.8143	0.278721	0.332278	0.838818	0.401571	0.632182
FBgn0000289	4346.72	0.235181	0.107974	2.17814	0.0293959	0.113401
FBgn0000299	3980.25	0.628131	0.372551	1.68603	0.0917903	0.245057
FBgn0000303	76.8959	0.0410203	0.291839	0.140558	0.888219	0.949356
FBgn0000307	3445.82	0.480862	0.117396	4.09608	4.20212e-05	0.00071846
FBgn0000308	9668.36	-0.099724	0.0927618	-1.07505	0.282351	0.507414
FBgn0000316	1892.71	-0.131136	0.128057	-1.02404	0.305816	0.534797
FBgn0000317	1501.94	0.580395	0.106009	5.47496	4.37598e-08	2.23676e-06
FBgn0000318	1402.4	-0.493846	0.112497	-4.38986	1.13424e-05	0.000240267
FBgn0000319	6315.96	0.498807	0.198481	2.51313	0.0119666	0.0594185
FBgn0000320	131.82	0.515354	0.34756	1.48278	0.138134	0.323235
FBgn0000326	563.566	-0.139536	0.102631	-1.35958	0.173962	0.377046
FBgn0000330	662.117	-0.16346	0.0915636	-1.7852	0.0742281	0.211709
FBgn0000337	2.06177	0.203723	0.989168	0.205954	0.836827	NA
FBgn0000339	692.164	-0.0970387	0.114339	-0.848695	0.396051	0.62772
FBgn0000346	318.449	0.231095	0.121977	1.89458	0.0581484	0.181453
FBgn0000351	1123.84	-0.332855	0.166354	-2.00088	0.045405	0.154282
FBgn0000352	1833.05	0.256047	0.137459	1.86272	0.0625023	0.190135
FBgn0000355	8255.19	0.340891	1.88635	0.180715	0.856591	0.934824
FBgn0000356	2202.33	-0.596551	2.60031	-0.229416	0.818546	0.914527
FBgn0000357	4165.41	-0.430681	2.1632	-0.199095	0.842189	0.927845
FBgn0000358	5072.33	-0.338964	2.18595	-0.155065	0.87677	0.944665
FBgn0000359	7069.55	-1.00417	2.21399	-0.453559	0.650146	0.816812
FBgn0000360	12798.4	-0.856352	2.13067	-0.401918	0.687745	0.839149
FBgn0000370	1565.94	0.269862	0.201213	1.34118	0.179863	0.38457
FBgn0000376	2867.44	0.202572	0.134073	1.51091	0.130812	0.312129
FBgn0000377	1088.74	-0.188827	0.115489	-1.63502	0.102044	0.263611
FBgn0000382	3422.57	0.306694	0.0833374	3.68015	0.000233098	0.00300032
FBgn0000384	1575.05	0.147234	0.14248	1.03337	0.301433	0.530423
FBgn0000394	350.816	-0.0358983	0.117599	-0.30526	0.760168	0.883253
FBgn0000395	230.214	0.304601	0.243297	1.25198	0.210579	0.425668
FBgn0000404	22922.2	0.00530631	0.153777	0.0345066	0.972473	0.987261
FBgn0000405	43221.2	-0.0893414	0.147537	-0.605551	0.544813	0.747115
FBgn0000406	4653.51	0.354864	0.404857	0.876518	0.380749	0.612067
FBgn0000411	26.2476	0.256831	0.387342	0.663061	0.507291	0.721008
FBgn0000412	5812.79	-0.273132	0.14665	-1.86248	0.0625359	0.190135
FBgn0000414	1859.58	0.602246	0.106689	5.64488	1.653e-08	9.48687e-07
FBgn0000416	18912	0.184813	0.240797	0.767506	0.442781	0.667401
FBgn0000422	225.55	0.0404222	0.277531	0.145649	0.884198	0.947638
FBgn0000426	766.419	-0.621135	0.147717	-4.20491	2.6119e-05	0.000483645
FBgn0000427	2479	2.20164	1.47869	1.48891	0.13651	0.32066
FBgn0000439	23.8392	0.0794009	0.442231	0.179546	0.857509	0.935274
FBgn0000442	8.68494	-0.17316	0.700531	-0.247185	0.804765	NA
FBgn0000447	1281.73	-0.154485	0.0872584	-1.77043	0.0766553	0.216384
FBgn0000448	23.7518	0.843511	0.420083	2.00796	0.0446472	0.153045
FBgn0000449	3.62589	1.4818	1.36112	1.08867	0.276301	NA
FBgn0000451	91.1474	-0.307551	0.267526	-1.14961	0.250305	0.473221
FBgn0000454	7375.67	0.0154131	0.147661	0.104382	0.916866	0.962398
FBgn0000455	1131.2	-0.2883	0.123716	-2.33034	0.0197883	0.0861208
FBgn0000459	50.994	0.325142	0.278734	1.16649	0.243415	0.465396
FBgn0000463	2102.7	0.147071	0.142321	1.03337	0.301431	0.530423
FBgn0000464	60.7059	0.368712	0.187551	1.96593	0.0493067	0.162818
FBgn0000473	204.793	-0.190056	0.348757	-0.544952	0.585786	0.774681
FBgn0000477	324.056	-0.0429223	0.419146	-0.102404	0.918436	0.963384
FBgn0000479	2717	-0.0042226	0.0784101	-0.0538528	0.957052	0.980122
FBgn0000482	604.083	0.0940318	0.0873908	1.07599	0.281931	0.506982
FBgn0000489	701.646	0.0975917	0.20126	0.484904	0.627745	0.802961
FBgn0000490	121.132	0.428107	0.34028	1.2581	0.208355	0.422741
FBgn0000492	93.9891	0.507188	0.427161	1.18735	0.235091	0.456236
FBgn0000499	1683.42	-0.0202696	0.115387	-0.175667	0.860556	0.936625
FBgn0000500	40.5579	0.092241	0.301741	0.305696	0.759836	0.883253
FBgn0000504	264.176	0.710684	0.364008	1.95238	0.0508926	0.166021
FBgn0000520	848.632	-0.1934	0.156936	-1.23235	0.217818	0.435105
FBgn0000524	2229.81	0.199995	0.135552	1.47541	0.140101	0.326128
FBgn0000527	37.4404	-0.0507511	0.43407	-0.116919	0.906924	0.957682
FBgn0000529	4.03939	0.0754863	0.789984	0.0955542	0.923875	NA
FBgn0000533	866.718	-0.318628	0.136409	-2.33583	0.0195002	0.0853209
FBgn0000535	88.9017	0.873695	0.288945	3.02374	0.00249672	0.0189311
FBgn0000536	2028.32	0.0148456	0.117349	0.126508	0.89933	0.954784
FBgn0000541	8040.83	0.795612	0.118141	6.73442	1.64591e-11	1.99419e-09
FBgn0000542	42.5589	0.97683	0.456864	2.13812	0.032507	0.121209
FBgn0000543	894.743	-0.0904825	0.0793546	-1.14023	0.25419	0.476658
FBgn0000546	1801.12	0.254743	0.114843	2.21818	0.0265423	0.105631
FBgn0000547	3048.93	0.296706	0.0959716	3.0916	0.00199082	0.0160503
FBgn0000557	1271.99	0.0976948	0.321992	0.303408	0.761579	0.883585
FBgn0000559	81698.8	0.108755	0.0894178	1.21626	0.223887	0.442543
FBgn0000560	2.44462	0.598726	0.919768	0.650953	0.515077	NA
FBgn0000562	3513.51	0.287294	0.0920394	3.12143	0.00179976	0.0148178
FBgn0000565	857.787	-0.223156	0.142161	-1.56974	0.116476	0.287933
FBgn0000566	2054.86	-0.24636	0.098067	-2.51216	0.0119996	0.0594769
FBgn0000567	194.504	0.852606	0.361946	2.35561	0.0184921	0.0816136
FBgn0000568	1402.49	0.618285	0.231249	2.67367	0.00750254	0.0430836
FBgn0000575	1627.85	0.195971	0.119569	1.63898	0.101218	0.262445
FBgn0000576	14.2438	0.232149	0.436618	0.531698	0.594935	0.780317
FBgn0000577	6.49219	-0.209351	0.632814	-0.330826	0.740776	NA
FBgn0000578	1849.97	0.212386	0.109624	1.93741	0.0526951	0.169892
FBgn0000579	16001.4	-0.175677	0.0741847	-2.3681	0.0178797	0.0796151
FBgn0000581	4623.32	0.679647	0.114737	5.92354	3.15081e-09	2.14737e-07
FBgn0000588	1591.15	-0.289629	0.185513	-1.56123	0.11847	0.291139
FBgn0000592	2178.97	0.208275	0.442405	0.470779	0.637799	0.808703
FBgn0000611	3359.65	-0.0198428	0.0870176	-0.228032	0.819622	0.915104
FBgn0000615	8286.9	-0.171756	0.169836	-1.0113	0.311871	0.541238
FBgn0000617	583.83	-0.307083	0.106572	-2.88148	0.00395818	0.0266066
FBgn0000618	240.583	-0.406968	0.124828	-3.26025	0.00111316	0.0100594
FBgn0000625	22.2247	-0.124465	0.380439	-0.327161	0.743546	0.874226
FBgn0000629	1554	0.0399725	0.116219	0.34394	0.730892	0.867779
FBgn0000633	45.4955	0.667573	0.287639	2.32087	0.020294	0.0876606
FBgn0000635	962.737	0.523389	0.235488	2.22257	0.0262447	0.104787
FBgn0000636	915.979	0.310144	0.280974	1.10382	0.269672	0.493394
FBgn0000639	1.62794	0.673467	1.45163	0.463937	0.642693	NA
FBgn0000640	1.10993	0.477179	1.42281	0.335379	0.737339	NA
FBgn0000644	113.385	3.04462	1.33397	2.28238	0.0224672	0.0943486
FBgn0000658	11.1025	0.699234	0.557377	1.25451	0.209658	0.424568
FBgn0000659	494.943	0.678511	0.252847	2.68349	0.00728589	0.0421602
FBgn0000662	2393.02	0.0230921	0.116619	0.198013	0.843035	0.92836
FBgn0000667	2788.6	0.107374	0.0670256	1.60198	0.10916	0.275326
FBgn0000709	2410.03	0.191081	0.111994	1.70617	0.087976	0.237719
FBgn0000711	1887.97	0.0243435	0.0758404	0.320983	0.748223	0.876574
FBgn0000715	98.311	-0.242084	0.260489	-0.929346	0.35271	0.583529
FBgn0000719	1234.14	0.353525	0.0793872	4.45317	8.46115e-06	0.000185352
FBgn0000721	6419.25	0.286666	0.0953015	3.00799	0.00262981	0.0196718
FBgn0000723	338.561	0.322495	0.234374	1.37598	0.168828	0.369838
FBgn0000808	178.858	-0.0636795	0.199015	-0.319974	0.748988	0.876842
FBgn0000810	1128.36	0.191895	0.104894	1.82941	0.0673381	0.199586
FBgn0000826	1396.64	-0.410627	0.189908	-2.16224	0.0305999	0.116308
FBgn0000927	4826.98	-0.211744	0.149845	-1.41308	0.157632	0.353519
FBgn0000928	30.3564	0.454384	0.358705	1.26673	0.205251	0.418346
FBgn0000964	412.187	1.07136	0.460177	2.32815	0.019904	0.0865475
FBgn0000996	4817.78	-0.0175594	0.159757	-0.109913	0.912478	0.96026
FBgn0001075	14.2037	1.3393	0.401355	3.33695	0.000847044	0.00821313
FBgn0001078	2898.73	0.136352	0.112236	1.21487	0.224415	0.44314
FBgn0001079	877.293	0.0614595	0.134573	0.456699	0.647887	0.81528
FBgn0001083	13.7354	0.679631	0.46847	1.45075	0.146851	0.337888
FBgn0001084	422.433	-0.289612	0.20068	-1.44316	0.148976	0.34083
FBgn0001085	1862.77	-0.069225	0.171171	-0.40442	0.685904	0.837837
FBgn0001086	2761.78	-0.245377	0.184134	-1.3326	0.182664	0.388109
FBgn0001087	2553.04	0.268865	0.118403	2.27077	0.0231611	0.0963558
FBgn0001089	54.6491	-0.755918	0.387744	-1.94953	0.0512324	0.16643
FBgn0001090	428.894	0.0528987	0.367696	0.143866	0.885607	0.948422
FBgn0001091	10269.9	-0.276467	0.0781497	-3.53765	0.000403698	0.00466105
FBgn0001092	22865.9	-0.248365	0.0927383	-2.67813	0.00740355	0.0426901
FBgn0001098	5281.69	0.00600264	0.0676766	0.0886959	0.929324	0.966654
FBgn0001099	33.5346	-1.6337	0.39878	-4.09674	4.19013e-05	0.00071766
FBgn0001104	4652.88	-0.131399	0.134269	-0.978629	0.327763	0.558488
FBgn0001105	7296.35	-0.134371	0.0669088	-2.00827	0.0446148	0.152987
FBgn0001108	2826.57	0.265225	0.0903017	2.9371	0.00331296	0.0232073
FBgn0001112	66.879	0.245727	0.329686	0.745335	0.456069	0.678881
FBgn0001114	2633.81	0.495682	0.536906	0.92322	0.355892	0.586816
FBgn0001120	3485.05	-0.400651	0.167236	-2.39572	0.0165879	0.075148
FBgn0001122	1785.56	0.371871	0.108107	3.43983	0.000582075	0.00620248
FBgn0001123	510.6	0.0526691	0.225618	0.233444	0.815417	0.912798
FBgn0001124	4257.61	-0.0103961	0.0827713	-0.1256	0.900049	0.955031
FBgn0001125	7909.51	-0.104054	0.0765514	-1.35927	0.174062	0.377096
FBgn0001128	5333.68	-0.0842148	0.141767	-0.594036	0.552488	0.752574
FBgn0001133	761.735	-0.184071	0.0929019	-1.98135	0.0475521	0.159221
FBgn0001134	25.1683	0.878179	0.502668	1.74704	0.0806309	0.223977
FBgn0001137	474.088	0.00952123	0.11002	0.0865407	0.931037	0.967582
FBgn0001138	15.3702	0.184904	0.456525	0.405026	0.685459	0.837837
FBgn0001139	5507.92	-0.00365455	0.127084	-0.028757	0.977058	0.990052
FBgn0001142	6127.23	-0.166813	0.0790058	-2.1114	0.0347381	0.127685
FBgn0001145	3290.29	0.0519696	0.333037	0.156048	0.875996	0.944665
FBgn0001147	1.31091	-0.648068	1.34309	-0.482521	0.629436	NA
FBgn0001149	16309.8	-0.468702	0.100939	-4.64341	3.42703e-06	8.62383e-05
FBgn0001150	15.864	0.708162	0.519068	1.3643	0.172474	0.374893
FBgn0001168	1138.57	0.439796	0.232712	1.88987	0.0587748	0.182555
FBgn0001169	2462.24	0.286923	0.109956	2.60945	0.0090689	0.0491182
FBgn0001170	5.04434	-0.0112505	0.62604	-0.017971	0.985662	NA
FBgn0001179	740.522	0.071695	0.119895	0.597983	0.549851	0.751251
FBgn0001180	2153.85	0.144556	0.154159	0.937704	0.348397	0.579323
FBgn0001185	529.145	-0.00951673	0.093145	-0.102171	0.918621	0.963384
FBgn0001186	5297.12	0.0238958	0.0629934	0.379339	0.704436	0.851711
FBgn0001187	1204.65	0.317655	0.372825	0.852023	0.394202	0.626205
FBgn0001189	792.728	0.259591	0.12212	2.1257	0.0335281	0.124121
FBgn0001197	10534.1	-0.303348	0.151922	-1.99673	0.0458545	0.155338
FBgn0001202	1173.01	0.0136915	0.0851485	0.160796	0.872254	0.942661
FBgn0001206	1320.91	0.26063	0.155044	1.68101	0.0927605	0.247177
FBgn0001208	2367.06	0.0386851	0.414765	0.0932698	0.925689	0.965684
FBgn0001215	8751.38	0.207402	0.131154	1.58137	0.113794	0.28323
FBgn0001216	208.595	-0.125021	0.248195	-0.503722	0.614457	0.793034
FBgn0001217	12.9399	1.17346	0.47413	2.47497	0.0133247	0.0640393
FBgn0001218	17302.8	0.0432017	0.063094	0.684719	0.493521	0.709347
FBgn0001220	6297.47	0.0612695	0.0600577	1.02018	0.307645	0.536902
FBgn0001222	3679.61	0.0351125	0.149438	0.234963	0.814237	0.912541
FBgn0001224	120.006	-0.56422	0.212311	-2.65751	0.00787197	0.0444508
FBgn0001225	16103.5	-0.385582	0.163731	-2.35497	0.0185241	0.081706
FBgn0001226	11680.3	-0.471137	0.195453	-2.41049	0.0159312	0.0729578
FBgn0001227	4.84662	-0.61645	0.67269	-0.916396	0.359459	NA
FBgn0001229	9.87338	-0.0176152	0.556947	-0.0316282	0.974769	0.988569
FBgn0001230	191.969	0.413875	0.42891	0.964946	0.334572	0.565994
FBgn0001233	54109.2	0.103047	0.0942125	1.09377	0.274055	0.498254
FBgn0001234	1587.2	0.224079	0.242197	0.925192	0.354866	0.585615
FBgn0001235	947.017	0.366234	0.23797	1.53899	0.123806	0.30054
FBgn0001247	1406.3	0.158467	0.071569	2.21419	0.0268157	0.106374
FBgn0001248	8440.66	-0.0043507	0.063631	-0.0683739	0.945488	0.975609
FBgn0001250	527.014	0.551039	0.306817	1.79598	0.0724971	0.208762
FBgn0001253	4.42088	-0.601199	0.681751	-0.881844	0.377861	NA
FBgn0001254	1.28552	0.364379	1.85209	0.196739	0.844032	NA
FBgn0001255	17.1548	-0.61675	0.378684	-1.62867	0.103383	0.265881
FBgn0001256	10.1378	-0.199234	0.830666	-0.239849	0.810448	0.91077
FBgn0001257	531.12	-0.196224	0.21412	-0.91642	0.359447	0.589901
FBgn0001258	387.343	0.395809	0.380724	1.03962	0.298515	0.527195
FBgn0001259	7.88975	0.0324936	0.806044	0.0403125	0.967844	NA
FBgn0001263	199.475	0.239017	0.316704	0.754702	0.450428	0.673959
FBgn0001269	7.82906	-0.30739	0.59245	-0.518846	0.603868	NA
FBgn0001276	305.157	-0.325671	0.169909	-1.91674	0.0552704	0.175502
FBgn0001280	1391.39	-0.40622	0.141654	-2.86769	0.00413476	0.0274922
FBgn0001285	46.4858	0.434582	0.805152	0.539752	0.589368	0.776537
FBgn0001291	1480.34	-0.180189	0.0950345	-1.89604	0.0579545	0.180963
FBgn0001296	429.257	0.49895	0.421919	1.18257	0.236979	0.458859
FBgn0001297	2008.77	0.408388	0.224199	1.82154	0.0685244	0.201952
FBgn0001301	1784.2	0.444769	0.111354	3.99421	6.49105e-05	0.00104316
FBgn0001308	4354.33	0.189228	0.0833919	2.26914	0.0232596	0.0966834
FBgn0001311	4.08628	-0.317267	0.729569	-0.434869	0.663657	NA
FBgn0001316	4041.01	0.6737	0.11744	5.73653	9.66343e-09	5.78274e-07
FBgn0001319	13.4581	0.773216	0.43793	1.76562	0.0774604	0.218009
FBgn0001320	40.4617	0.0768162	0.381931	0.201126	0.8406	0.927031
FBgn0001321	4.87853	-0.222327	0.796256	-0.279215	0.78008	NA
FBgn0001323	66.5633	0.391452	0.269798	1.45091	0.146805	0.337888
FBgn0001324	817.624	0.857951	0.135711	6.32188	2.58393e-10	2.34802e-08
FBgn0001325	3.31045	-0.733312	0.940523	-0.779685	0.435577	NA
FBgn0001330	1156.16	0.0311866	0.108062	0.288598	0.772889	0.889334
FBgn0001341	1357.47	0.163494	0.112295	1.45593	0.145412	0.335466
FBgn0001404	3089.17	0.204019	0.0846068	2.41138	0.0158924	0.0728821
FBgn0001491	723.773	-0.307769	0.122144	-2.51973	0.0117445	0.0589454
FBgn0001565	3436.31	-0.113937	0.104566	-1.08962	0.275881	0.5003
FBgn0001612	1281.63	0.030486	0.146782	0.207696	0.835466	0.923965
FBgn0001624	3024.34	0.400162	0.0669223	5.97949	2.23834e-09	1.60344e-07
FBgn0001941	2979.36	-0.0439506	0.0701314	-0.62669	0.530863	0.738781
FBgn0001942	25582.9	0.0741921	0.0694615	1.0681	0.285474	0.511715
FBgn0001961	2411.52	-0.219666	0.0651802	-3.37013	0.000751323	0.00744797
FBgn0001965	1624.47	0.479621	0.105678	4.53853	5.66472e-06	0.000132051
FBgn0001970	3.89356	-2.53137	1.09642	-2.30875	0.0209572	NA
FBgn0001977	978.716	-0.487431	0.147958	-3.29438	0.000986398	0.00914982
FBgn0001978	4777.89	0.130632	0.100286	1.3026	0.192713	0.403272
FBgn0001986	1651.38	0.149065	0.104608	1.42498	0.154164	0.348689
FBgn0001987	624.832	0.390599	0.190847	2.04666	0.0406917	0.143341
FBgn0001989	1339.38	-0.519132	0.142917	-3.6324	0.0002808	0.00347512
FBgn0001990	812.536	-0.18495	0.151202	-1.22319	0.221256	0.439378
FBgn0001991	293.443	0.826059	0.290034	2.84814	0.00439751	0.0288291
FBgn0001992	4.57604	0.43327	0.667476	0.649117	0.516263	NA
FBgn0001994	3046.75	0.237864	0.0891119	2.66927	0.00760161	0.0435252
FBgn0001995	898.11	-0.442036	0.125094	-3.53362	0.000409916	0.00469801
FBgn0002021	759.38	-0.242297	0.0987744	-2.45304	0.0141655	0.0668948
FBgn0002022	1445.19	-0.121326	0.0675424	-1.79629	0.0724482	0.208762
FBgn0002023	37.0364	0.374295	0.329278	1.13671	0.255658	0.478508
FBgn0002031	5242.75	-0.353136	0.098241	-3.59459	0.000324904	0.00391338
FBgn0002036	518.887	-0.240334	0.105009	-2.28871	0.022096	0.0931087
FBgn0002044	4729.05	0.23648	0.108546	2.17862	0.0293602	0.113348
FBgn0002069	884.505	-0.0250306	0.0801061	-0.312468	0.754685	0.880046
FBgn0002121	6245.1	0.222442	0.103849	2.14199	0.0321945	0.120349
FBgn0002174	1624.26	-0.209622	0.122378	-1.7129	0.08673	0.235194
FBgn0002183	3782.89	0.249157	0.0985084	2.5293	0.011429	0.0578762
FBgn0002283	1821.72	-0.245541	0.147685	-1.6626	0.0963923	0.253651
FBgn0002284	3170.35	-0.397362	0.112709	-3.52556	0.000422592	0.00482808
FBgn0002306	98.5018	0.345234	0.282979	1.22	0.222466	0.440799
FBgn0002354	250.323	-0.387894	0.129922	-2.9856	0.00283023	0.0208813
FBgn0002413	8292.36	0.0529557	0.137316	0.385648	0.699758	0.848144
FBgn0002431	5362.86	0.740837	0.100144	7.39771	1.3855e-13	2.77495e-11
FBgn0002441	2423.95	0.162142	0.117058	1.38514	0.166011	0.366449
FBgn0002466	1951.12	0.207189	0.178665	1.15965	0.246191	0.468786
FBgn0002521	2116.38	0.117592	0.127676	0.921016	0.357042	0.587822
FBgn0002522	12.567	0.5934	0.515579	1.15094	0.249757	0.473051
FBgn0002524	2222.45	0.0354387	0.111247	0.31856	0.75006	0.877402
FBgn0002525	4034.13	0.116539	0.126148	0.923825	0.355577	0.586493
FBgn0002526	1134.42	1.32115	0.363417	3.63537	0.000277586	0.00344518
FBgn0002531	9.24288	-0.612448	0.854076	-0.717089	0.473319	0.692996
FBgn0002542	3322.41	0.0892033	0.142253	0.627076	0.530609	0.738743
FBgn0002543	60.4331	1.60572	0.523819	3.06542	0.00217368	0.0170933
FBgn0002552	1862.25	0.155359	0.141799	1.09563	0.27324	0.497745
FBgn0002562	29.852	0.836523	1.43406	0.583326	0.559674	0.757508
FBgn0002563	137.187	-0.755614	1.20128	-0.629009	0.529343	0.737922
FBgn0002564	5.45077	2.01348	0.852927	2.36067	0.0182422	NA
FBgn0002565	57.3882	-0.00180366	1.20464	-0.00149726	0.998805	0.999435
FBgn0002566	1597.58	0.0247868	0.0816705	0.303498	0.76151	0.883585
FBgn0002567	2714.39	-0.0028293	0.106536	-0.0265573	0.978813	0.991032
FBgn0002569	563.236	-0.0314313	0.345472	-0.090981	0.927508	0.966096
FBgn0002570	8796.51	-0.0550775	0.296168	-0.185967	0.852471	0.933413
FBgn0002571	406.283	0.0568136	0.462053	0.122959	0.90214	0.955947
FBgn0002573	8.80359	0.421995	0.505523	0.83477	0.403847	NA
FBgn0002576	18.7452	0.176589	0.343114	0.514664	0.606788	0.78912
FBgn0002577	5.83707	-0.382928	0.627511	-0.610234	0.541707	NA
FBgn0002578	226.479	-0.247626	0.280169	-0.883842	0.376781	0.60758
FBgn0002579	17056.1	-0.399628	0.110446	-3.61833	0.000296512	0.00363292
FBgn0002590	10747.3	-0.056072	0.197027	-0.28459	0.775958	0.890153
FBgn0002592	4.68488	0.346932	0.822496	0.421804	0.673168	NA
FBgn0002593	17272.6	-0.107549	0.162972	-0.659923	0.509303	0.722194
FBgn0002609	118.535	0.414432	0.30936	1.33964	0.180362	0.385012
FBgn0002622	23102.5	-0.208012	0.0693656	-2.99878	0.00271063	0.0202297
FBgn0002626	15160.2	-0.332062	0.0903478	-3.67537	0.000237501	0.00303889
FBgn0002632	1.41313	0.213354	1.87885	0.113556	0.90959	NA
FBgn0002633	2.92892	0.0349213	0.941259	0.0371006	0.970405	NA
FBgn0002638	8939.06	-0.196917	0.147012	-1.33947	0.180418	0.385012
FBgn0002641	956.959	-0.117171	0.10781	-1.08683	0.277113	0.501387
FBgn0002643	1232.67	0.57449	0.118418	4.85139	1.22602e-06	3.65719e-05
FBgn0002645	3771.49	0.318763	0.175265	1.81875	0.0689501	0.202486
FBgn0002673	2465.08	-0.138756	0.172006	-0.806696	0.419842	0.646534
FBgn0002707	798.59	0.179686	0.129283	1.38986	0.164571	0.364085
FBgn0002709	20.9496	0.0448166	0.353165	0.1269	0.89902	0.954661
FBgn0002715	591.839	-0.254845	0.199611	-1.27671	0.201705	0.414128
FBgn0002716	13.91	0.526067	0.385875	1.36331	0.172785	0.374893
FBgn0002719	6283.86	0.234379	0.3745	0.625843	0.531418	0.73903
FBgn0002723	571.342	0.303783	0.0835883	3.63428	0.000278758	0.00345421
FBgn0002732	43.2899	0.371662	0.430833	0.862658	0.388325	0.619377
FBgn0002733	93.5297	-0.0713455	0.279382	-0.255369	0.798438	0.903583
FBgn0002735	1.08714	0.208586	1.46116	0.142754	0.886485	NA
FBgn0002736	1450.49	-0.319343	0.139947	-2.28188	0.0224963	0.0943881
FBgn0002772	928.405	-0.0961635	0.222457	-0.432279	0.665539	0.826052
FBgn0002773	4429.97	-0.0395505	0.281027	-0.140735	0.888079	0.949309
FBgn0002774	936.282	0.318396	0.0915576	3.47755	0.000506015	0.00556567
FBgn0002775	1460.45	-0.149663	0.160754	-0.931008	0.351849	0.582781
FBgn0002778	1926.58	-0.124144	0.112316	-1.10531	0.269025	0.492576
FBgn0002780	13976.8	-0.177006	0.1382	-1.2808	0.200265	0.41212
FBgn0002781	9590.98	-0.0732753	0.142046	-0.515855	0.605955	0.788916
FBgn0002783	4950.9	0.301214	0.12004	2.50927	0.0120982	0.0597843
FBgn0002787	3907.8	-0.210444	0.10569	-1.99114	0.0464656	0.156493
FBgn0002789	1719.49	0.139349	0.226912	0.614109	0.539144	0.744185
FBgn0002791	1022.9	-0.136352	0.145123	-0.939565	0.347441	0.578394
FBgn0002838	1.19938	0.575452	1.41632	0.4063	0.684522	NA
FBgn0002868	9387.95	-0.424302	0.230756	-1.83874	0.0659527	0.196915
FBgn0002869	71.7276	0.0733773	0.675685	0.108597	0.913522	0.961015
FBgn0002872	1743.39	0.309019	0.123755	2.49702	0.0125241	0.0612721
FBgn0002873	28.7317	-2.60431	0.379873	-6.85573	7.09506e-12	9.28412e-10
FBgn0002878	1302.29	0.0467288	0.147317	0.317199	0.751093	0.877736
FBgn0002887	785.022	0.209818	0.145132	1.4457	0.14826	0.33972
FBgn0002891	909.288	0.452073	0.132587	3.40964	0.000650491	0.00674832
FBgn0002899	1216.94	-0.0318182	0.171301	-0.185745	0.852645	0.933482
FBgn0002901	854.445	-0.237245	0.179608	-1.32091	0.186532	0.393994
FBgn0002905	325.329	0.501637	0.13097	3.83016	0.000128059	0.00181878
FBgn0002906	1729.8	0.379254	0.151261	2.50727	0.0121667	0.0600018
FBgn0002917	108.716	0.614675	0.278365	2.20817	0.0272327	0.107416
FBgn0002921	10660.7	0.423869	0.118749	3.56945	0.000357733	0.00421071
FBgn0002922	7.52012	-0.496863	0.564268	-0.880545	0.378564	NA
FBgn0002924	1931.03	-0.0755867	0.17381	-0.43488	0.663649	0.825026
FBgn0002926	251.482	2.02652	0.762783	2.65674	0.00789006	0.0445017
FBgn0002930	1321.34	-0.117318	0.337151	-0.347969	0.727864	0.866232
FBgn0002931	29.5162	0.229183	0.412473	0.555631	0.578463	0.769455
FBgn0002932	618.538	-0.221998	0.144301	-1.53844	0.12394	0.300704
FBgn0002937	66.7941	0.277511	0.381676	0.727085	0.467174	0.688267
FBgn0002938	1154.59	0.729359	0.377821	1.93043	0.053553	0.171867
FBgn0002939	9.64088	0.830542	0.739818	1.12263	0.261594	0.485113
FBgn0002940	12658.9	0.364864	0.431451	0.845668	0.397738	0.62948
FBgn0002941	6.10044	0.47658	0.676102	0.704894	0.480876	NA
FBgn0002945	76.9524	0.799557	0.322967	2.47566	0.0132989	0.063978
FBgn0002948	1756.1	-0.135322	0.14756	-0.917067	0.359108	0.589641
FBgn0002962	6243.27	-0.0814061	0.151678	-0.536703	0.591473	0.777886
FBgn0002973	1746.42	0.0705374	0.0775431	0.909653	0.363005	0.593855
FBgn0002985	46.762	0.164663	0.344314	0.478234	0.632483	0.805815
FBgn0002989	646.605	-0.00487374	0.140559	-0.0346739	0.97234	0.987261
FBgn0003002	4.52702	0.906607	0.811769	1.11683	0.264068	NA
FBgn0003008	410.081	-0.41071	0.146055	-2.81202	0.0049232	0.031435
FBgn0003009	1.61771	0.162667	1.43666	0.113226	0.909851	NA
FBgn0003011	14.625	0.250228	0.453516	0.551751	0.581119	0.771419
FBgn0003015	1778.99	0.0522778	0.165866	0.315181	0.752624	0.878601
FBgn0003016	1425.31	0.575136	0.080756	7.1219	1.06452e-12	1.65828e-10
FBgn0003023	6132.18	0.135543	0.136823	0.990647	0.321858	0.551694
FBgn0003028	4673.57	0.297238	0.126036	2.35836	0.0183559	0.0811462
FBgn0003041	3237.03	0.218567	0.12632	1.73027	0.0835827	0.229371
FBgn0003042	826.364	-0.0850483	0.136624	-0.622499	0.533614	0.741134
FBgn0003044	3787.62	0.380054	0.136719	2.77981	0.00543911	0.0338917
FBgn0003046	13.308	1.05382	0.577334	1.82533	0.0679513	0.200684
FBgn0003048	1630.19	0.822393	0.113773	7.22836	4.88858e-13	8.56723e-11
FBgn0003053	936.88	0.702029	0.315651	2.22407	0.0261437	0.104596
FBgn0003062	3193.67	-0.154125	0.179133	-0.860394	0.389572	0.620962
FBgn0003068	239.414	0.36417	0.241995	1.50487	0.132359	0.31452
FBgn0003071	2159.13	0.229317	0.123256	1.86048	0.0628172	0.190568
FBgn0003074	6478.31	0.0165679	0.0609305	0.271915	0.785687	0.895868
FBgn0003076	3990.48	0.125143	0.163375	0.765985	0.443685	0.667944
FBgn0003079	1650.02	-0.00610047	0.133684	-0.0456336	0.963602	0.983035
FBgn0003082	978.577	-0.322427	0.132347	-2.43622	0.0148415	0.0693716
FBgn0003087	1867.96	-0.389158	0.200964	-1.93646	0.0528111	0.170154
FBgn0003089	9.81274	0.977126	0.767798	1.27263	0.203148	0.415873
FBgn0003090	43.7133	0.41516	0.315812	1.31458	0.188652	0.397217
FBgn0003091	219.242	0.416187	0.244663	1.70106	0.0889315	0.239378
FBgn0003093	1372.52	0.236798	0.074176	3.19239	0.00141103	0.0122547
FBgn0003114	568.571	-0.331647	0.173904	-1.90707	0.0565111	0.177927
FBgn0003116	646.152	-0.204654	0.0904799	-2.26187	0.0237055	0.0978436
FBgn0003117	24.9357	0.511718	0.371219	1.37848	0.168055	0.368894
FBgn0003118	655.591	0.417245	0.151838	2.74797	0.00599664	0.0364177
FBgn0003124	8588.87	-0.091158	0.160542	-0.567814	0.570161	0.764734
FBgn0003129	24.0712	-0.162552	0.400134	-0.406244	0.684564	0.837613
FBgn0003130	1.83894	-1.15752	1.23628	-0.936288	0.349125	NA
FBgn0003134	2376.38	0.0246902	0.0854759	0.288855	0.772692	0.889285
FBgn0003137	2699.67	0.796729	0.367268	2.16934	0.0300567	0.11509
FBgn0003139	2017.76	-0.142405	0.11879	-1.1988	0.230606	0.45146
FBgn0003141	727.727	-0.109205	0.0908915	-1.20149	0.229561	0.450312
FBgn0003145	1.13675	-0.293281	1.6996	-0.172559	0.862998	NA
FBgn0003149	1542.21	0.297683	0.276058	1.07834	0.280884	0.505798
FBgn0003159	2046.89	0.332952	0.0915891	3.63528	0.000277679	0.00344518
FBgn0003162	329.382	0.00612358	0.250195	0.0244753	0.980474	0.991758
FBgn0003165	5351.91	0.394193	0.113966	3.45886	0.000542458	0.00588767
FBgn0003169	2050.29	-0.156796	0.128934	-1.2161	0.223949	0.442576
FBgn0003174	39.6862	0.0224213	0.769321	0.0291442	0.97675	0.990052
FBgn0003175	1568.75	0.534565	0.113621	4.7048	2.54109e-06	6.69176e-05
FBgn0003187	2129.65	0.0100568	0.169212	0.0594331	0.952607	0.977985
FBgn0003189	1696.9	0.66088	0.210354	3.14175	0.0016794	0.0140154
FBgn0003204	3906.65	-0.0902359	0.0865523	-1.04256	0.297153	0.525778
FBgn0003205	2958.78	-0.146695	0.129059	-1.13665	0.255685	0.478508
FBgn0003206	1417.94	-0.159123	0.089538	-1.77715	0.0755432	0.21421
FBgn0003209	1620.57	0.339533	0.094399	3.59678	0.000322175	0.00388909
FBgn0003210	2607.47	0.1468	0.089954	1.63194	0.102692	0.264588
FBgn0003218	2141.19	0.267729	0.0782751	3.42036	0.000625383	0.00655017
FBgn0003227	237.902	-0.0255458	0.186261	-0.13715	0.890912	0.950033
FBgn0003231	6360.61	0.099544	0.0892304	1.11558	0.2646	0.487922
FBgn0003248	73.684	0.973301	0.580447	1.67681	0.093579	0.248346
FBgn0003249	737.472	0.0448697	0.305312	0.146963	0.883161	0.94694
FBgn0003250	1293.49	0.19165	0.329192	0.582184	0.560442	0.757914
FBgn0003254	13.8331	0.321425	0.576366	0.557676	0.577066	0.768846
FBgn0003255	16.4813	0.828017	0.570787	1.45066	0.146875	0.337888
FBgn0003256	1716.04	0.128563	0.126546	1.01594	0.309656	0.539301
FBgn0003257	1665.28	-0.206442	0.105184	-1.96268	0.0496835	0.163677
FBgn0003261	18758.7	0.0960423	0.0773668	1.24139	0.214462	0.430945
FBgn0003267	1.24163	2.98419	1.68324	1.77289	0.0762478	NA
FBgn0003268	1425.88	0.416674	0.147017	2.83418	0.00459432	0.0298008
FBgn0003274	21422.1	-0.192527	0.191286	-1.00649	0.314182	0.543999
FBgn0003275	618.16	-0.296411	0.105694	-2.80443	0.00504059	0.0319788
FBgn0003277	4141.32	0.433385	0.0925827	4.68106	2.85399e-06	7.4098e-05
FBgn0003278	907.588	0.281326	0.0849534	3.31153	0.000927859	0.00875578
FBgn0003279	31140.1	-0.128329	0.0949728	-1.35122	0.176626	0.380385
FBgn0003285	118.692	-0.129456	0.222229	-0.582533	0.560208	0.757701
FBgn0003292	825.629	0.0913782	0.183741	0.497322	0.618962	0.796244
FBgn0003295	5.68524	0.790878	0.629029	1.2573	0.208645	NA
FBgn0003300	4.34401	0.891366	0.821697	1.08479	0.278016	NA
FBgn0003301	445.157	0.730262	0.143189	5.09999	3.39664e-07	1.24383e-05
FBgn0003302	306.241	-0.190598	0.140889	-1.35283	0.176111	0.379942
FBgn0003308	438.012	0.583728	0.362807	1.60892	0.107633	0.273019
FBgn0003310	2297.96	0.285049	0.115415	2.46977	0.0135199	0.0647241
FBgn0003312	25.0557	1.00134	0.672857	1.48819	0.1367	0.320951
FBgn0003317	1853.47	-0.0586589	0.140149	-0.418546	0.675548	0.833102
FBgn0003319	2.198	-0.145606	1.19913	-0.121426	0.903353	NA
FBgn0003321	1608.07	-0.050143	0.0732686	-0.684372	0.49374	0.709557
FBgn0003326	14.0376	1.00334	0.446089	2.2492	0.0244997	0.0999336
FBgn0003330	716.404	-0.257143	0.132842	-1.93571	0.052903	0.170294
FBgn0003334	2658.73	0.310151	0.137274	2.25935	0.0238617	0.0982705
FBgn0003339	18.0176	0.132325	0.466321	0.283765	0.776591	0.890395
FBgn0003345	1037.1	0.516822	0.174328	2.96465	0.00303031	0.0218561
FBgn0003346	2427.33	-0.173403	0.14278	-1.21448	0.224566	0.44326
FBgn0003353	286.89	0.0322102	0.139494	0.230908	0.817386	0.913752
FBgn0003356	1748.23	0.787053	0.677731	1.16131	0.245518	0.468048
FBgn0003357	1750.51	0.475841	0.739729	0.643264	0.520053	0.731518
FBgn0003358	1923.09	-0.276291	0.662284	-0.417178	0.676548	0.833707
FBgn0003360	22522	-0.0861069	0.050839	-1.69372	0.0903187	0.242315
FBgn0003366	320.886	0.580111	0.371589	1.56117	0.118485	0.291139
FBgn0003371	3380	0.404799	0.114855	3.52443	0.000424399	0.00484309
FBgn0003372	1.77255	1.55828	1.37148	1.1362	0.255875	NA
FBgn0003380	504.297	0.350332	0.212317	1.65005	0.0989335	0.258571
FBgn0003382	1.53906	1.54197	1.40658	1.09626	0.272966	NA
FBgn0003386	118.349	0.428444	0.300473	1.4259	0.153897	0.348247
FBgn0003388	30.3659	0.429887	0.379079	1.13403	0.256782	0.479921
FBgn0003390	269.51	0.471786	0.35361	1.3342	0.182138	0.387576
FBgn0003391	2757.19	0.498944	0.0770647	6.47436	9.52167e-11	9.34457e-09
FBgn0003392	2812.12	0.215814	0.0623205	3.46297	0.000534246	0.00583214
FBgn0003396	1316.07	0.926234	0.0852134	10.8696	1.60924e-27	7.89656e-24
FBgn0003401	847.122	-0.215592	0.143166	-1.50589	0.132095	0.314275
FBgn0003410	3287.16	-0.0563201	0.144157	-0.390686	0.69603	0.845819
FBgn0003411	2.1051	0.655455	1.37195	0.477756	0.632824	NA
FBgn0003415	4638.15	0.858055	0.130869	6.55658	5.50546e-11	5.93743e-09
FBgn0003416	1492.64	0.40039	0.104242	3.84096	0.000122553	0.00176613
FBgn0003423	2717.21	-0.0124424	0.0866079	-0.143663	0.885766	0.94849
FBgn0003429	547.046	0.714484	0.293061	2.43801	0.0147684	0.0691495
FBgn0003430	15.9024	-0.575099	0.474939	-1.21089	0.225937	0.445247
FBgn0003435	518.271	0.802006	0.28598	2.80441	0.00504087	0.0319788
FBgn0003444	1121.26	0.151422	0.145101	1.04356	0.29669	0.525296
FBgn0003447	2828.71	0.0194505	0.122402	0.158906	0.873743	0.94375
FBgn0003448	2.23464	-0.491532	1.15998	-0.423741	0.671755	NA
FBgn0003449	1267.38	-0.371248	0.135562	-2.73858	0.00617044	0.0371286
FBgn0003450	184.319	-0.265774	0.166863	-1.59276	0.111214	0.279161
FBgn0003459	1248.46	0.0390612	0.160981	0.242645	0.80828	0.909895
FBgn0003460	37.8702	0.438788	0.32455	1.35199	0.176379	0.380352
FBgn0003462	6127.25	-0.380324	0.0738172	-5.15224	2.57388e-07	9.75291e-06
FBgn0003463	899.753	0.328386	0.230789	1.42288	0.154771	0.349579
FBgn0003464	3100.87	0.129235	0.0903352	1.43062	0.152539	0.346321
FBgn0003475	2770.68	0.398052	0.108316	3.67491	0.000237936	0.0030405
FBgn0003479	648.91	-0.567493	0.16821	-3.37372	0.000741609	0.00738149
FBgn0003480	320.35	-0.387468	0.178548	-2.17011	0.0299985	0.114957
FBgn0003482	178.918	-0.363696	0.222469	-1.63482	0.102087	0.263654
FBgn0003483	2756.21	0.232375	0.149462	1.55474	0.120008	0.293852
FBgn0003486	33.2527	2.21985	0.778124	2.85282	0.0043333	0.0285033
FBgn0003495	1741.6	-0.0168123	0.155849	-0.107876	0.914094	0.961218
FBgn0003499	41.6969	0.564481	0.289385	1.95062	0.0511018	0.166229
FBgn0003502	4186.29	-0.0258369	0.152235	-0.169717	0.865233	0.938379
FBgn0003507	647.407	0.60588	0.387522	1.56347	0.117942	0.290471
FBgn0003512	812.423	-0.237382	0.123904	-1.91585	0.0553847	0.175621
FBgn0003513	20.0218	0.127696	0.431546	0.295904	0.767304	0.886112
FBgn0003514	3018.46	-0.0523994	0.139316	-0.37612	0.706828	0.85264
FBgn0003515	155.709	0.143972	0.302083	0.476596	0.63365	0.806389
FBgn0003517	21922	0.114763	0.277752	0.413186	0.67947	0.834988
FBgn0003520	3710.1	0.332956	0.130323	2.55485	0.0106234	0.0548725
FBgn0003525	7466.98	-0.109417	0.185637	-0.589414	0.555583	0.755089
FBgn0003527	353.906	-0.265372	0.136444	-1.94492	0.0517848	0.167728
FBgn0003545	1578.17	-0.273852	0.188855	-1.45006	0.147041	0.337888
FBgn0003557	3648.17	0.211844	0.0766625	2.76333	0.00572153	0.0351384
FBgn0003559	674.601	0.0616324	0.101851	0.605125	0.545096	0.747115
FBgn0003567	2553.6	0.0443699	0.127822	0.347122	0.7285	0.866291
FBgn0003575	1639.05	0.339149	0.10016	3.38607	0.000709003	0.00721801
FBgn0003598	4283.86	0.239031	0.139479	1.71375	0.0865755	0.234996
FBgn0003607	3633.6	-0.245433	0.131714	-1.86338	0.0624083	0.190092
FBgn0003612	5291.27	-0.0145384	0.153134	-0.0949387	0.924364	0.965486
FBgn0003638	2784.74	0.176357	0.0752597	2.34331	0.0191137	0.0839294
FBgn0003651	395.397	0.665861	0.359716	1.85108	0.0641586	0.193264
FBgn0003654	658.92	0.233677	0.0923521	2.53029	0.0113969	0.0578031
FBgn0003655	5906.51	-0.0100867	0.15176	-0.0664652	0.947007	0.976256
FBgn0003656	3519.02	0.433963	0.0998385	4.34665	1.38234e-05	0.000284131
FBgn0003660	2934.77	-0.165975	0.101193	-1.64018	0.100968	0.261998
FBgn0003676	7388.74	-0.149443	0.129251	-1.15622	0.24759	0.470219
FBgn0003687	1150.53	-0.231164	0.157063	-1.47179	0.141078	0.32809
FBgn0003701	2027.72	0.248163	0.171576	1.44638	0.148072	0.339369
FBgn0003710	39.2253	0.545318	0.271748	2.00671	0.0447811	0.153183
FBgn0003714	716.124	-0.446143	0.131782	-3.38547	0.000710567	0.00721895
FBgn0003716	1786.37	0.11356	0.0719726	1.57782	0.114607	0.284676
FBgn0003719	45.2803	0.144681	0.430551	0.336037	0.736843	0.871382
FBgn0003721	8450.75	0.0373771	0.0570101	0.655623	0.512067	0.724437
FBgn0003731	761.928	0.787947	0.387363	2.03413	0.0419387	0.146316
FBgn0003733	2112.63	0.106084	0.155844	0.680704	0.496059	0.711377
FBgn0003741	227.668	-0.182156	0.123037	-1.4805	0.13874	0.323903
FBgn0003742	675.263	-0.08926	0.128281	-0.695816	0.486544	0.704165
FBgn0003744	2598.27	-0.0306215	0.11058	-0.276916	0.781844	0.893354
FBgn0003748	3065.61	0.121698	0.183487	0.663253	0.507169	0.721008
FBgn0003751	114.747	-0.680135	0.227666	-2.98742	0.00281341	0.0208187
FBgn0003861	1601.68	0.773038	0.364512	2.12074	0.0339434	0.125375
FBgn0003862	2142.82	1.11027	0.106735	10.4021	2.42541e-25	4.7606e-22
FBgn0003863	6358.92	0.0449801	0.314087	0.143209	0.886125	0.948544
FBgn0003866	163.086	0.450335	0.203538	2.21254	0.0269296	0.106696
FBgn0003867	579.335	0.310691	0.35592	0.872923	0.382705	0.614205
FBgn0003870	3415.86	0.282317	0.0815766	3.46076	0.000538653	0.00586408
FBgn0003882	1650.42	-0.019955	0.113043	-0.176526	0.859881	0.936567
FBgn0003884	26290.6	-0.151094	0.0622323	-2.42791	0.0151862	0.0705337
FBgn0003885	1521.86	-0.0418521	0.0941964	-0.444307	0.656821	0.821465
FBgn0003886	2.94059	1.45955	1.54271	0.946098	0.344099	NA
FBgn0003889	2.37815	0.435676	0.976965	0.445948	0.655635	NA
FBgn0003890	700.784	0.198339	0.30938	0.641087	0.521466	0.732445
FBgn0003891	4861.66	0.843305	0.167636	5.03058	4.89005e-07	1.67216e-05
FBgn0003892	78.7311	0.842866	0.282328	2.98541	0.00283197	0.0208813
FBgn0003896	41.6265	0.460189	0.329785	1.39542	0.16289	0.361671
FBgn0003900	7.28947	-0.0920665	0.581201	-0.158407	0.874136	NA
FBgn0003916	1.20155	1.02575	1.60184	0.640359	0.521939	NA
FBgn0003920	7.16895	0.928916	0.573349	1.62016	0.105198	NA
FBgn0003930	102.979	-0.460336	0.480057	-0.958919	0.3376	0.569475
FBgn0003931	18.95	-0.303211	0.554215	-0.547099	0.584311	0.774081
FBgn0003933	1.20251	-0.618821	1.92588	-0.321319	0.747969	NA
FBgn0003934	5.17959	0.538708	0.630041	0.855036	0.392531	NA
FBgn0003935	1.65322	0.387984	1.13554	0.341675	0.732596	NA
FBgn0003938	4.54775	-0.34781	0.807805	-0.430562	0.666787	NA
FBgn0003941	17956.5	-0.315963	0.0968245	-3.26325	0.00110142	0.00997732
FBgn0003942	20171	-0.15655	0.0691056	-2.26538	0.0234894	0.0973911
FBgn0003943	5577.66	1.31707	0.158833	8.29218	1.11192e-16	3.8973e-14
FBgn0003944	145.586	0.224938	0.428948	0.524394	0.600005	0.784289
FBgn0003950	48.8884	0.30292	0.302894	1.00009	0.317268	0.5473
FBgn0003961	782.635	0.120066	0.23909	0.502179	0.615542	0.793539
FBgn0003963	482.044	0.477058	0.193672	2.46323	0.0137691	0.0655015
FBgn0003964	3129.11	-0.0882531	0.126115	-0.699785	0.484061	0.701814
FBgn0003965	670.636	0.391968	0.442157	0.886493	0.375352	0.606172
FBgn0003969	1566.44	0.0514453	0.0973569	0.52842	0.597208	0.782107
FBgn0003975	58.478	0.198969	0.296943	0.670057	0.502822	0.717507
FBgn0003977	782.15	0.404018	0.122634	3.2945	0.000985982	0.00914982
FBgn0003978	463.912	-0.235227	0.118654	-1.98245	0.0474285	0.15896
FBgn0003979	3826.6	3.49553	1.56352	2.23569	NA	NA
FBgn0003980	1694.58	3.1665	1.3357	2.37068	NA	NA
FBgn0003983	2722.85	4.23289	1.68294	2.51518	0.0118972	0.0592684
FBgn0003984	96.3266	0.372251	0.169043	2.20211	0.0276575	0.108703
FBgn0003996	31.122	-0.013775	0.298446	-0.0461557	0.963186	0.982814
FBgn0003997	274.727	0.541691	0.178875	3.02833	0.00245912	0.0187812
FBgn0004003	35.1753	0.815633	0.489744	1.66543	0.0958276	0.252403
FBgn0004034	0.947966	0.398979	1.69239	0.235748	0.813628	NA
FBgn0004045	25337.4	0.413359	0.70754	0.58422	0.559072	0.757209
FBgn0004047	30917.9	0.934288	0.89539	1.04344	0.296743	0.525296
FBgn0004049	1948.93	0.287275	0.107926	2.66179	0.0077727	0.0440932
FBgn0004050	1159.06	0.0682832	0.111865	0.610406	0.541593	0.74526
FBgn0004053	10.1097	0.47058	0.482879	0.974531	0.329793	0.560739
FBgn0004055	613.607	-0.0124563	0.0956678	-0.130204	0.896405	0.953458
FBgn0004057	613.87	0.0838557	0.201644	0.415859	0.677513	0.83436
FBgn0004066	4438.08	-0.355136	0.117694	-3.01744	0.00254918	0.0192103
FBgn0004087	374.899	-0.413936	0.141187	-2.93183	0.00336976	0.0234975
FBgn0004101	706.88	-0.0168456	0.145179	-0.116033	0.907626	0.958099
FBgn0004102	26.8189	0.537614	0.437244	1.22955	0.218865	0.436397
FBgn0004103	5510.43	0.0620364	0.0572673	1.08328	0.278685	0.503334
FBgn0004106	2757.75	-0.429993	0.179981	-2.3891	0.0168897	0.0761538
FBgn0004107	1740.52	-0.296901	0.18355	-1.61754	0.105761	0.270086
FBgn0004108	826.204	0.0016072	0.165359	0.00971946	0.992245	0.99651
FBgn0004110	0.785374	-0.743286	1.60865	-0.462057	0.64404	NA
FBgn0004117	1483.53	-0.0355767	0.227671	-0.156264	0.875825	0.944665
FBgn0004118	38.2068	0.224475	0.329443	0.681378	0.495632	0.711131
FBgn0004132	747.207	-0.374968	0.105717	-3.54689	0.000389801	0.00451604
FBgn0004133	194.285	0.331771	0.305297	1.08672	0.277162	0.501387
FBgn0004167	4039.01	1.18199	0.263998	4.47728	7.55996e-06	0.000169005
FBgn0004168	30.699	0.743925	0.33504	2.22041	0.026391	0.1052
FBgn0004169	2630.13	0.029592	0.267884	0.110465	0.91204	0.960102
FBgn0004170	4.19441	0.735345	0.828837	0.8872	0.374971	NA
FBgn0004177	9414.26	-0.0384753	0.0885795	-0.434358	0.664028	0.825193
FBgn0004179	4102.69	-0.0366157	0.0973282	-0.376209	0.706762	0.85264
FBgn0004183	56.5541	-0.313831	0.207047	-1.51574	0.129584	0.309728
FBgn0004185	6.87598	0.248353	0.549011	0.452364	0.651007	NA
FBgn0004186	20.5301	0.938286	0.336478	2.78855	0.00529452	0.0332239
FBgn0004187	45.7511	-0.291491	0.34052	-0.856016	0.391989	0.623397
FBgn0004188	0.955991	0.857217	2.6094	0.32851	0.742526	NA
FBgn0004189	1.16217	1.95282	1.73243	1.12722	0.259651	NA
FBgn0004191	12.1783	-0.478688	0.642841	-0.744644	0.456487	0.679091
FBgn0004192	5.60343	0.105116	0.786424	0.133664	0.893668	NA
FBgn0004197	24.7381	0.214485	0.423275	0.506726	0.612347	0.792401
FBgn0004198	385.339	0.926741	0.204302	4.53614	5.72926e-06	0.000132924
FBgn0004227	1886.06	0.172377	0.0787307	2.18946	0.0285636	0.110931
FBgn0004228	650.317	0.0111827	0.330836	0.0338013	0.973036	0.987628
FBgn0004237	5449.64	0.204036	0.115953	1.75965	0.0784679	0.219836
FBgn0004240	1022.85	-1.02026	0.465079	-2.19373	0.0282548	0.110166
FBgn0004242	525.881	0.724089	0.238216	3.03964	0.00236863	0.0182606
FBgn0004244	357.534	0.342521	0.192801	1.77655	0.0756416	0.214386
FBgn0004359	756.221	-0.190307	0.111538	-1.70621	0.0879693	0.237719
FBgn0004360	29.9853	-0.15362	0.299866	-0.512294	0.608445	0.789434
FBgn0004362	12402.2	-0.282825	0.154568	-1.82978	0.0672827	0.19949
FBgn0004363	11745	-0.11862	0.0839322	-1.41328	0.157573	0.353519
FBgn0004367	747.544	0.451465	0.118389	3.81339	0.000137072	0.00192174
FBgn0004368	1435.78	0.345105	0.109091	3.16345	0.00155912	0.0132021
FBgn0004369	868.456	0.640329	0.126296	5.07005	3.97708e-07	1.42449e-05
FBgn0004370	1607.95	0.491059	0.101555	4.83542	1.32864e-06	3.88073e-05
FBgn0004372	8.29212	0.713652	0.569138	1.25392	0.209872	NA
FBgn0004373	3566.87	0.42605	0.0791236	5.38461	7.26022e-08	3.34515e-06
FBgn0004374	1012.91	0.0390111	0.161577	0.24144	0.809214	0.910529
FBgn0004378	1593.59	0.0898066	0.14612	0.614607	0.538814	0.744082
FBgn0004379	2197.03	-0.0178202	0.161544	-0.110312	0.912162	0.960102
FBgn0004380	994.988	-0.0229124	0.136016	-0.168454	0.866226	0.939145
FBgn0004381	1468.95	-0.0525678	0.143532	-0.366245	0.714182	0.857738
FBgn0004387	1456.81	0.287273	0.0951898	3.0179	0.00254533	0.0192005
FBgn0004389	1.13052	0.99088	1.34082	0.739008	0.459902	NA
FBgn0004390	2254.13	0.454253	0.118701	3.82686	0.000129791	0.0018354
FBgn0004391	1669.86	0.36451	0.116752	3.12209	0.00179569	0.0148092
FBgn0004394	75.8054	0.513512	0.39204	1.30985	0.190247	0.399583
FBgn0004395	1302.9	0.0879957	0.10383	0.847499	0.396717	0.628066
FBgn0004396	433.574	0.635834	0.264966	2.39968	0.0164094	0.0746256
FBgn0004397	2417.71	0.0804433	0.105615	0.761662	0.446261	0.670075
FBgn0004400	639.083	-0.196351	0.166002	-1.18282	0.236881	0.458802
FBgn0004401	11613	-0.126926	0.139803	-0.907894	0.363934	0.594424
FBgn0004403	12401.7	-0.027733	0.0929362	-0.298409	0.765391	0.88529
FBgn0004404	4854.85	-0.913793	0.0945583	-9.6638	4.29619e-22	7.02713e-19
FBgn0004406	1073.71	0.100383	0.128251	0.782708	0.433799	0.659229
FBgn0004419	33584	-0.124084	0.153418	-0.808794	0.418634	0.645783
FBgn0004425	496.11	-0.214835	0.650641	-0.33019	0.741257	0.872893
FBgn0004426	700.387	0.815433	0.435647	1.87177	0.0612378	0.187165
FBgn0004427	1747.53	0.702867	0.455452	1.54323	0.122775	0.298838
FBgn0004428	161.606	-1.31511	0.512072	-2.56822	0.0102222	0.0533895
FBgn0004429	1098.67	-0.167534	0.280602	-0.597053	0.550472	0.751349
FBgn0004430	1.86688	-1.06396	1.8133	-0.586752	0.55737	NA
FBgn0004431	246.113	-0.0917387	0.210135	-0.43657	0.662423	0.824062
FBgn0004432	22539.5	-0.320864	0.0698571	-4.59314	4.36626e-06	0.000106161
FBgn0004435	367.14	0.020421	0.224259	0.0910598	0.927445	0.966096
FBgn0004436	2381.03	-0.0878169	0.0795369	-1.1041	0.269548	0.493394
FBgn0004449	1186.64	0.89859	0.188691	4.76222	1.91473e-06	5.2784e-05
FBgn0004456	699.661	0.690239	0.305837	2.25688	0.0240153	0.0987788
FBgn0004463	691.256	0.0704018	0.0872572	0.806831	0.419764	0.646534
FBgn0004465	1206.45	-0.234145	0.114687	-2.0416	0.0411915	0.144531
FBgn0004507	9045.66	0.198725	0.0935548	2.12415	0.0336575	0.124506
FBgn0004509	2164.07	0.321973	0.102025	3.15583	0.0016004	0.0134293
FBgn0004510	904.161	-0.1223	0.133888	-0.913452	0.361005	0.591789
FBgn0004511	3.77824	0.889087	0.947467	0.938383	0.348047	NA
FBgn0004512	433.546	0.258991	0.350609	0.738689	0.460096	0.682167
FBgn0004513	80.9556	0.519515	0.327701	1.58533	0.112891	0.281552
FBgn0004514	28.0324	0.461328	0.421694	1.09399	0.273961	0.498175
FBgn0004516	290.308	0.0338835	0.243535	0.139132	0.889346	0.949435
FBgn0004552	93.7138	-0.106714	0.320073	-0.333404	0.738829	0.872463
FBgn0004554	6.17938	-1.55798	0.753838	-2.06673	0.0387596	NA
FBgn0004556	869.076	-0.0189732	0.111187	-0.170642	0.864505	0.938276
FBgn0004567	9.17437	0.535518	0.470771	1.13753	0.255315	0.478179
FBgn0004569	200.414	0.205903	0.215403	0.955893	0.339126	0.571362
FBgn0004573	19.3815	0.460905	0.379843	1.21341	0.224974	0.443723
FBgn0004574	1945.15	-0.00408743	0.0616158	-0.0663373	0.947109	0.976256
FBgn0004575	225.117	0.647634	0.302881	2.13825	0.0324965	0.121209
FBgn0004577	3.96683	-0.68341	1.03753	-0.65869	0.510095	NA
FBgn0004580	211.404	0.325583	0.224612	1.44953	0.147189	0.337976
FBgn0004581	5.72561	0.560497	0.615684	0.910365	0.36263	NA
FBgn0004583	313.265	1.03263	0.224688	4.59584	4.31018e-06	0.000105228
FBgn0004584	1980.25	-0.13591	0.129497	-1.04953	0.293936	0.522377
FBgn0004587	6865.39	-0.189452	0.103308	-1.83385	0.0666765	0.198172
FBgn0004595	524.422	0.689648	0.204343	3.37495	0.00073829	0.00735591
FBgn0004597	497.491	-0.388338	0.131755	-2.94743	0.0032043	0.022689
FBgn0004598	5930.87	0.42214	0.116071	3.6369	0.000275934	0.00343221
FBgn0004606	1053.7	0.351732	0.113052	3.11123	0.00186309	0.0152624
FBgn0004607	166.04	1.21047	0.311495	3.886	0.000101909	0.00151996
FBgn0004611	2319.2	0.354337	0.0904883	3.91583	9.00923e-05	0.00137506
FBgn0004618	37.3772	0.472654	0.35502	1.33134	0.183076	0.38873
FBgn0004619	27.5031	0.187953	0.32236	0.583052	0.559858	0.757508
FBgn0004620	58.0199	0.168807	0.325474	0.51865	0.604005	0.787526
FBgn0004622	19.8465	0.367199	0.356391	1.03033	0.302857	0.531706
FBgn0004623	322.539	0.201091	0.343822	0.58487	0.558635	0.757061
FBgn0004635	128.036	0.19366	0.298847	0.648025	0.516968	0.728851
FBgn0004636	5173.7	0.0213199	0.0963123	0.221362	0.824811	0.91839
FBgn0004638	2231.11	-0.122165	0.067833	-1.80097	0.0717083	0.207411
FBgn0004643	2502.09	-0.0832102	0.147758	-0.563151	0.573332	0.766762
FBgn0004644	74.769	0.296639	0.293007	1.0124	0.311348	0.540891
FBgn0004646	799.728	0.339724	0.339873	0.999561	0.317523	0.547561
FBgn0004647	1771.99	0.334742	0.15109	2.21552	0.0267246	0.106099
FBgn0004648	3311.33	0.24319	0.0874013	2.78246	0.00539486	0.0336587
FBgn0004649	23971.7	0.242615	0.122494	1.98062	0.0476337	0.159385
FBgn0004650	3155.84	0.211458	0.12203	1.73284	0.0831242	0.22856
FBgn0004652	205.643	0.698116	0.273906	2.54874	0.0108111	0.0554607
FBgn0004654	2425.86	-0.142105	0.100031	-1.42061	0.15543	0.350503
FBgn0004655	5303.7	0.28271	0.133194	2.12254	0.033792	0.124863
FBgn0004656	6354.24	0.56012	0.10904	5.13681	2.79442e-07	1.04673e-05
FBgn0004657	4039.29	0.327665	0.149803	2.18731	0.02872	0.111362
FBgn0004666	284.701	0.521314	0.372056	1.40117	0.161162	0.358799
FBgn0004687	3505.36	0.0368143	0.117315	0.313807	0.753668	0.879384
FBgn0004698	3721.67	0.211866	0.106385	1.99151	0.0464253	0.156462
FBgn0004784	272.472	0.17694	0.321282	0.55073	0.581818	0.772034
FBgn0004795	4915.8	0.337868	0.130132	2.59634	0.00942224	0.05053
FBgn0004797	576.351	0.0227253	0.14618	0.155461	0.876458	0.944665
FBgn0004811	1566.52	-0.32385	0.160948	-2.01214	0.0442048	0.152006
FBgn0004828	12398.3	-0.13639	0.0622348	-2.19154	0.0284124	0.110519
FBgn0004832	429.527	-0.298	0.158863	-1.87583	0.0606782	0.186151
FBgn0004837	843.066	0.156453	0.169607	0.922443	0.356297	0.587188
FBgn0004838	24433.6	0.113436	0.0836149	1.35665	0.174894	0.378503
FBgn0004839	29.3188	0.566808	0.337742	1.67823	0.0933025	0.247964
FBgn0004841	5.35116	0.923978	0.769137	1.20132	0.229628	NA
FBgn0004842	5.86325	0.462067	0.663732	0.696165	0.486326	NA
FBgn0004852	278.924	0.621549	0.320856	1.93716	0.0527262	0.169936
FBgn0004854	7.53604	1.24819	0.597819	2.08791	0.0368057	NA
FBgn0004855	730.375	-0.308605	0.136339	-2.26352	0.0236036	0.0976536
FBgn0004856	2870.2	-0.0916911	0.122443	-0.748848	0.453949	0.676675
FBgn0004858	242.153	0.475702	0.276077	1.72308	0.0848748	0.231507
FBgn0004859	239.417	0.980568	0.330003	2.97139	0.00296456	0.0215672
FBgn0004860	593.814	0.467159	0.126452	3.69435	0.000220449	0.00285421
FBgn0004861	169.934	1.03272	0.218469	4.72708	2.27768e-06	6.07423e-05
FBgn0004862	7.85947	-0.243419	0.517792	-0.47011	0.638276	NA
FBgn0004863	3.53605	-0.319462	0.805588	-0.396557	0.691694	NA
FBgn0004864	2203.69	0.393091	0.103108	3.81243	0.000137609	0.00192378
FBgn0004865	45.8004	0.51001	0.34337	1.48531	0.137462	0.321927
FBgn0004867	15460.6	0.0917079	0.304643	0.301034	0.763389	0.884577
FBgn0004868	8236.49	-0.0909302	0.0560519	-1.62225	0.10475	0.268623
FBgn0004870	54.9036	0.0279602	0.231356	0.120853	0.903807	0.956846
FBgn0004872	2771.38	0.114468	0.1226	0.933668	0.350475	0.581106
FBgn0004875	4992.75	0.645325	0.124131	5.19872	2.00665e-07	7.90895e-06
FBgn0004876	2604.43	0.356816	0.0862166	4.13859	3.49443e-05	0.000623533
FBgn0004878	17.6531	0.0382621	0.415395	0.0921102	0.92661	0.965879
FBgn0004880	229.833	0.350666	0.226298	1.54958	0.121244	0.296065
FBgn0004882	5712.79	0.530577	0.0903635	5.87158	4.31658e-09	2.80549e-07
FBgn0004885	918.398	0.539733	0.454346	1.18793	0.23486	0.455967
FBgn0004888	4683.11	-0.176763	0.0553807	-3.19179	0.00141396	0.0122693
FBgn0004889	6065.99	0.167526	0.120214	1.39356	0.16345	0.362263
FBgn0004892	26.5836	0.14389	0.367574	0.391459	0.695458	0.845229
FBgn0004893	226.945	0.364543	0.269758	1.35137	0.176577	0.380361
FBgn0004895	1.82889	-1.31995	1.34565	-0.980898	0.326643	NA
FBgn0004896	4.55016	0.0260416	0.759663	0.0342804	0.972654	NA
FBgn0004897	1.8179	-0.469927	1.09091	-0.430766	0.666638	NA
FBgn0004898	1.12832	0.821284	1.46512	0.560557	0.5751	NA
FBgn0004901	2082.85	-0.152403	0.127772	-1.19277	0.23296	0.454345
FBgn0004903	1278.76	0.0258647	0.124387	0.207937	0.835278	0.923861
FBgn0004907	13205.7	0.0116553	0.0988429	0.117918	0.906133	0.957682
FBgn0004908	192.066	-0.44406	0.13693	-3.24298	0.00118288	0.010621
FBgn0004910	413.34	0.0915575	0.259802	0.352413	0.724529	0.863989
FBgn0004911	1.93838	-0.835751	1.03274	-0.809257	0.418368	NA
FBgn0004913	4286.88	-0.00751075	0.150079	-0.0500453	0.960086	0.981464
FBgn0004914	1826.15	0.20516	0.0586824	3.49611	0.000472103	0.00527101
FBgn0004915	1176.28	-0.268989	0.122298	-2.19945	0.0278459	0.109094
FBgn0004919	212.32	0.325865	0.339117	0.96092	0.336593	0.568166
FBgn0004921	3678.72	0.158737	0.150558	1.05433	0.291732	0.52003
FBgn0004924	8321.47	0.157656	0.117666	1.33987	0.180289	0.385012
FBgn0004926	5890.53	-0.33197	0.10793	-3.07578	0.00209949	0.0166299
FBgn0004956	7.22993	0.356123	0.6205	0.573929	0.566016	NA
FBgn0004957	580.878	-0.335986	0.165997	-2.02404	0.0429656	0.148889
FBgn0004959	23.1137	0.305107	0.593745	0.513868	0.607344	0.78912
FBgn0005198	1449.34	0.426723	0.0804323	5.30538	1.12441e-07	4.83988e-06
FBgn0005278	8729.97	0.144844	0.0816436	1.7741	0.0760469	0.215065
FBgn0005322	1988.02	-0.170901	0.122874	-1.39087	0.164265	0.363625
FBgn0005355	1108.01	-0.366035	0.148373	-2.467	0.013625	0.06505
FBgn0005386	3043.66	0.450464	0.123569	3.64544	0.000266938	0.00333299
FBgn0005390	1824.4	0.422549	0.132399	3.19149	0.00141539	0.0122709
FBgn0005391	53811.6	0.961405	0.824028	1.16671	0.243326	0.465396
FBgn0005411	2440.85	-0.216117	0.11689	-1.84889	0.0644739	0.193916
FBgn0005427	1180.42	0.387767	0.0728771	5.32083	1.03293e-07	4.54582e-06
FBgn0005533	13543.2	-0.224832	0.147489	-1.5244	0.12741	0.306396
FBgn0005536	2706.66	0.483913	0.0943788	5.12735	2.93844e-07	1.08822e-05
FBgn0005558	33.9971	0.505799	0.280096	1.80581	0.0709488	0.206217
FBgn0005561	51.4698	0.604929	0.332148	1.82127	0.0685665	0.202015
FBgn0005564	110.783	-0.00643779	0.193461	-0.033277	0.973454	0.987848
FBgn0005585	11088.8	-0.169578	0.0517431	-3.27731	0.00104802	0.00960339
FBgn0005586	165.071	0.563621	0.248848	2.26492	0.0235176	0.0974467
FBgn0005593	30787.7	-0.0574126	0.0924465	-0.621036	0.534576	0.741901
FBgn0005596	3060.92	0.240081	0.129664	1.85156	0.0640889	0.193172
FBgn0005612	511.458	0.579328	0.376403	1.53912	0.123776	0.30054
FBgn0005613	15.2464	0.535059	0.528814	1.01181	0.311629	0.541105
FBgn0005614	2591.23	0.791008	0.431259	1.83418	0.0666266	0.198144
FBgn0005616	159.959	0.25362	0.187154	1.35514	0.175372	0.379263
FBgn0005617	4304	0.204266	0.144551	1.41311	0.157624	0.353519
FBgn0005619	34.3729	0.574462	0.308635	1.8613	0.0627019	0.190454
FBgn0005624	739.503	0.452913	0.117292	3.86141	0.000112734	0.00165624
FBgn0005626	147.921	0.0358723	0.260246	0.13784	0.890367	0.949996
FBgn0005631	117.08	0.911815	0.302198	3.01728	0.00255054	0.0192103
FBgn0005632	5662.1	0.766637	0.107438	7.1356	9.63642e-13	1.54571e-10
FBgn0005636	42.8764	0.296114	0.398765	0.742577	0.457738	0.680436
FBgn0005638	18.6115	0.463462	0.508662	0.911139	0.362222	0.593167
FBgn0005640	1477.9	0.181834	0.0802857	2.26484	0.0235226	0.0974467
FBgn0005642	2903.55	-0.018155	0.14728	-0.123269	0.901894	0.955947
FBgn0005648	1885.2	-0.113347	0.100483	-1.12802	0.259313	0.482536
FBgn0005649	7873.89	-0.0255333	0.133365	-0.191454	0.84817	0.931506
FBgn0005655	4342.86	-0.358421	0.171469	-2.09029	0.0365914	0.132708
FBgn0005658	16.3811	-0.0892495	0.506686	-0.176144	0.860181	0.936567
FBgn0005659	152.007	0.547038	0.352415	1.55225	0.120601	0.294717
FBgn0005660	74.5655	0.504309	0.216007	2.33469	0.0195596	0.0855426
FBgn0005664	273.094	0.201256	0.321423	0.626142	0.531222	0.73903
FBgn0005666	2284.57	1.17747	0.270908	4.3464	1.38389e-05	0.000284131
FBgn0005670	130.584	0.27077	0.282917	0.957065	0.338534	0.570659
FBgn0005671	11183.7	0.00441201	0.0493111	0.0894728	0.928706	0.966422
FBgn0005672	1144.27	-0.133169	0.0969239	-1.37395	0.169457	0.370527
FBgn0005674	3020.72	0.377692	0.0882633	4.27915	1.87607e-05	0.000365313
FBgn0005677	35.9666	0.824669	0.289931	2.84436	0.00445006	0.0290959
FBgn0005683	1117.18	-0.155348	0.167345	-0.928308	0.353248	0.584142
FBgn0005694	3951.58	0.118659	0.13716	0.865109	0.386979	0.618033
FBgn0005695	4168.06	-0.0590832	0.149581	-0.394991	0.692849	0.843312
FBgn0005696	1452.23	-0.11875	0.174534	-0.680384	0.496261	0.711513
FBgn0005771	350.588	0.369991	0.27427	1.349	0.177337	0.381162
FBgn0005775	79.6475	0.127782	0.229637	0.556454	0.577901	0.769228
FBgn0005777	2813.74	-0.0210313	0.123	-0.170987	0.864234	0.938145
FBgn0008635	2232.14	0.212053	0.104721	2.02494	0.0428732	0.148677
FBgn0008636	5.41259	0.460291	0.654772	0.702979	0.482069	NA
FBgn0008646	9.8449	0.102291	0.502195	0.203688	0.838597	0.925873
FBgn0008651	14.2445	0.242022	0.43388	0.557808	0.576975	0.76883
FBgn0010014	84.3895	-0.0481188	0.31113	-0.154658	0.877091	0.944665
FBgn0010015	59.4694	0.271656	0.29698	0.91473	0.360333	0.59106
FBgn0010019	43596	0.359828	0.954241	0.377083	0.706112	0.852586
FBgn0010038	141.497	-0.177167	0.295834	-0.598874	0.549257	0.751067
FBgn0010039	1285.1	-0.222336	0.115154	-1.93077	0.0535117	0.171814
FBgn0010040	5.18356	-0.310811	0.639192	-0.486257	0.626785	NA
FBgn0010041	18.0003	0.513498	0.573062	0.89606	0.370221	0.601029
FBgn0010042	4.27595	-0.157747	0.701627	-0.22483	0.822111	NA
FBgn0010043	4.55123	0.345792	0.731228	0.472893	0.63629	NA
FBgn0010044	45.5017	-0.370074	0.53003	-0.698213	0.485044	0.702615
FBgn0010051	973.176	1.01877	0.199993	5.094	3.50583e-07	1.2743e-05
FBgn0010052	110.523	-0.0692213	0.589947	-0.117335	0.906595	0.957682
FBgn0010078	23637.1	-0.398483	0.120855	-3.29719	0.000976591	0.00907605
FBgn0010097	1892.66	-0.217631	0.163001	-1.33515	0.181827	0.38702
FBgn0010100	7037.91	0.107164	0.094578	1.13308	0.257182	0.480273
FBgn0010105	57.2821	-0.0692753	0.407146	-0.170148	0.864893	0.938379
FBgn0010109	1.9168	2.14607	1.24533	1.7233	0.0848346	NA
FBgn0010113	2793.74	0.391717	0.0955386	4.10009	4.12987e-05	0.000712312
FBgn0010114	360.321	0.357857	0.249587	1.4338	0.15163	0.344785
FBgn0010173	4820.68	-0.0817531	0.124408	-0.657138	0.511092	0.723685
FBgn0010194	429.991	0.139216	0.142993	0.973589	0.33026	0.56115
FBgn0010197	6.20383	0.514795	0.715954	0.719033	0.472121	NA
FBgn0010198	17266.7	-0.0701219	0.105786	-0.662867	0.507416	0.721075
FBgn0010213	1893.94	-0.281559	0.0648856	-4.33932	1.42926e-05	0.000291617
FBgn0010215	3327.51	0.0682738	0.109966	0.62086	0.534692	0.741901
FBgn0010217	17943	-0.00956529	0.0677813	-0.14112	0.887775	0.94928
FBgn0010220	627.144	-0.0465471	0.106034	-0.438983	0.660674	0.82344
FBgn0010222	1051.71	0.338719	0.346023	0.97889	0.327634	0.558475
FBgn0010223	168.483	-0.0452188	0.153886	-0.293846	0.768875	0.886795
FBgn0010225	4557.96	0.193386	0.345932	0.55903	0.576142	0.76845
FBgn0010226	3969.83	-0.183454	0.0844138	-2.17327	0.0297601	0.114356
FBgn0010228	1346.58	0.0493686	0.264011	0.186995	0.851665	0.93313
FBgn0010235	2134.7	-0.123759	0.0789654	-1.56726	0.117054	0.288922
FBgn0010238	1232.4	0.0197107	0.128924	0.152885	0.878489	0.945028
FBgn0010240	22.9039	-0.255785	0.387564	-0.65998	0.509267	0.722194
FBgn0010241	61.3159	0.187788	0.460696	0.407617	0.683555	0.837295
FBgn0010246	3079.16	0.338594	0.316643	1.06932	0.284924	0.511027
FBgn0010247	2308.61	0.111814	0.169731	0.658771	0.510043	0.72272
FBgn0010258	13.4522	-0.181148	0.415391	-0.43609	0.662772	0.82439
FBgn0010263	1071.63	0.604001	0.281597	2.14491	0.0319599	0.119715
FBgn0010265	16038.7	-0.227864	0.0735711	-3.09719	0.00195367	0.0158851
FBgn0010269	1819.06	-0.298063	0.129825	-2.29588	0.0216827	0.0920006
FBgn0010278	4562.92	-0.125469	0.142504	-0.88046	0.37861	0.609328
FBgn0010280	4357.4	0.189986	0.106271	1.78775	0.0738161	0.211081
FBgn0010282	2486.34	-0.142105	0.133818	-1.06192	0.288271	0.515599
FBgn0010287	333.537	-0.289347	0.166748	-1.73523	0.0826995	0.227711
FBgn0010288	3976.22	-0.348379	0.137137	-2.54038	0.0110732	0.0563947
FBgn0010292	1214.5	-0.120338	0.11418	-1.05393	0.291914	0.52003
FBgn0010300	6098.65	0.195673	0.137384	1.42427	0.154368	0.34899
FBgn0010303	2495.57	0.289543	0.0757686	3.82142	0.000132686	0.00186826
FBgn0010309	622.254	0.0295078	0.21158	0.139464	0.889083	0.949435
FBgn0010313	3109.83	0.210473	0.0936508	2.24743	0.0246128	0.100187
FBgn0010314	1312.69	-0.279552	0.210521	-1.32791	0.184209	0.390599
FBgn0010315	2576.14	-0.0510237	0.161902	-0.315151	0.752647	0.878601
FBgn0010316	2501.46	-0.0829275	0.168883	-0.491034	0.623402	0.799643
FBgn0010317	690.791	-0.150791	0.151362	-0.996231	0.319138	0.548996
FBgn0010323	3.22346	0.324252	0.795535	0.407591	0.683574	NA
FBgn0010328	5925.18	0.316897	0.116697	2.71556	0.0066164	0.0390929
FBgn0010329	44.9907	0.353809	0.285411	1.23965	0.215107	0.431974
FBgn0010333	2865.7	-0.135084	0.0843606	-1.60127	0.109318	0.275513
FBgn0010339	1916.13	-0.169003	0.123612	-1.36721	0.171559	0.373903
FBgn0010340	321.896	-0.349533	0.122771	-2.84703	0.00441286	0.0289104
FBgn0010341	4350.9	-0.0382761	0.0868655	-0.440636	0.659476	0.822481
FBgn0010342	3357.51	-0.0780715	0.174387	-0.44769	0.654377	0.819767
FBgn0010348	8522.3	-0.0377488	0.103045	-0.366332	0.714117	0.857738
FBgn0010350	1768.77	-0.00980518	0.0771053	-0.127166	0.898809	0.954644
FBgn0010352	4934.35	0.20631	0.140779	1.46549	0.142786	0.331121
FBgn0010355	1950.87	0.565572	0.100775	5.61221	1.99759e-08	1.12025e-06
FBgn0010356	1003.04	-0.0530508	0.130501	-0.406516	0.684364	0.837613
FBgn0010357	7845.83	-0.219413	0.386808	-0.56724	0.570551	0.765048
FBgn0010358	2.17978	1.05898	1.4097	0.75121	0.452526	NA
FBgn0010379	2936.71	0.187434	0.0891192	2.10318	0.0354497	0.129562
FBgn0010380	2703.59	0.104273	0.0743029	1.40334	0.160514	0.357776
FBgn0010382	6674.69	-0.000498835	0.165771	-0.00300919	0.997599	0.999086
FBgn0010383	267.679	0.479177	0.425713	1.12559	0.260341	0.483684
FBgn0010385	180.741	-0.446758	0.483818	-0.923402	0.355798	0.586758
FBgn0010387	1270.91	0.0596028	0.439289	0.13568	0.892074	0.95068
FBgn0010388	1066.91	-1.47325	0.779569	-1.88983	0.0587808	0.182555
FBgn0010389	112.009	0.34393	0.304171	1.13072	0.258175	0.48133
FBgn0010391	1989.49	-0.00442177	0.0536002	-0.0824955	0.934253	0.968642
FBgn0010395	491.254	0.224102	0.323175	0.693439	0.488034	0.705269
FBgn0010397	1005.96	0.258718	0.194698	1.32881	0.18391	0.390163
FBgn0010398	557.652	-0.204285	0.171012	-1.19457	0.232256	0.453334
FBgn0010399	34.1005	0.575721	0.316566	1.81864	0.0689659	0.202486
FBgn0010401	72.6253	0.109964	0.325864	0.337453	0.735776	0.870828
FBgn0010403	49.3378	-0.143781	0.461167	-0.311776	0.755211	0.880137
FBgn0010406	1229.13	-0.0329542	0.0710299	-0.463948	0.642685	0.81123
FBgn0010407	15.784	0.285768	0.360798	0.792046	0.428334	0.654454
FBgn0010408	7650.74	-0.266221	0.0987798	-2.6951	0.00703678	0.0410333
FBgn0010409	23401.9	-0.245073	0.0643163	-3.81043	0.000138728	0.00193667
FBgn0010411	22100.4	-0.275413	0.0681921	-4.03877	5.37315e-05	0.000883285
FBgn0010412	21430.3	-0.254798	0.0664904	-3.83211	0.00012705	0.00180706
FBgn0010414	23.7013	0.437966	0.378036	1.15853	0.246648	0.469291
FBgn0010415	4057.72	0.191136	0.151517	1.26148	0.207135	0.420961
FBgn0010416	1257.58	0.0478026	0.0975586	0.489989	0.624142	0.800313
FBgn0010417	1096.99	0.0502822	0.10591	0.474764	0.634955	0.807441
FBgn0010421	1283.45	-0.275461	0.164206	-1.67753	0.0934384	0.248049
FBgn0010422	1729.99	-0.162182	0.142369	-1.13917	0.254632	0.477174
FBgn0010423	49.2811	-0.359058	0.366348	-0.9801	0.327037	0.557695
FBgn0010424	339.645	0.0236121	0.232683	0.101478	0.919171	0.963616
FBgn0010425	875.562	0.0585796	0.55093	0.106329	0.915322	0.961774
FBgn0010431	6670.46	-0.364949	0.182989	-1.99438	0.0461107	0.15583
FBgn0010434	2660.91	0.569807	0.262857	2.16775	0.030178	0.115234
FBgn0010435	1143.02	0.157825	0.344726	0.457827	0.647077	0.814796
FBgn0010438	161.017	-2.21224	0.242927	-9.10661	8.49925e-20	6.41628e-17
FBgn0010441	877.66	-0.221542	0.145876	-1.51871	0.128837	0.308554
FBgn0010452	123.181	0.5337	0.293273	1.81981	0.0687882	0.202243
FBgn0010453	23.5774	0.370698	0.309134	1.19915	0.23047	0.451284
FBgn0010470	1310.05	0.06977	0.267507	0.260815	0.794235	0.90127
FBgn0010473	276.971	0.810576	0.235935	3.43559	0.00059127	0.00627321
FBgn0010482	998.202	0.352066	0.34744	1.01332	0.310909	0.540434
FBgn0010488	15067.8	0.481288	0.10091	4.76947	1.84715e-06	5.12088e-05
FBgn0010497	2585.44	-0.184115	0.136847	-1.34541	0.178492	0.382847
FBgn0010501	971.704	-0.109846	0.1321	-0.831538	0.40567	0.635677
FBgn0010504	546.489	0.0340176	0.108949	0.312234	0.754863	0.880046
FBgn0010516	3369.34	-0.210934	0.076375	-2.76183	0.00574788	0.0352561
FBgn0010520	515.408	-0.154012	0.131317	-1.17282	0.240866	0.463037
FBgn0010531	387.429	-0.170512	0.135702	-1.25652	0.208928	0.42364
FBgn0010548	1953.65	-0.0225465	0.07411	-0.30423	0.760952	0.883472
FBgn0010549	190.527	-0.553871	0.971308	-0.570232	0.568521	0.763577
FBgn0010551	6035.4	-0.122686	0.0970011	-1.26479	0.205948	0.419493
FBgn0010583	1596.2	0.182615	0.110249	1.65638	0.0976439	0.25595
FBgn0010590	2897.21	-0.446928	0.10764	-4.15207	3.29474e-05	0.000592209
FBgn0010591	1933.92	-0.0437022	0.0690163	-0.633216	0.526593	0.73542
FBgn0010602	3672.89	-0.317888	0.116463	-2.72953	0.00634248	0.037885
FBgn0010607	662.323	-0.360374	0.161551	-2.23072	0.0256996	0.10324
FBgn0010611	2321.01	-0.00345873	0.086221	-0.0401147	0.968002	0.985576
FBgn0010612	2589.19	-0.334172	0.0631155	-5.29461	1.19269e-07	5.08914e-06
FBgn0010620	1470.14	0.0085193	0.10538	0.0808433	0.935567	0.969551
FBgn0010621	6020.43	-0.0993406	0.078284	-1.26898	0.204449	0.417406
FBgn0010622	621.319	-0.331918	0.127602	-2.60119	0.00928996	0.0499936
FBgn0010638	2631.66	-0.289553	0.0841493	-3.44094	0.000579697	0.00619586
FBgn0010651	1020.09	0.241909	0.354581	0.682239	0.495088	0.710558
FBgn0010660	2117.34	0.480856	0.117079	4.10712	4.0062e-05	0.000694643
FBgn0010741	2037.47	-0.270699	0.118043	-2.29323	0.0218346	0.0923642
FBgn0010747	2597.19	-0.145964	0.0927873	-1.5731	0.115695	0.286724
FBgn0010750	1260.59	-0.203936	0.126334	-1.61426	0.10647	0.271332
FBgn0010762	2093.92	0.30587	0.12046	2.53919	0.0111111	0.0565581
FBgn0010768	406.208	0.176909	0.13486	1.3118	0.189586	0.398546
FBgn0010770	1210.64	-0.146801	0.120254	-1.22076	0.222178	0.440497
FBgn0010772	1367.53	0.211381	0.063559	3.32575	0.000881815	0.00842662
FBgn0010774	4723.19	-0.21794	0.14433	-1.51001	0.131041	0.312525
FBgn0010786	2544.46	-0.115455	0.0909472	-1.26947	0.204273	0.417305
FBgn0010803	1448.42	-0.258142	0.111429	-2.31666	0.0205222	0.0881808
FBgn0010808	1578.52	-0.262647	0.0746956	-3.51623	0.000437727	0.00496631
FBgn0010825	4321.47	0.698503	0.117802	5.92948	3.03894e-09	2.08561e-07
FBgn0010830	1079.52	-0.0744611	0.137453	-0.541721	0.588011	0.775844
FBgn0010877	2953.99	0.0646763	0.125596	0.514956	0.606583	0.78912
FBgn0010894	531.937	0.160603	0.100969	1.59061	0.111697	0.279878
FBgn0010905	5480.58	0.515377	0.122051	4.22264	2.41461e-05	0.000450186
FBgn0010909	4587.73	0.413106	0.069584	5.93679	2.90652e-09	2.02302e-07
FBgn0010926	1724.72	0.110291	0.120944	0.911925	0.361808	0.592687
FBgn0011016	2200.2	-0.234391	0.0948796	-2.4704	0.0134961	0.0646418
FBgn0011020	1254.35	-0.091283	0.162736	-0.560927	0.574847	0.767456
FBgn0011202	2198.69	0.197518	0.0677725	2.91443	0.00356343	0.0246278
FBgn0011204	5088.62	0.0709815	0.118249	0.600271	0.548325	0.750002
FBgn0011205	627.841	0.0508961	0.112549	0.452213	0.651116	0.817455
FBgn0011206	503.522	0.492822	0.173508	2.84033	0.00450664	0.029407
FBgn0011207	2053.3	-0.040847	0.121958	-0.334926	0.737681	0.872241
FBgn0011211	19925.8	0.0727373	0.105761	0.68775	0.49161	0.707722
FBgn0011217	11303.7	0.1886	0.142207	1.32624	0.18476	0.391458
FBgn0011224	3586.58	0.235315	0.134595	1.74832	0.0804079	0.223484
FBgn0011225	2976.44	0.305006	0.116429	2.61968	0.00880125	0.0482275
FBgn0011227	880.672	-0.153362	0.110988	-1.38179	0.167036	0.368049
FBgn0011230	3788.56	1.01233	0.243705	4.15391	3.26841e-05	0.000588554
FBgn0011232	1857.25	0.0941343	0.120461	0.781451	0.434537	0.659855
FBgn0011236	1341.17	0.228232	0.106221	2.14865	0.0316623	0.118874
FBgn0011259	615.917	0.583958	0.108707	5.37186	7.793e-08	3.55723e-06
FBgn0011260	2284.26	0.360553	0.115378	3.12497	0.00177824	0.0146899
FBgn0011272	22280.2	-0.228782	0.0638272	-3.5844	0.000337857	0.00403865
FBgn0011274	461.511	0.666189	0.328293	2.02925	0.0424331	0.147568
FBgn0011276	2.35665	0.580098	0.997968	0.581279	0.561053	NA
FBgn0011277	1.86708	1.72531	1.42789	1.20829	0.226934	NA
FBgn0011279	12.69	-0.450308	0.546319	-0.824258	0.409793	0.638569
FBgn0011280	758.428	-0.358507	0.303594	-1.18088	0.237652	0.45975
FBgn0011281	54.3156	-0.0757259	0.444336	-0.170425	0.864676	0.938294
FBgn0011282	2.47417	-2.40117	1.28978	-1.86168	0.0626481	NA
FBgn0011283	57.1555	-0.253429	0.394684	-0.642106	0.520804	0.732086
FBgn0011284	25827.9	-0.123535	0.0723304	-1.70793	0.0876488	0.237177
FBgn0011286	405.819	1.10515	0.320829	3.44468	0.000571733	0.00613893
FBgn0011288	226.587	0.281091	0.285217	0.985535	0.324361	0.55435
FBgn0011289	2308.11	-0.0899163	0.127654	-0.704375	0.481199	0.699206
FBgn0011290	1002.16	-0.226605	0.126935	-1.7852	0.0742296	0.211709
FBgn0011291	484.913	-0.621589	0.168242	-3.69462	0.000220216	0.00285421
FBgn0011293	53.2867	0.0982406	0.407415	0.241132	0.809453	0.910693
FBgn0011294	10.8897	-0.145704	0.513077	-0.283981	0.776425	0.890395
FBgn0011296	764.676	-0.128361	0.250381	-0.512662	0.608187	0.789204
FBgn0011297	632.251	-0.199874	0.115323	-1.73317	0.0830651	0.228476
FBgn0011300	1980.26	0.296866	0.0869956	3.41242	0.00064388	0.00670811
FBgn0011305	1005.05	-0.0675759	0.110344	-0.612413	0.540264	0.74428
FBgn0011327	2274.48	-0.361824	0.150428	-2.4053	0.0161591	0.0737413
FBgn0011335	941.556	-0.324769	0.157436	-2.06286	0.0391257	0.139325
FBgn0011336	1813.24	0.168317	0.152269	1.10539	0.268989	0.492576
FBgn0011361	2288.38	-0.378964	0.105623	-3.5879	0.000333356	0.00399439
FBgn0011455	1765.52	-0.179128	0.0655732	-2.73172	0.0063004	0.0376796
FBgn0011474	3245.47	0.205354	0.147133	1.3957	0.162804	0.361565
FBgn0011476	12.9666	-4.17953	0.796613	-5.24663	1.54905e-07	6.36082e-06
FBgn0011481	5404.29	0.0828961	0.122203	0.678346	0.497553	0.712324
FBgn0011509	1163.74	-0.221992	0.100145	-2.2167	0.0266434	0.105947
FBgn0011554	241.823	-0.0232319	0.296378	-0.0783858	0.937521	0.970592
FBgn0011555	674.316	0.286493	0.406041	0.705576	0.480452	0.698757
FBgn0011556	65.1495	0.934556	1.28707	0.726109	0.467772	0.688779
FBgn0011566	620.219	-0.162877	0.108198	-1.50536	0.132232	0.314325
FBgn0011570	2393.98	-0.0577997	0.0865995	-0.667437	0.504493	0.7188
FBgn0011573	1705.64	-0.230525	0.117865	-1.95584	0.0504844	0.165538
FBgn0011581	122.52	-0.145565	0.217024	-0.670733	0.502391	0.717243
FBgn0011582	31.6276	1.34861	0.332418	4.05697	4.97126e-05	0.00082273
FBgn0011584	2564.1	-0.145639	0.103089	-1.41274	0.157731	0.35358
FBgn0011586	2505.77	-0.261082	0.161632	-1.61529	0.106248	0.271047
FBgn0011589	27.8859	0.232517	0.332088	0.700167	0.483823	0.701784
FBgn0011591	220.095	0.334274	0.227424	1.46983	0.141608	0.329011
FBgn0011592	822.569	0.69792	0.0993836	7.02249	2.17953e-12	3.19252e-10
FBgn0011596	8.70296	0.3198	0.666837	0.479578	0.631527	NA
FBgn0011603	223.188	0.211272	0.257697	0.819847	0.412303	0.640623
FBgn0011604	3213.5	0.147397	0.136163	1.0825	0.279029	0.503844
FBgn0011606	2019.09	0.187546	0.139282	1.34652	0.178135	0.382291
FBgn0011638	4071.23	-0.185521	0.11505	-1.61253	0.106847	0.271798
FBgn0011640	3390.76	-0.106054	0.112098	-0.946089	0.344103	0.576398
FBgn0011642	1599.05	-0.028066	0.109073	-0.257315	0.796936	0.90303
FBgn0011648	3040.51	-0.0161326	0.117581	-0.137204	0.890869	0.950033
FBgn0011656	1587.52	0.283306	0.0865841	3.27203	0.00106777	0.00972083
FBgn0011659	611.251	-0.198771	0.134903	-1.47343	0.140635	0.327138
FBgn0011660	391.868	0.112544	0.206142	0.545956	0.585096	0.774081
FBgn0011661	11185.2	0.00840152	0.0646669	0.12992	0.89663	0.953458
FBgn0011666	2147.49	0.146385	0.142015	1.03078	0.302646	0.531526
FBgn0011672	2611.54	-0.0236613	0.0494469	-0.478519	0.632281	0.805815
FBgn0011674	1352.38	0.187982	0.0830596	2.26322	0.0236223	0.0976536
FBgn0011676	56.112	0.319818	0.372637	0.858258	0.39075	0.622233
FBgn0011692	2513.08	-0.00329898	0.162854	-0.0202574	0.983838	0.993148
FBgn0011693	84.7626	-0.333889	0.48216	-0.692485	0.488633	0.705462
FBgn0011695	4048.54	-0.239129	0.298339	-0.801535	0.422822	0.648878
FBgn0011701	59.854	-0.178615	0.284431	-0.627973	0.530022	0.738344
FBgn0011703	5822.93	-0.0776458	0.149177	-0.520495	0.602719	0.786266
FBgn0011704	6955.48	-0.273252	0.156741	-1.74334	0.0812751	0.225384
FBgn0011705	1206.79	-0.087565	0.084364	-1.03794	0.299297	0.528101
FBgn0011706	8.76421	0.166575	0.53627	0.310619	0.75609	NA
FBgn0011708	1970.81	-0.0187645	0.0815978	-0.229963	0.81812	0.91426
FBgn0011710	2823.37	-0.0901506	0.12907	-0.698465	0.484887	0.702492
FBgn0011715	1850.53	-0.341741	0.152231	-2.24489	0.0247753	0.100529
FBgn0011722	819.905	0.826722	0.349332	2.36658	0.0179532	0.0798337
FBgn0011723	35.1031	-0.0907522	0.340843	-0.266258	0.79004	0.898743
FBgn0011725	4480.86	0.00470131	0.133698	0.0351636	0.971949	0.987243
FBgn0011726	12816.1	-0.337618	0.113593	-2.97218	0.00295692	0.0215596
FBgn0011737	1403.33	-0.141129	0.145656	-0.968916	0.332587	0.563989
FBgn0011739	2369	0.405819	0.108062	3.75541	0.000173059	0.00232135
FBgn0011740	1227.57	0.0992134	0.112315	0.883352	0.377046	0.607676
FBgn0011741	802.414	-0.311114	0.121333	-2.56415	0.010343	0.0538494
FBgn0011742	4308.09	-0.0596092	0.0930283	-0.640764	0.521676	0.732445
FBgn0011745	2219.2	-0.381848	0.0755955	-5.0512	4.39042e-07	1.52253e-05
FBgn0011746	60.6625	0.751115	0.465652	1.61304	0.106736	0.271794
FBgn0011747	5311.49	0.333573	0.0724198	4.60611	4.10279e-06	0.000100914
FBgn0011754	3051.69	0.0475926	0.0614302	0.774743	0.438491	0.663279
FBgn0011758	7.12268	-0.401452	0.679018	-0.591224	0.554371	NA
FBgn0011760	6770.12	-0.0840254	0.0935169	-0.898506	0.368916	0.599725
FBgn0011761	51930.8	-0.443622	0.173745	-2.55329	0.0106711	0.0549165
FBgn0011762	643.801	-0.166891	0.152853	-1.09184	0.274904	0.499335
FBgn0011763	4218.15	-0.00365416	0.117738	-0.0310364	0.97524	0.988843
FBgn0011766	4692.51	0.392008	0.104055	3.7673	0.000165022	0.00223076
FBgn0011768	5149.91	-0.319725	0.0899348	-3.55508	0.000377868	0.00441476
FBgn0011769	234.01	-0.666282	0.132914	-5.01286	5.36259e-07	1.80854e-05
FBgn0011770	2021.88	-0.375424	0.0986403	-3.80599	0.000141237	0.0019661
FBgn0011771	1274.72	0.224344	0.0765235	2.9317	0.00337115	0.0234975
FBgn0011774	1571.94	-0.12373	0.150983	-0.819497	0.412503	0.640623
FBgn0011785	2393.83	0.628086	0.118321	5.30833	1.10633e-07	4.80205e-06
FBgn0011787	1699.39	-0.336589	0.156132	-2.1558	0.0310993	0.11775
FBgn0011802	1452.43	0.109021	0.154224	0.706899	0.479629	0.698257
FBgn0011817	2755.41	-0.0814305	0.159792	-0.509604	0.610329	0.790937
FBgn0011818	2011.8	0.116444	0.123719	0.941194	0.346605	0.577911
FBgn0011822	188.706	0.277216	0.326878	0.848071	0.396398	0.627865
FBgn0011824	1175.69	-0.0748566	0.218226	-0.343023	0.731581	0.867887
FBgn0011826	3723.04	0.167365	0.104275	1.60504	0.108485	0.274112
FBgn0011828	284.067	0.531653	0.361362	1.47125	0.141225	0.328353
FBgn0011829	7.75436	-0.00863621	0.621512	-0.0138955	0.988913	NA
FBgn0011832	275.925	-0.425594	0.309445	-1.37534	0.169025	0.370104
FBgn0011834	61.4438	0.410096	0.409654	1.00108	0.316789	0.547064
FBgn0011836	1102.18	0.206951	0.134198	1.54212	0.123044	0.299343
FBgn0011837	3088.97	0.0259302	0.0955108	0.271489	0.786015	0.896137
FBgn0011909	0.987917	0.201786	1.6987	0.118788	0.905443	NA
FBgn0012034	5178.91	0.19554	0.328992	0.594361	0.552271	0.752462
FBgn0012036	8155.98	0.0276173	0.114688	0.240803	0.809708	0.91077
FBgn0012037	999.514	0.24164	0.294304	0.821055	0.411615	0.640493
FBgn0012042	710.755	-1.5589	0.834454	-1.86816	NA	NA
FBgn0012051	959.54	0.0783405	0.10434	0.75082	0.452761	0.676007
FBgn0012058	2108.38	0.270275	0.123395	2.19032	0.028501	0.11082
FBgn0012344	64.5565	0.224704	0.276247	0.813416	0.41598	0.643104
FBgn0013263	253.846	-0.184852	0.143651	-1.28681	0.198161	0.409477
FBgn0013269	6450.99	-0.221438	0.115976	-1.90934	0.0562185	0.177576
FBgn0013272	7308.73	0.471651	0.288424	1.63527	0.101992	0.263611
FBgn0013275	4.42321	-0.709938	0.883446	-0.803601	0.421628	NA
FBgn0013276	21.8014	0.913053	0.407565	2.24027	0.0250737	0.101306
FBgn0013278	11.6014	2.0239	0.608052	3.32849	0.000873171	0.00836846
FBgn0013279	15.3136	0.842265	0.437177	1.9266	0.0540295	0.172981
FBgn0013303	875.995	-0.480912	0.125632	-3.82795	0.000129216	0.00182991
FBgn0013305	3444.7	-0.0723215	0.198882	-0.363641	0.716126	0.858547
FBgn0013307	180.141	0.532899	0.45997	1.15855	0.246639	0.469291
FBgn0013308	18.9126	-0.0678593	0.538985	-0.125902	0.899809	0.954983
FBgn0013323	12.4634	0.504258	0.499907	1.00871	0.313116	0.543015
FBgn0013325	21383.1	-0.28371	0.0746041	-3.80288	0.000143024	0.00198535
FBgn0013334	2119.34	0.171865	0.10269	1.67364	0.094202	0.249403
FBgn0013342	618.779	0.506748	0.248386	2.04016	0.0413341	0.144863
FBgn0013343	1201.43	0.219094	0.100905	2.17129	0.0299091	0.114792
FBgn0013347	1043.59	-0.451063	0.103514	-4.35753	1.31541e-05	0.000273504
FBgn0013348	115.274	-0.195025	0.256405	-0.760611	0.446889	0.6703
FBgn0013432	491.128	-0.296842	0.110627	-2.68327	0.00729067	0.042163
FBgn0013433	18.4068	0.795925	0.428951	1.85551	0.0635229	0.192115
FBgn0013435	247.563	-0.151846	0.155614	-0.975785	0.329171	0.560264
FBgn0013467	202.726	0.229294	0.301256	0.761127	0.446581	0.670145
FBgn0013469	160.329	0.823271	0.365481	2.25257	0.0242863	0.099435
FBgn0013531	389.302	-0.321645	0.161834	-1.9875	0.0468667	0.157565
FBgn0013548	2754.84	-0.0291764	0.160247	-0.182072	0.855527	0.934774
FBgn0013563	738.243	0.089433	0.100854	0.886761	0.375208	0.606092
FBgn0013576	5824.23	0.341994	0.136744	2.50099	0.0123846	0.060728
FBgn0013672	17904.8	-0.226119	0.134676	-1.67899	0.0931546	0.247756
FBgn0013673	164.06	-3.89276	0.444492	-8.75779	1.99123e-18	1.02852e-15
FBgn0013674	55635.1	0.23901	0.227799	1.04921	0.294081	0.522467
FBgn0013675	18052.3	-0.0935726	0.213878	-0.437505	0.661745	0.823895
FBgn0013676	38362.8	0.0855327	0.245988	0.347711	0.728057	0.866232
FBgn0013678	36607	0.0955167	0.245598	0.388915	0.697339	0.846449
FBgn0013679	6184.22	-0.498343	0.177013	-2.81529	0.00487339	0.0311986
FBgn0013680	502.099	-0.328439	0.296613	-1.1073	0.268166	0.491738
FBgn0013681	1228.42	-0.0697918	0.318404	-0.219193	0.8265	0.919481
FBgn0013683	316.471	-0.909789	0.343871	-2.64573	0.00815148	0.0456014
FBgn0013684	9240.07	-0.05788	0.261221	-0.221575	0.824645	0.91831
FBgn0013685	376.288	-0.987429	0.362481	-2.72409	0.00644798	0.0383983
FBgn0013686	713552	-0.330828	0.136422	-2.42503	0.0153069	0.070896
FBgn0013688	589.417	-0.478937	0.191126	-2.50587	0.012215	0.0601799
FBgn0013689	12.7296	-6.53715	1.09298	-5.98104	2.21718e-09	1.59996e-07
FBgn0013694	8.53323	-5.05936	1.13364	-4.46294	8.08423e-06	NA
FBgn0013696	18.2698	-3.68377	0.672308	-5.47928	4.27057e-08	2.19431e-06
FBgn0013703	12.6916	-4.38923	0.912156	-4.81193	1.49479e-06	4.28943e-05
FBgn0013704	6.50685	-5.70493	1.16044	-4.91616	8.82579e-07	NA
FBgn0013710	5.64463	-4.98974	1.2373	-4.03275	5.51272e-05	NA
FBgn0013717	1252.38	-0.00761499	0.139157	-0.0547224	0.95636	0.979822
FBgn0013718	3070.45	0.114807	0.0749517	1.53175	0.125585	0.303644
FBgn0013720	1060.79	-0.197851	0.10123	-1.95447	0.0506458	0.165839
FBgn0013725	25.5528	-0.233164	0.347674	-0.67064	0.50245	0.717243
FBgn0013726	5708.21	-0.0652897	0.117224	-0.556965	0.577551	0.768917
FBgn0013732	2108.25	0.130565	0.142518	0.916134	0.359597	0.58995
FBgn0013733	4914.64	1.05305	0.229131	4.59583	4.31033e-06	0.000105228
FBgn0013746	1304.54	-0.0675923	0.0879341	-0.76867	0.442089	0.666871
FBgn0013749	2013.48	-0.248812	0.0906683	-2.7442	0.00606586	0.0366792
FBgn0013750	2799.76	-0.147795	0.097011	-1.52348	0.127638	0.30673
FBgn0013751	10.6064	-0.313383	0.537262	-0.583296	0.559694	0.757508
FBgn0013753	923.06	-0.354744	0.152959	-2.31921	0.0203834	0.0878526
FBgn0013756	5420.79	0.606707	0.127618	4.75409	1.99347e-06	5.43441e-05
FBgn0013759	1731.08	0.368906	0.0665566	5.54274	2.97768e-08	1.59688e-06
FBgn0013762	791.749	-0.25784	0.107834	-2.39109	0.0167984	0.0757976
FBgn0013763	8560.81	-0.135667	0.143105	-0.948025	0.343117	0.575812
FBgn0013764	1887.73	-0.0222633	0.119186	-0.186794	0.851822	0.93313
FBgn0013765	2345.12	0.305803	0.118849	2.57304	0.010081	0.0529628
FBgn0013767	22.5123	-0.356697	0.327866	-1.08794	0.276624	0.500767
FBgn0013770	12807.9	-0.169846	0.100398	-1.69173	0.0906966	0.2432
FBgn0013771	753.388	0.157227	0.217592	0.722574	0.469942	0.690045
FBgn0013772	33.1924	0.222045	0.386387	0.57467	0.565515	0.761394
FBgn0013773	1620.57	-0.106025	0.107801	-0.983524	0.32535	0.555398
FBgn0013799	1700.99	0.118458	0.1309	0.904946	0.365494	0.596633
FBgn0013810	90.9131	0.811601	0.23315	3.48102	0.000499513	0.00551021
FBgn0013811	30.6586	0.724428	0.428963	1.68879	0.09126	0.244178
FBgn0013812	50.1297	0.759972	0.415751	1.82795	0.0675572	0.199821
FBgn0013813	35.4801	0.673756	0.404434	1.66592	0.0957288	0.252221
FBgn0013949	468.999	0.105702	0.300996	0.351176	0.725456	0.864324
FBgn0013953	268.308	0.252252	0.271147	0.930316	0.352207	0.582919
FBgn0013954	5065.63	-0.280337	0.0640283	-4.37833	1.19592e-05	0.000251323
FBgn0013972	73.4561	0.0444822	0.234468	0.189715	0.849532	0.932062
FBgn0013973	73.5163	0.338195	0.327523	1.03258	0.301799	0.530647
FBgn0013981	5463.8	-0.411343	0.0842743	-4.881	1.0555e-06	3.26387e-05
FBgn0013983	285.005	-0.0793804	0.152348	-0.521045	0.602335	0.785902
FBgn0013987	3296.57	-0.155666	0.0815719	-1.90833	0.0563485	0.177683
FBgn0013995	1927.55	0.037956	0.150097	0.252876	0.800364	0.904823
FBgn0013997	976.428	0.368971	0.105645	3.49256	0.000478405	0.00532925
FBgn0014000	638.436	-0.0724571	0.40103	-0.180677	0.856621	0.934824
FBgn0014006	1884.68	0.315344	0.0940187	3.35406	0.000796355	0.00781543
FBgn0014007	2654.04	0.328966	0.140945	2.33401	0.0195953	0.0856224
FBgn0014009	2360.59	-0.0608021	0.079474	-0.765056	0.444238	0.668468
FBgn0014010	4758.66	-0.0291463	0.0988004	-0.295002	0.767992	0.886506
FBgn0014011	1146.9	0.218668	0.122418	1.78624	0.07406	0.211409
FBgn0014018	2772.16	0.280981	0.138206	2.03305	0.0420471	0.146642
FBgn0014019	66.0824	-0.261156	0.312532	-0.835612	0.403373	0.633459
FBgn0014020	6482.71	0.131799	0.124517	1.05848	0.289839	0.51737
FBgn0014022	519.234	-0.0812141	0.102438	-0.792811	0.427888	0.654115
FBgn0014023	735.468	-0.290272	0.116216	-2.49769	0.0125004	0.0611925
FBgn0014024	1514.92	0.0275385	0.126874	0.217054	0.828166	0.920456
FBgn0014026	36384.9	-0.215003	0.0960647	-2.23811	0.0252139	0.101705
FBgn0014028	1996.79	-0.139289	0.087569	-1.59062	0.111694	0.279878
FBgn0014029	1616.02	-0.207759	0.0994752	-2.08855	0.0367484	0.132983
FBgn0014031	1406.55	0.14983	0.386708	0.387449	0.698424	0.846946
FBgn0014032	895.818	-0.342285	0.096836	-3.53469	0.000408258	0.00469712
FBgn0014033	258.483	0.471618	0.333533	1.41401	0.157359	0.353474
FBgn0014037	5718.84	0.382664	0.100065	3.82417	0.000131212	0.00185017
FBgn0014073	258.124	0.354665	0.254428	1.39397	0.163327	0.362104
FBgn0014075	2824.26	0.275444	0.0859308	3.20541	0.00134868	0.0118496
FBgn0014076	285.202	5.66267	1.5074	3.75658	0.000172248	0.00231568
FBgn0014092	520.327	-0.379488	0.123005	-3.08513	0.00203462	0.0162604
FBgn0014127	1714.46	-0.00713773	0.14853	-0.0480557	0.961672	0.981957
FBgn0014133	9831.02	0.228806	0.127388	1.79613	0.0724731	0.208762
FBgn0014135	94.3801	0.769776	0.389455	1.97655	0.0480928	0.160103
FBgn0014141	3464.19	0.606721	0.205091	2.95831	0.00309335	0.0221592
FBgn0014143	4.79678	0.625409	0.697297	0.896905	0.36977	NA
FBgn0014163	8010.19	-0.0983604	0.105167	-0.935281	0.349644	0.580489
FBgn0014184	12247.8	-0.0726201	0.10964	-0.662349	0.507748	0.721238
FBgn0014189	6186.35	-0.260456	0.138419	-1.88164	0.0598847	0.184756
FBgn0014269	1329.32	-0.23813	0.133107	-1.789	0.0736142	0.210627
FBgn0014340	766.9	0.197354	0.151073	1.30635	0.191432	0.401521
FBgn0014342	43.9236	0.277274	0.290528	0.95438	0.339891	0.572553
FBgn0014343	94.7326	0.694048	0.33992	2.0418	0.0411716	0.144513
FBgn0014366	1324.14	-0.174258	0.135251	-1.2884	0.197607	0.408793
FBgn0014368	0.869446	-1.1788	1.7572	-0.670843	0.502321	NA
FBgn0014380	466.114	-0.0401713	0.22906	-0.175375	0.860785	0.936662
FBgn0014388	803.419	0.528827	0.255369	2.07084	0.0383741	0.137333
FBgn0014391	2234.63	-0.387834	0.0728124	-5.32648	1.00133e-07	4.4266e-06
FBgn0014395	64.5681	-0.22637	0.201945	-1.12095	0.262309	0.485717
FBgn0014396	1237.32	0.803515	0.281725	2.85213	0.00434278	0.0285466
FBgn0014411	2411.35	0.0860927	0.10761	0.800042	0.423686	0.649609
FBgn0014417	951.111	-0.00488658	0.107802	-0.0453293	0.963845	0.98318
FBgn0014427	3231.54	-0.085704	0.206855	-0.414319	0.678641	0.834491
FBgn0014455	3905.24	-0.0405926	0.0667428	-0.608195	0.543058	0.745917
FBgn0014464	681.034	-0.369937	1.73217	-0.213568	0.830884	0.921493
FBgn0014465	1316.28	0.549507	1.75524	0.313066	0.754231	0.879726
FBgn0014466	888.421	0.625175	1.79194	0.348882	0.727178	0.865663
FBgn0014469	2169.4	-0.0848268	0.17424	-0.486838	0.626373	0.801777
FBgn0014857	2354.41	-0.330413	0.0683077	-4.83713	1.31729e-06	3.87063e-05
FBgn0014859	32.7315	1.0469	0.29896	3.50181	0.000462102	0.00518886
FBgn0014861	2982.08	-0.0768588	0.148452	-0.517737	0.604642	0.787833
FBgn0014863	1579	0.145179	0.301294	0.481851	0.629912	0.804261
FBgn0014865	433.369	-2.21315	0.866771	-2.55333	0.0106698	0.0549165
FBgn0014868	2196.08	-0.104384	0.0647893	-1.61113	0.107151	0.272348
FBgn0014869	4693.47	-0.25415	0.0958619	-2.65121	0.00802043	0.0450558
FBgn0014870	1646.61	0.339005	0.108501	3.12445	0.00178138	0.0147035
FBgn0014877	1553.57	-0.267362	0.139346	-1.9187	0.0550225	0.175094
FBgn0014879	3835.48	-0.269598	0.157853	-1.7079	0.0876544	0.237177
FBgn0014906	2361.03	0.0651053	0.0751934	0.865837	0.386579	0.617943
FBgn0014930	515.573	-0.245286	0.0866619	-2.83037	0.00464935	0.0300783
FBgn0014931	610.771	-0.0226954	0.130355	-0.174104	0.861784	0.937063
FBgn0014949	2.13895	-0.074018	0.993174	-0.0745267	0.940591	NA
FBgn0015000	1229.25	-0.14411	0.097316	-1.48085	0.138647	0.323895
FBgn0015001	124.761	-0.0835559	0.527254	-0.158474	0.874083	0.944014
FBgn0015010	2572.34	0.0762846	0.211649	0.36043	0.718525	0.860057
FBgn0015011	199.323	-0.0649289	0.265943	-0.244146	0.807118	0.909421
FBgn0015019	7276.92	-0.0582168	0.0951118	-0.612088	0.540479	0.74428
FBgn0015024	7296.18	-0.0552303	0.0789587	-0.699483	0.48425	0.701939
FBgn0015025	270.065	-0.233992	0.172777	-1.35431	0.175639	0.37959
FBgn0015031	1744.63	-0.330082	0.0991856	-3.32792	0.000874961	0.00837743
FBgn0015032	2.35314	0.31615	1.12678	0.280579	0.779033	NA
FBgn0015033	167.917	0.128434	0.411157	0.312372	0.754758	0.880046
FBgn0015034	39.6845	0.691826	0.458683	1.50829	0.131481	0.313269
FBgn0015035	160.728	0.144356	0.371318	0.388765	0.69745	0.846449
FBgn0015036	8.35048	-0.129175	0.502048	-0.257297	0.79695	NA
FBgn0015037	982.215	0.0484692	0.407532	0.118933	0.905328	0.957492
FBgn0015038	112.489	0.258611	0.400205	0.646197	0.518152	0.72989
FBgn0015039	1225.32	0.0567753	0.444719	0.127666	0.898414	0.954448
FBgn0015075	631.549	-0.0792129	0.1099	-0.720772	0.47105	0.691014
FBgn0015218	9927.17	-0.0798486	0.125552	-0.635982	0.524788	0.735064
FBgn0015221	11128.2	0.00229647	0.197949	0.0116013	0.990744	0.996225
FBgn0015222	12035.3	-0.027431	0.184307	-0.148833	0.881685	0.945955
FBgn0015229	2516.51	0.0969757	0.105722	0.917271	0.359001	0.589571
FBgn0015239	1502.46	-0.139754	0.0841206	-1.66135	0.0966422	0.253867
FBgn0015240	1523.72	0.0679661	0.119575	0.568398	0.569765	0.764726
FBgn0015245	10972.7	-0.054729	0.0906107	-0.604002	0.545842	0.747648
FBgn0015247	1715.34	-0.131177	0.0926616	-1.41566	0.156876	0.352631
FBgn0015268	37.0897	-1.5651	0.315135	-4.96646	6.81878e-07	2.20856e-05
FBgn0015269	841.523	0.801895	0.147742	5.42766	5.7099e-08	2.73351e-06
FBgn0015270	1235.73	-0.0974659	0.179541	-0.542862	0.587225	0.775329
FBgn0015271	760.457	-0.324748	0.160333	-2.02546	0.0428204	0.148677
FBgn0015277	591.605	0.110809	0.110522	1.0026	0.316055	0.546394
FBgn0015278	2231.47	0.369934	0.088173	4.19555	2.72211e-05	0.000502158
FBgn0015279	1756.81	0.33675	0.0807151	4.17209	3.01822e-05	0.000549551
FBgn0015282	3720.33	-0.304938	0.0837803	-3.63973	0.000272922	0.00339906
FBgn0015283	3858.45	-0.392613	0.117286	-3.34747	0.000815524	0.00795582
FBgn0015286	3401.77	-0.152937	0.102631	-1.49017	0.136179	0.3204
FBgn0015288	12645.4	-0.292397	0.145943	-2.00351	0.0451226	0.153708
FBgn0015295	1675.51	-0.0471462	0.121328	-0.388585	0.697583	0.846449
FBgn0015296	1113.35	-0.013361	0.131043	-0.101959	0.918789	0.963457
FBgn0015298	516.43	-0.216934	0.0890656	-2.43567	0.0148644	0.069433
FBgn0015299	964.863	-0.550921	0.176212	-3.12647	0.00176919	0.0146398
FBgn0015316	39.147	-0.331751	0.293007	-1.13223	0.257539	0.480693
FBgn0015320	2688.96	-0.15468	0.12567	-1.23084	0.218382	0.43561
FBgn0015321	4635.75	-0.2547	0.13486	-1.88863	0.0589412	0.182822
FBgn0015331	539.586	-0.0601334	0.113827	-0.528289	0.597299	0.782107
FBgn0015336	105.388	0.46166	0.240953	1.91598	0.0553679	0.175621
FBgn0015338	965.565	-0.30326	0.113282	-2.67703	0.00742787	0.0427398
FBgn0015351	173.312	-0.244228	0.136572	-1.78828	0.0737314	0.210901
FBgn0015359	995.771	-0.260132	0.147911	-1.75871	0.0786268	0.22003
FBgn0015360	1860.03	0.0734644	0.120462	0.609858	0.541956	0.745341
FBgn0015371	3102.17	0.373992	0.139124	2.68818	0.00718423	0.0417485
FBgn0015372	910.808	0.0694413	0.10163	0.683277	0.494432	0.710135
FBgn0015376	645.935	0.222542	0.143201	1.55406	0.12017	0.294029
FBgn0015379	743.035	-0.289401	0.15887	-1.82162	0.0685124	0.201952
FBgn0015380	54.509	0.614509	0.22078	2.78336	0.00537997	0.0335872
FBgn0015381	0.892714	0.195588	1.72492	0.113389	0.909722	NA
FBgn0015391	3547.72	0.269742	0.161758	1.66757	0.0954017	0.251889
FBgn0015396	3383.79	0.104317	0.153262	0.680649	0.496094	0.711377
FBgn0015399	500.553	0.332821	0.154928	2.14823	0.0316956	0.118907
FBgn0015400	40.5798	1.01034	0.316209	3.19518	0.00139745	0.0121799
FBgn0015402	1360.81	0.22569	0.104404	2.1617	0.0306412	0.116375
FBgn0015477	2455.51	0.589398	0.111048	5.30761	1.11073e-07	4.80205e-06
FBgn0015509	6507.7	0.110735	0.12145	0.911774	0.361888	0.592718
FBgn0015513	2617.26	0.664895	0.0917307	7.24833	4.21936e-13	7.81297e-11
FBgn0015519	63.1603	0.299649	0.288046	1.04028	0.298209	0.52691
FBgn0015520	1527.41	0.054065	0.158253	0.341637	0.732624	0.868564
FBgn0015521	10918.7	-0.319903	0.105355	-3.03641	0.00239411	0.0184136
FBgn0015522	2221.47	-0.048571	0.116343	-0.417481	0.676327	0.833539
FBgn0015524	20.1412	0.273156	0.434866	0.628138	0.529913	0.738335
FBgn0015527	2012.61	0.0457666	0.0960128	0.476672	0.633596	0.806389
FBgn0015543	18.6343	0.69244	0.35724	1.93831	0.0525858	0.169651
FBgn0015544	1025.29	-0.0786152	0.136877	-0.57435	0.565731	0.761394
FBgn0015546	1384.87	-0.0169203	0.143653	-0.117786	0.906237	0.957682
FBgn0015550	1.93922	0.637822	1.06197	0.600601	0.548106	NA
FBgn0015553	2362.21	-0.0566432	0.172269	-0.328806	0.742302	0.873705
FBgn0015558	174.708	0.799091	0.313544	2.54858	0.0108164	0.0554607
FBgn0015561	13.7432	-0.219432	0.463263	-0.473666	0.635738	0.807803
FBgn0015568	1109.08	0.221776	0.128624	1.72422	0.0846682	0.231265
FBgn0015569	239.071	-0.00824111	0.124578	-0.0661521	0.947257	0.976293
FBgn0015570	171.998	0.335648	0.555882	0.603811	0.545969	0.747717
FBgn0015572	35.6593	0.188461	0.369138	0.510543	0.609671	0.790498
FBgn0015574	11.5788	0.194656	0.611216	0.318474	0.750126	0.877402
FBgn0015575	1016.52	0.218132	0.383973	0.568092	0.569972	0.764734
FBgn0015576	268.809	0.328602	0.396935	0.827848	0.407757	0.636909
FBgn0015577	474.425	0.214317	0.312914	0.684909	0.493401	0.709278
FBgn0015582	539.646	-0.267371	0.159742	-1.67377	0.094176	0.249403
FBgn0015585	2.09071	0.929256	1.10388	0.841806	0.399896	NA
FBgn0015589	2031.62	0.769162	0.0979455	7.85296	4.06332e-15	1.10771e-12
FBgn0015591	221.536	0.135487	0.305072	0.444115	0.656959	0.821534
FBgn0015600	2746.27	0.564522	0.137662	4.10077	4.11776e-05	0.000711474
FBgn0015602	1563.04	-0.224853	0.15833	-1.42016	0.155563	0.35053
FBgn0015609	173.014	1.09236	0.229964	4.75014	2.03278e-06	5.51096e-05
FBgn0015614	3474.52	-0.246565	0.100419	-2.45538	0.0140738	0.0665959
FBgn0015615	2362.28	0.158962	0.135135	1.17632	0.239466	0.461506
FBgn0015618	308.142	0.101668	0.168984	0.601642	0.547413	0.749171
FBgn0015621	662.438	-0.300722	0.147382	-2.04042	0.0413084	0.144838
FBgn0015622	4631.43	0.0839591	0.0755914	1.1107	0.266699	0.490401
FBgn0015623	5167.01	0.099492	0.0674942	1.47408	0.140459	0.326883
FBgn0015625	7048.46	-0.0695704	0.167715	-0.414814	0.678278	0.834365
FBgn0015663	147.398	0.0552283	0.186659	0.295879	0.767323	0.886112
FBgn0015664	1825.53	-0.0596402	0.134845	-0.442288	0.658281	0.822253
FBgn0015714	34.2831	-1.52513	0.458078	-3.32942	0.000870278	0.00835705
FBgn0015721	13.0964	0.803429	0.424437	1.89293	0.0583673	0.181874
FBgn0015737	3147.72	0.109357	0.104581	1.04567	0.295714	0.524041
FBgn0015754	4770.17	-0.144774	0.102919	-1.40668	0.159523	0.356424
FBgn0015756	20871.2	-0.249473	0.0698326	-3.57244	0.000353672	0.00417682
FBgn0015765	744.125	-0.0116469	0.101634	-0.114596	0.908765	0.958785
FBgn0015766	4322.75	0.0597297	0.322387	0.185273	0.853015	0.933484
FBgn0015772	2490.66	0.393955	0.0759166	5.18931	2.11077e-07	8.28605e-06
FBgn0015773	120.855	0.305403	0.290864	1.04999	0.293725	0.522217
FBgn0015774	87.5532	1.0854	0.334239	3.24739	0.00116468	0.0104768
FBgn0015776	5686.48	-0.0998215	0.0502278	-1.98737	0.0468809	0.157565
FBgn0015777	550.915	0.0529771	0.271082	0.195428	0.845058	0.929305
FBgn0015778	14204.1	0.235477	0.100232	2.34932	0.0188079	0.0827715
FBgn0015781	628.118	-0.291016	0.0918095	-3.16978	0.00152552	0.0129961
FBgn0015789	4733.37	0.0377828	0.0677197	0.55793	0.576892	0.768824
FBgn0015790	5518.33	0.000747706	0.0763112	0.00979812	0.992182	0.99651
FBgn0015791	1648.51	-0.314541	0.0896794	-3.50739	0.000452518	0.00511267
FBgn0015793	663.363	-0.221491	0.11833	-1.87182	0.061232	0.187165
FBgn0015794	840.296	-0.14534	0.103327	-1.4066	0.159545	0.356424
FBgn0015795	3830.21	0.0366696	0.139568	0.262736	0.792754	0.900577
FBgn0015797	2054.09	-0.080432	0.0818704	-0.982431	0.325888	0.556123
FBgn0015799	3860.41	0.0893133	0.135281	0.660204	0.509123	0.722194
FBgn0015801	656.613	0.0606721	0.236659	0.256369	0.797666	0.90347
FBgn0015803	1427.86	0.206141	0.108623	1.89776	0.0577272	0.180482
FBgn0015805	4448.54	-0.149866	0.137764	-1.08785	0.276662	0.500767
FBgn0015808	1286.49	0.135894	0.129674	1.04797	0.294653	0.523105
FBgn0015818	940.417	-0.167644	0.135606	-1.23626	0.216363	0.433396
FBgn0015828	2079.63	-0.233888	0.142472	-1.64165	0.100663	0.261695
FBgn0015829	362.59	-0.282146	0.122837	-2.29692	0.0216232	0.0919057
FBgn0015831	2.76813	-0.290577	1.28973	-0.2253	0.821746	NA
FBgn0015834	5173.19	-0.192784	0.0747848	-2.57785	0.00994175	0.0524279
FBgn0015838	1599.39	0.24473	0.125326	1.95275	0.0508491	0.166021
FBgn0015872	529.597	0.308648	0.304872	1.01238	0.311355	0.540891
FBgn0015903	3102.1	0.240956	0.139061	1.73274	0.0831425	0.22856
FBgn0015904	33.9904	0.0522327	0.307598	0.169808	0.865161	0.938379
FBgn0015905	802.435	-0.0327414	0.136429	-0.239989	0.810339	0.91077
FBgn0015919	38.8501	0.53995	0.470726	1.14706	0.251358	0.474215
FBgn0015924	4719.03	-0.0921976	0.0603354	-1.52808	0.126492	0.304935
FBgn0015925	1361.28	-0.0695665	0.154285	-0.450895	0.652065	0.818067
FBgn0015926	2481.65	-0.204531	0.16778	-1.21904	0.222829	0.441169
FBgn0015929	3328.31	0.00162826	0.147083	0.0110703	0.991167	0.996447
FBgn0015949	1609.79	0.44003	0.10227	4.30264	1.68774e-05	0.000333941
FBgn0016013	90.8069	0.224005	0.429909	0.521053	0.60233	0.785902
FBgn0016031	3.13913	0.753169	0.871283	0.864437	0.387348	NA
FBgn0016032	152.212	-0.168981	0.241702	-0.69913	0.484471	0.702096
FBgn0016034	1421.19	-0.183016	0.152575	-1.19952	0.230327	0.451093
FBgn0016036	52.7389	-0.286545	0.311929	-0.918621	0.358294	0.588895
FBgn0016038	1025.15	-0.208482	0.123393	-1.68957	0.0911098	0.244037
FBgn0016041	4906.16	0.0450021	0.127528	0.35288	0.724179	0.863979
FBgn0016047	16.2275	0.0955279	0.543822	0.17566	0.860561	0.936625
FBgn0016053	4313.89	-0.43468	0.174976	-2.48423	0.0129832	0.0628767
FBgn0016054	67.8519	-0.174693	0.232865	-0.750191	0.453139	0.676161
FBgn0016059	4410.41	0.127336	0.0901712	1.41216	0.157902	0.353883
FBgn0016061	71.1007	0.638556	0.291722	2.18892	0.0286029	0.11104
FBgn0016070	27844.9	0.242149	0.155584	1.55639	0.119616	0.29333
FBgn0016075	2299.5	0.776021	0.387978	2.00017	0.0454821	0.154397
FBgn0016076	1100.55	0.46216	0.283148	1.63222	0.102633	0.264577
FBgn0016078	861.519	0.0462467	0.0680677	0.679421	0.496871	0.711853
FBgn0016081	1335.84	0.798264	0.195961	4.07358	4.62956e-05	0.000771717
FBgn0016119	2937.16	-0.419744	0.118305	-3.54797	0.000388209	0.00450874
FBgn0016120	3360.15	-0.23479	0.0691134	-3.39717	0.000680863	0.00698683
FBgn0016122	1973.7	0.0637106	0.273512	0.232935	0.815812	0.913032
FBgn0016123	2206.99	-0.174889	0.35381	-0.494301	0.621094	0.797428
FBgn0016126	3585.2	0.188745	0.152753	1.23562	0.216599	0.433551
FBgn0016131	686.054	-0.185324	0.142601	-1.29959	0.19374	0.404321
FBgn0016641	1706.5	0.294197	0.107739	2.73064	0.00632122	0.037781
FBgn0016650	63.6861	0.0885076	0.342572	0.258362	0.796127	0.902529
FBgn0016660	21.4805	0.421544	0.419826	1.00409	0.315334	0.545608
FBgn0016672	1542.53	-0.476526	0.124774	-3.81912	0.000133926	0.00188303
FBgn0016675	119.645	0.415597	0.613569	0.677344	0.498188	0.712818
FBgn0016684	630.32	-0.128495	0.307127	-0.418378	0.675671	0.833114
FBgn0016685	8208.25	-0.315727	0.130117	-2.42649	0.0152456	0.0707423
FBgn0016687	4405.21	-0.136823	0.0607122	-2.25363	0.0242196	0.0992034
FBgn0016691	2637.62	-0.234607	0.0703924	-3.33285	0.000859612	0.00828706
FBgn0016693	3003.16	-0.0271109	0.0651553	-0.416096	0.677339	0.83436
FBgn0016694	2757.23	0.289686	0.267234	1.08402	0.278358	0.503002
FBgn0016696	4465.39	-0.0126949	0.121214	-0.104731	0.916589	0.962398
FBgn0016697	2681.54	-0.321667	0.108492	-2.9649	0.00302786	0.0218561
FBgn0016698	494.027	-0.135988	0.120339	-1.13004	0.25846	0.481405
FBgn0016701	1476.56	-0.273763	0.0988248	-2.77018	0.00560252	0.0345806
FBgn0016715	253.689	0.245245	0.411031	0.596659	0.550735	0.751349
FBgn0016726	8654.04	-0.258447	0.0761188	-3.39531	0.000685518	0.00700799
FBgn0016754	778.231	0.650802	0.0809331	8.04123	8.89406e-16	2.7277e-13
FBgn0016756	3897.8	0.49995	0.0965052	5.18055	2.21232e-07	8.58171e-06
FBgn0016762	208.446	-0.0559789	0.114454	-0.489097	0.624773	0.800774
FBgn0016794	2425.37	0.156705	0.141099	1.11061	0.266738	0.490401
FBgn0016797	524.994	0.662677	0.253126	2.61797	0.00884533	0.048361
FBgn0016917	5216.6	0.230878	0.0945772	2.44116	0.01464	0.0686137
FBgn0016919	7.69369	1.12303	0.643404	1.74545	0.0809072	NA
FBgn0016920	22.6978	0.587133	0.385394	1.52346	0.127643	0.30673
FBgn0016926	5714.14	0.0518255	0.0830157	0.624286	0.53244	0.740032
FBgn0016930	1092.79	0.355229	0.079134	4.48896	7.15721e-06	0.000161103
FBgn0016970	388.892	-0.424168	0.162077	-2.61708	0.00886853	0.0484339
FBgn0016974	180.773	-0.0825473	0.17551	-0.470329	0.63812	0.808797
FBgn0016977	4274	1.16826	0.0877597	13.3121	1.96919e-40	1.93256e-36
FBgn0016978	2302.32	-0.151964	0.14473	-1.04998	0.293727	0.522217
FBgn0016983	4645.11	0.0766071	0.106476	0.719479	0.471846	0.691561
FBgn0016984	2862.47	0.300813	0.0752243	3.99888	6.36426e-05	0.00102728
FBgn0017414	295.72	-0.404432	0.15158	-2.66811	0.00762796	0.0436117
FBgn0017418	1712.84	0.275804	0.0872566	3.16084	0.00157315	0.0132865
FBgn0017429	690.938	-0.0437195	0.0811636	-0.538659	0.590122	0.77696
FBgn0017430	597.139	-0.198946	0.144677	-1.37511	0.169097	0.370181
FBgn0017448	775.629	-0.151139	0.160118	-0.943924	0.345209	0.577165
FBgn0017456	3.78744	0.28001	0.914749	0.306105	0.759524	NA
FBgn0017457	1947.07	-0.281075	0.152156	-1.84728	0.0647067	0.194378
FBgn0017482	87.4858	0.0872383	0.24105	0.361909	0.71742	0.859163
FBgn0017545	35691.7	-0.186441	0.079911	-2.3331	0.0196426	0.0857531
FBgn0017550	1423.39	-0.00363583	0.108926	-0.033379	0.973372	0.987848
FBgn0017551	1511.37	-0.236626	0.162104	-1.45971	0.144369	0.333608
FBgn0017558	3017.01	0.0554209	0.0984419	0.56298	0.573448	0.766762
FBgn0017561	2516.48	0.0584699	0.10583	0.552491	0.580612	0.771267
FBgn0017566	3874.13	-0.0990995	0.111472	-0.88901	0.373998	0.604582
FBgn0017567	1432.7	-0.326604	0.0726782	-4.49384	6.99516e-06	0.000158546
FBgn0017572	1769.35	-0.0197888	0.0573091	-0.345299	0.729869	0.867289
FBgn0017577	4076.87	-0.162438	0.148808	-1.09159	0.275013	0.499349
FBgn0017578	570.343	-0.337666	0.130868	-2.58021	0.00987402	0.0522391
FBgn0017579	16355.1	-0.160004	0.0718509	-2.22689	0.0259546	0.104094
FBgn0017581	15951.3	0.326897	0.119288	2.7404	0.00613653	0.0369926
FBgn0017590	71.7027	0.144212	0.231632	0.622591	0.533553	0.741134
FBgn0019624	4226.79	-0.227419	0.0592344	-3.83931	0.00012338	0.00177231
FBgn0019644	3875.44	-0.198433	0.0996297	-1.99171	0.0464031	0.156441
FBgn0019650	45.4539	0.258313	0.315846	0.817846	0.413445	0.641408
FBgn0019660	2.42014	-1.46053	1.0691	-1.36613	0.171899	NA
FBgn0019661	58.384	0.0834413	0.347643	0.24002	0.810315	0.91077
FBgn0019662	1052.12	0.123885	0.109898	1.12728	0.259625	0.482863
FBgn0019686	8172.54	-0.149221	0.160061	-0.932271	0.351197	0.582007
FBgn0019830	1513.95	-0.195296	0.0594436	-3.2854	0.00101836	0.00935786
FBgn0019890	1698.56	0.40912	0.114338	3.57816	0.000346025	0.00411125
FBgn0019925	3000.4	-0.122493	0.0804685	-1.52224	0.127949	0.307239
FBgn0019928	297.299	0.249089	0.423143	0.588663	0.556087	0.755215
FBgn0019929	245.995	-0.0359891	0.346629	-0.103826	0.917307	0.962726
FBgn0019932	636.226	-0.106588	0.0969326	-1.09961	0.271504	0.495452
FBgn0019936	8658.87	-0.0690499	0.251133	-0.274954	0.783352	0.894348
FBgn0019938	2143.35	0.319405	0.0850548	3.75529	0.000173143	0.00232135
FBgn0019940	710.572	0.0274873	0.318661	0.0862586	0.931261	0.967625
FBgn0019949	628.906	-0.309278	0.128208	-2.41231	0.0158517	0.0728154
FBgn0019952	166.891	0.235492	0.339772	0.693088	0.488254	0.705392
FBgn0019957	2283.41	-0.159625	0.0658109	-2.4255	0.0152872	0.0708724
FBgn0019960	3586.82	0.00577995	0.0655289	0.0882046	0.929714	0.966733
FBgn0019968	1837.11	0.505506	0.105976	4.77	1.84227e-06	5.12088e-05
FBgn0019972	1293.02	-0.168547	0.106747	-1.57894	0.114349	0.284108
FBgn0019982	1439.52	-0.398327	0.0997187	-3.99451	6.48292e-05	0.00104316
FBgn0019985	67.9361	0.283835	0.21918	1.29499	0.195324	0.406384
FBgn0019990	1477.52	0.37565	0.111415	3.37161	0.000747295	0.00742303
FBgn0020018	527.381	-0.130805	0.0932436	-1.40283	0.160668	0.357959
FBgn0020224	3856.69	0.0605875	0.139545	0.43418	0.664158	0.825193
FBgn0020235	5072.43	-0.233744	0.0592142	-3.94743	7.8994e-05	0.00123841
FBgn0020236	6570.77	0.269379	0.274333	0.981941	0.326129	0.556438
FBgn0020238	16658.1	0.0219419	0.0964797	0.227425	0.820093	0.91511
FBgn0020248	2020.65	-0.158502	0.141139	-1.12302	0.261429	0.484911
FBgn0020249	1712.26	-0.306276	0.0931331	-3.28859	0.00100691	0.00927868
FBgn0020251	694.74	0.509693	0.0955136	5.33634	9.48406e-08	4.21161e-06
FBgn0020255	13559.8	-0.223961	0.129106	-1.7347	0.0827931	0.227791
FBgn0020257	170.993	0.531636	0.282161	1.88416	0.0595436	0.183993
FBgn0020258	10.3723	0.38101	0.657939	0.579096	0.562524	0.759892
FBgn0020261	1778.65	0.501152	0.128329	3.90521	9.41431e-05	0.00142142
FBgn0020269	76.6454	0.470328	0.344918	1.36359	0.172696	0.374893
FBgn0020270	963.217	-0.3815	0.151128	-2.52435	0.0115913	0.0584867
FBgn0020272	901.982	-0.186477	0.129706	-1.43769	0.150521	0.343138
FBgn0020277	11.8223	0.292156	0.496464	0.588473	0.556215	0.755215
FBgn0020278	1094.76	0.292601	0.0900554	3.24913	0.0011576	0.0104323
FBgn0020279	6940.42	0.548907	0.124452	4.41059	1.03088e-05	0.000223335
FBgn0020294	93.13	0.539728	0.355661	1.51753	0.129132	0.309174
FBgn0020299	122.364	0.5475	0.290414	1.88524	0.0593975	0.183809
FBgn0020300	109.121	0.0139948	0.241279	0.0580024	0.953747	0.978128
FBgn0020304	2362.33	0.239292	0.108649	2.20243	0.0276353	0.108659
FBgn0020305	878.928	-0.246459	0.138248	-1.78273	0.0746297	0.212342
FBgn0020306	10367.7	0.696957	0.103285	6.74789	1.50011e-11	1.84026e-09
FBgn0020307	89.2149	0.523009	0.262956	1.98896	0.0467059	0.157138
FBgn0020309	4035.9	0.554302	0.0859335	6.45036	1.11585e-10	1.07363e-08
FBgn0020312	1335.92	-0.0026479	0.112159	-0.0236085	0.981165	0.992185
FBgn0020369	3567.88	-0.360393	0.0986123	-3.65465	0.000257536	0.0032445
FBgn0020370	4754.83	0.26299	0.105433	2.49439	0.0126175	0.061606
FBgn0020372	99.6849	-0.072999	0.246982	-0.295564	0.767563	0.886115
FBgn0020376	1.62699	1.14102	1.23763	0.921939	0.35656	NA
FBgn0020378	64.5752	0.321696	0.279359	1.15155	0.249507	0.473051
FBgn0020379	579.687	0.245884	0.0967876	2.54045	0.0110711	0.0563947
FBgn0020381	398.394	-0.169569	0.0915459	-1.85229	0.0639844	0.192916
FBgn0020385	5283.99	0.357304	0.362654	0.985249	0.324502	0.554432
FBgn0020386	5031.38	0.133217	0.10236	1.30145	0.193104	0.403533
FBgn0020388	1228.67	0.0143923	0.0733398	0.196241	0.844422	0.928957
FBgn0020389	1003.87	-0.07678	0.0875886	-0.876598	0.380705	0.612067
FBgn0020391	29.7826	0.0148381	0.350835	0.0422938	0.966264	0.984829
FBgn0020392	3470.44	-0.167692	0.130462	-1.28537	0.198663	0.409942
FBgn0020407	619.313	-0.0722476	0.140034	-0.51593	0.605904	0.788916
FBgn0020412	3276.98	0.306226	0.10364	2.95471	0.00312965	0.0223377
FBgn0020414	541.001	0.104734	0.224031	0.467497	0.640144	0.809999
FBgn0020415	1791.62	0.0563415	0.236835	0.237894	0.811964	0.911219
FBgn0020416	1208.26	0.121876	0.258875	0.470789	0.637791	0.808703
FBgn0020429	3.40299	-0.787977	0.872112	-0.903527	0.366246	NA
FBgn0020440	1492.94	0.302854	0.110348	2.74452	0.00605991	0.0366658
FBgn0020443	8384.4	0.0965105	0.109226	0.883581	0.376922	0.607608
FBgn0020445	2528.85	0.180781	0.143581	1.25909	0.207999	0.422241
FBgn0020493	587.965	0.315476	0.107511	2.93436	0.00334236	0.0233632
FBgn0020496	8467.54	-0.0297005	0.100225	-0.296339	0.766972	0.885964
FBgn0020497	5649.03	0.283185	0.114381	2.4758	0.0132938	0.063978
FBgn0020503	2853.02	0.373459	0.114074	3.27384	0.00106096	0.00969488
FBgn0020506	12.1644	-0.146619	0.913657	-0.160475	0.872507	0.942726
FBgn0020508	169.11	0.347615	0.492407	0.705951	0.480219	0.698616
FBgn0020510	1919.74	0.0860061	0.131252	0.655274	0.512292	0.724499
FBgn0020513	6662.33	0.369053	0.313462	1.17734	0.239059	0.461109
FBgn0020518	1.24482	0.124353	1.68609	0.0737525	0.941207	NA
FBgn0020521	393.58	0.0586899	0.284939	0.205973	0.836812	0.924806
FBgn0020545	1924.19	-0.189586	0.0890961	-2.12788	0.0333467	0.123636
FBgn0020616	1384.11	0.146428	0.130529	1.12181	0.261943	0.485469
FBgn0020617	4.12218	0.676506	0.762601	0.887103	0.375023	NA
FBgn0020618	24335.6	-0.176434	0.0784423	-2.24922	0.0244985	0.0999336
FBgn0020620	2072.35	0.109066	0.109568	0.995423	0.319531	0.549286
FBgn0020621	2807.02	0.435043	0.0961971	4.52242	6.11373e-06	0.000140515
FBgn0020622	3986.16	0.191819	0.101771	1.8848	0.0594563	0.183809
FBgn0020626	2337.05	0.0580645	0.0850731	0.682525	0.494907	0.710402
FBgn0020633	577.461	-0.532791	0.176064	-3.02612	0.00247716	0.0188492
FBgn0020637	0.840006	1.02031	1.82453	0.559218	0.576013	NA
FBgn0020642	1.10301	-0.772224	1.63663	-0.471838	0.637042	NA
FBgn0020647	2281.73	0.101341	0.0563579	1.79817	0.07215	0.208259
FBgn0020653	9043.12	-0.169678	0.0705161	-2.40623	0.0161183	0.0736431
FBgn0020655	2381.3	-0.171393	0.0803342	-2.1335	0.0328839	0.122336
FBgn0020660	24.3596	0.28583	0.378204	0.755757	0.449795	0.673347
FBgn0020762	579.233	0.423812	0.347855	1.21836	0.223088	0.441319
FBgn0020764	1755.24	0.0337078	0.140613	0.23972	0.810548	0.91077
FBgn0020767	1480.06	0.0725194	0.0869188	0.834335	0.404092	0.633913
FBgn0020880	5.16913	1.18255	0.703135	1.68182	0.0926031	NA
FBgn0020887	2638.13	0.222507	0.127285	1.7481	0.0804475	0.223531
FBgn0020906	1876.39	-0.609255	0.705402	-0.863699	0.387753	0.618866
FBgn0020907	254.34	0.279317	0.352103	0.793282	0.427613	0.654083
FBgn0020908	341.59	0.149739	0.167404	0.894478	0.371066	0.601678
FBgn0020909	774.21	-0.213202	0.130673	-1.63157	0.10277	0.264721
FBgn0020910	29403.2	-0.0323458	0.100944	-0.320435	0.748639	0.876748
FBgn0020912	130.221	0.474371	0.300223	1.58006	0.114093	0.283614
FBgn0020930	711.795	-0.0901525	0.0968826	-0.930534	0.352095	0.582919
FBgn0021738	12.626	1.00615	0.547341	1.83825	0.0660257	0.197073
FBgn0021742	1.50685	0.152016	1.18031	0.128793	0.897521	NA
FBgn0021750	531.477	-0.154133	0.13987	-1.10197	0.270474	0.494399
FBgn0021760	2645.41	0.512628	0.108963	4.70462	2.54333e-06	6.69176e-05
FBgn0021761	2450.03	0.334602	0.110391	3.03105	0.00243705	0.0186475
FBgn0021764	2932.1	0.562554	0.122482	4.59295	4.37021e-06	0.000106161
FBgn0021765	3715.22	-0.377435	0.0915991	-4.12051	3.7803e-05	0.000661317
FBgn0021767	24.5027	0.439536	0.399177	1.1011	0.270851	0.494628
FBgn0021768	1874.55	-0.141257	0.108168	-1.3059	0.191586	0.401697
FBgn0021776	100.977	0.46255	0.332003	1.39321	0.163557	0.362336
FBgn0021795	2345.53	-0.303673	0.0838827	-3.62021	0.000294365	0.0036117
FBgn0021796	1432.36	0.473892	0.0991927	4.77749	1.77494e-06	4.9716e-05
FBgn0021800	1951.24	0.110794	0.0717213	1.54478	0.1224	0.298146
FBgn0021814	692.465	-0.178639	0.0953333	-1.87384	0.0609529	0.186643
FBgn0021825	1305.5	-0.162478	0.0778338	-2.0875	0.0368429	0.133128
FBgn0021847	1128.53	-0.0367453	0.0954327	-0.385039	0.700208	0.848376
FBgn0021856	507.958	-0.307573	0.0994927	-3.09141	0.00199206	0.0160503
FBgn0021872	7059.52	0.100583	0.177407	0.566964	0.570738	0.765121
FBgn0021874	487.006	-0.104716	0.136124	-0.76927	0.441733	0.666638
FBgn0021875	375.97	-0.106208	0.11305	-0.93948	0.347484	0.578394
FBgn0021895	1664.61	0.0940728	0.0803194	1.17123	0.241505	0.463549
FBgn0021906	3015.49	-0.198045	0.0931156	-2.12687	0.0334308	0.123901
FBgn0021944	2071.14	-0.279881	0.132799	-2.10755	0.0350699	0.12852
FBgn0021967	1773.13	-0.412044	0.105362	-3.91073	9.20158e-05	0.00139359
FBgn0021979	3049.4	-0.20427	0.0632048	-3.23187	0.00122982	0.0110022
FBgn0021995	1582.98	-0.0412089	0.0942027	-0.437449	0.661786	0.823895
FBgn0022023	4432.02	-0.00990891	0.0479126	-0.206812	0.836156	0.924416
FBgn0022027	549.481	-0.501349	0.134848	-3.71789	0.000200892	0.00263596
FBgn0022029	1207.63	0.239466	0.08961	2.67231	0.0075331	0.0432338
FBgn0022069	2982.47	-0.0492784	0.104411	-0.471964	0.636953	0.808379
FBgn0022097	2846.77	-0.376341	0.0773768	-4.86375	1.15184e-06	3.47822e-05
FBgn0022153	2246.35	0.291452	0.102742	2.83673	0.00455776	0.0296224
FBgn0022160	1035.53	0.245309	0.327844	0.748248	0.454311	0.676982
FBgn0022213	5105.93	0.0457065	0.12468	0.36659	0.713925	0.857738
FBgn0022224	284.591	-0.534972	0.11295	-4.73637	2.17585e-06	5.86642e-05
FBgn0022238	4199.29	-0.0522317	0.126823	-0.411847	0.680452	0.835789
FBgn0022288	1686.33	-0.069757	0.112045	-0.622582	0.533559	0.741134
FBgn0022338	4597.11	-0.265232	0.180963	-1.46567	0.142737	0.331086
FBgn0022343	2782.71	-0.26755	0.117255	-2.28177	0.022503	0.0943881
FBgn0022344	735.74	-0.297022	0.0894274	-3.32137	0.000895761	0.00853495
FBgn0022349	4730.62	0.0758126	0.109822	0.690325	0.48999	0.706555
FBgn0022355	8104.8	-0.232757	0.614091	-0.379027	0.704668	0.851841
FBgn0022359	203.779	-0.963391	0.170129	-5.66272	1.4899e-08	8.70349e-07
FBgn0022361	1033.5	0.116834	0.13211	0.884372	0.376495	0.607431
FBgn0022382	1887.59	0.321306	0.10885	2.95182	0.00315911	0.0224989
FBgn0022699	661.28	-0.00962781	0.0989737	-0.0972765	0.922507	0.964984
FBgn0022700	1599.13	-0.356745	0.441991	-0.807133	0.41959	0.646534
FBgn0022702	1403.26	-0.267973	0.131298	-2.04095	0.0412554	0.144704
FBgn0022709	767.312	-0.137545	0.170786	-0.805365	0.420609	0.647203
FBgn0022710	493.944	0.769247	0.21342	3.60438	0.000312893	0.00380264
FBgn0022724	717.17	-0.249901	0.184519	-1.35434	0.175629	0.37959
FBgn0022740	1.44242	0.0924142	1.24082	0.0744785	0.94063	NA
FBgn0022764	7938.24	0.733735	0.111614	6.57389	4.90191e-11	5.34526e-09
FBgn0022768	3009.89	0.321258	0.129324	2.48413	0.0129867	0.0628767
FBgn0022770	18.3484	-0.327646	0.508857	-0.643887	0.519648	0.731158
FBgn0022774	591.529	0.254792	0.387278	0.657904	0.5106	0.72323
FBgn0022786	1271.62	0.139323	0.128855	1.08124	0.279591	0.504209
FBgn0022787	1279.7	0.609297	0.10978	5.55015	2.85431e-08	1.53913e-06
FBgn0022800	52.0834	0.384244	0.310908	1.23588	0.216505	0.433451
FBgn0022893	29994.6	-0.280797	0.164241	-1.70967	0.0873276	0.236554
FBgn0022935	1296.68	0.192488	0.146551	1.31345	0.18903	0.397843
FBgn0022936	920.66	-0.369297	0.171741	-2.15032	0.0315301	0.118603
FBgn0022942	2173.02	0.0221716	0.13043	0.169988	0.86502	0.938379
FBgn0022943	721.514	-0.591547	0.17517	-3.37699	0.000732828	0.00733674
FBgn0022959	5977.4	0.124222	0.0833584	1.49022	0.136167	0.3204
FBgn0022960	1608.64	0.00957386	0.148749	0.0643627	0.948681	0.976731
FBgn0022981	778.211	-0.163821	0.135736	-1.20691	0.227468	0.447387
FBgn0022984	702.75	-0.0299643	0.0913242	-0.328109	0.742829	0.873906
FBgn0022985	2498.72	-0.0381248	0.11617	-0.328181	0.742775	0.873906
FBgn0022986	532.044	-0.0409432	0.102407	-0.39981	0.689297	0.840198
FBgn0022987	1142.86	0.233564	0.106079	2.20178	0.0276808	0.108707
FBgn0023000	415.762	0.122458	0.102888	1.1902	0.233967	0.455044
FBgn0023001	124.26	0.410043	0.26329	1.55738	0.11938	0.292962
FBgn0023023	305.717	0.419968	0.248328	1.69118	0.090802	0.243412
FBgn0023076	136.656	0.834951	0.338451	2.46698	0.0136259	0.06505
FBgn0023081	1501.6	0.48208	0.0953622	5.05525	4.29829e-07	1.50119e-05
FBgn0023083	2173.64	-0.0059127	0.115116	-0.0513628	0.959036	0.981335
FBgn0023090	11.5552	0.613668	0.419344	1.4634	0.143358	0.331944
FBgn0023091	4.08432	0.0878885	0.878161	0.100082	0.920279	NA
FBgn0023094	1998.89	-0.186487	0.115917	-1.60879	0.107662	0.273023
FBgn0023095	1168.4	0.606345	0.294725	2.05732	0.0396555	0.140713
FBgn0023096	19.5554	0.902788	0.361969	2.4941	0.0126277	0.0616102
FBgn0023097	2526.61	0.314163	0.126384	2.48578	0.0129269	0.0627113
FBgn0023129	3051.95	-0.0383156	0.160549	-0.238653	0.811374	0.910813
FBgn0023130	756.938	-0.075971	0.131759	-0.576592	0.564215	0.760609
FBgn0023143	13559.9	0.165315	0.0873511	1.89254	0.0584197	0.181874
FBgn0023167	1200.84	-0.2669	0.148135	-1.80173	0.0715877	0.207307
FBgn0023169	2476.54	0.00758622	0.105509	0.0719012	0.942681	0.974214
FBgn0023170	12498.5	-0.340169	0.0795546	-4.27591	1.90357e-05	0.000367748
FBgn0023171	794.847	-0.238001	0.124255	-1.91543	0.0554383	0.175724
FBgn0023172	3334.88	0.624329	0.0995914	6.2689	3.63598e-10	3.10291e-08
FBgn0023174	3543.83	-0.442027	0.131476	-3.36204	0.000773679	0.00762338
FBgn0023175	4324.83	-0.460881	0.131033	-3.5173	0.000435958	0.00495196
FBgn0023177	2523.49	-0.363823	0.142346	-2.55591	0.0105912	0.054735
FBgn0023178	53.6629	-0.539488	0.25842	-2.08764	0.0368303	0.133128
FBgn0023179	230.779	0.285244	0.256958	1.11008	0.266965	0.490616
FBgn0023180	406.262	-0.410083	0.165219	-2.48206	0.0130624	0.063101
FBgn0023181	956.892	-0.192043	0.152533	-1.25902	0.208023	0.422241
FBgn0023197	4.0118	-0.790898	0.957979	-0.82559	0.409037	NA
FBgn0023212	2290.66	-0.0673081	0.0990246	-0.679711	0.496687	0.711708
FBgn0023213	8547.37	0.494397	0.0838591	5.89557	3.7338e-09	2.47591e-07
FBgn0023214	230.081	0.031428	0.225961	0.139086	0.889382	0.949435
FBgn0023215	3826.59	0.690187	0.159391	4.33016	1.48999e-05	0.000300262
FBgn0023216	1201.81	-0.0913809	0.139937	-0.653013	0.513748	0.725561
FBgn0023388	1515.72	0.165527	0.0719583	2.30032	0.0214304	0.0912046
FBgn0023395	2018.84	-0.0350693	0.166166	-0.21105	0.832848	0.922462
FBgn0023407	2937.52	0.370196	0.0775254	4.77515	1.79572e-06	5.0066e-05
FBgn0023416	83.2266	0.506143	0.225917	2.24039	0.0250656	0.101306
FBgn0023441	2556	0.472691	0.129632	3.64641	0.000265931	0.00332465
FBgn0023458	2573.21	0.793262	0.169713	4.67413	2.95201e-06	7.64406e-05
FBgn0023477	3920.19	-0.212035	0.0996404	-2.128	0.0333373	0.123636
FBgn0023479	2088.76	0.543521	0.420588	1.29229	0.196257	0.407265
FBgn0023489	38.6778	0.412432	0.352871	1.16879	0.242488	0.46471
FBgn0023495	22.6767	-0.264064	0.806957	-0.327234	0.743491	0.874226
FBgn0023496	1.77028	2.25529	1.5225	1.48131	0.138524	NA
FBgn0023506	915.317	-0.113834	0.120834	-0.942068	0.346158	0.577516
FBgn0023507	2307.98	0.267663	0.293957	0.910553	0.362531	0.593413
FBgn0023508	1857.67	0.232693	0.0994734	2.33925	0.0193223	0.0847314
FBgn0023509	1454.25	0.0116644	0.136875	0.0852189	0.932087	0.967822
FBgn0023510	1441.94	0.385505	0.0865162	4.45587	8.35529e-06	0.000184267
FBgn0023511	1084.86	0.135753	0.0841766	1.61272	0.106806	0.271794
FBgn0023512	1161.53	0.0370207	0.0763874	0.484645	0.627928	0.802961
FBgn0023513	955.452	0.00213666	0.145129	0.0147226	0.988254	0.995455
FBgn0023514	1403.61	-0.0639503	0.128657	-0.49706	0.619147	0.796368
FBgn0023515	8725.73	0.0955635	0.169028	0.565371	0.571821	0.765627
FBgn0023516	791.681	-0.0223965	0.0677985	-0.330338	0.741144	0.872893
FBgn0023517	982.557	-0.27066	0.0983605	-2.75172	0.00592833	0.0360922
FBgn0023518	1589.88	0.502345	0.0995953	5.04387	4.56213e-07	1.56548e-05
FBgn0023519	838.821	-0.308696	0.124791	-2.47371	0.0133717	0.0641395
FBgn0023520	172.418	-0.046585	0.150161	-0.310233	0.756384	0.880907
FBgn0023521	559.351	-0.346981	0.115338	-3.00839	0.00262635	0.0196718
FBgn0023522	2315.57	0.0758253	0.106349	0.712984	0.475856	0.695362
FBgn0023523	5.14156	0.681898	0.610056	1.11776	0.263669	NA
FBgn0023524	55.2637	0.381911	0.252562	1.51215	0.130496	0.311527
FBgn0023525	85.5009	0.00297974	0.312209	0.00954407	0.992385	0.996548
FBgn0023526	3717.2	-0.173526	0.134041	-1.29458	0.195466	0.406408
FBgn0023527	1637.71	-0.127742	0.111961	-1.14095	0.25389	0.476366
FBgn0023528	6105.3	0.0526916	0.144284	0.365193	0.714968	0.857945
FBgn0023529	4505.47	0.13888	0.0616141	2.25402	0.0241946	0.0991425
FBgn0023530	349.198	-0.413739	0.114743	-3.60578	0.000311219	0.00379416
FBgn0023531	809.592	0.446824	0.125679	3.55529	0.00037756	0.00441476
FBgn0023534	30.184	-0.295873	0.44615	-0.66317	0.507222	0.721008
FBgn0023535	152.841	0.158816	0.542742	0.292618	0.769814	0.887357
FBgn0023536	559.914	-0.236259	0.144324	-1.637	0.10163	0.263095
FBgn0023537	3419.25	-0.0209289	0.0919064	-0.22772	0.819864	0.91511
FBgn0023540	1080.78	-0.155645	0.112895	-1.37867	0.167998	0.368894
FBgn0023542	718.077	0.189634	0.154469	1.22765	0.219579	0.437037
FBgn0023545	689.201	-0.284637	0.0954485	-2.9821	0.00286276	0.0210348
FBgn0023549	791.743	0.304427	0.212247	1.43431	0.151485	0.344537
FBgn0023550	126.995	0.511619	0.518304	0.987102	0.323593	0.553457
FBgn0024150	97.8589	0.642031	0.333871	1.92299	0.0544813	0.173947
FBgn0024177	3592.36	-0.134865	0.146713	-0.919239	0.357971	0.588764
FBgn0024179	275.267	0.540882	0.178453	3.03095	0.00243782	0.0186475
FBgn0024183	1793.65	0.428043	0.185919	2.3023	0.0213182	0.0908981
FBgn0024184	18.514	0.067525	0.487066	0.138636	0.889737	0.949581
FBgn0024187	1105.33	0.224513	0.10874	2.06468	0.0389531	0.138811
FBgn0024188	1380.36	-0.0236009	0.216104	-0.10921	0.913036	0.960606
FBgn0024189	52.679	0.658385	0.335581	1.96193	0.0497709	0.163745
FBgn0024191	467.618	-0.0609931	0.125202	-0.487159	0.626146	0.801695
FBgn0024194	602.672	-0.145824	0.119653	-1.21872	0.22295	0.441206
FBgn0024196	849.162	-0.416998	0.117469	-3.54986	0.000385437	0.00448717
FBgn0024222	934.748	-0.0608401	0.126838	-0.479667	0.631465	0.805458
FBgn0024227	758.621	-0.483133	0.197062	-2.45168	0.014219	0.0669922
FBgn0024230	869.608	-0.195724	0.131778	-1.48525	0.137477	0.321927
FBgn0024232	40.8551	0.541236	0.296082	1.82799	0.0675507	0.199821
FBgn0024234	328.764	0.111374	0.274224	0.406142	0.684638	0.837613
FBgn0024236	3412.41	0.23193	0.0974981	2.37882	0.0173683	0.0777194
FBgn0024238	3978.74	0.161704	0.0888178	1.82062	0.0686645	0.202169
FBgn0024244	165.43	0.344555	0.3243	1.06246	0.288029	0.515353
FBgn0024245	601.976	-0.0299883	0.174175	-0.172173	0.863301	0.937528
FBgn0024248	679.871	0.354742	0.0858086	4.13411	3.56337e-05	0.000631244
FBgn0024250	128.162	0.82877	0.303227	2.73316	0.00627291	0.0375609
FBgn0024251	9.39561	0.310029	0.570101	0.543814	0.586569	0.775299
FBgn0024273	1314.42	0.196161	0.0973052	2.01593	0.0438073	0.151116
FBgn0024277	2324.89	0.56565	0.0750593	7.53604	4.84463e-14	1.05656e-11
FBgn0024285	2247.27	-0.101007	0.107849	-0.936558	0.348986	0.579812
FBgn0024288	128.259	0.768456	0.325401	2.36157	0.0181978	0.0805928
FBgn0024289	1334.43	0.726631	0.559253	1.29929	0.193845	0.404321
FBgn0024291	2200.37	-0.0140548	0.121626	-0.115557	0.908003	0.958188
FBgn0024293	2208.21	0.2086	0.342278	0.609447	0.542228	0.745507
FBgn0024294	1.65312	1.03435	1.08428	0.95395	0.340109	NA
FBgn0024314	1859.83	-0.0591335	0.0928942	-0.636568	0.524406	0.735064
FBgn0024315	2063.85	0.149395	0.23239	0.642866	0.520311	0.731566
FBgn0024319	2.53443	1.11023	1.52742	0.726868	0.467307	NA
FBgn0024320	1200.19	0.377292	0.205461	1.83632	0.0663107	0.197623
FBgn0024321	354.151	0.446988	0.233687	1.91276	0.0557782	0.17664
FBgn0024326	2552.22	-0.0460625	0.101914	-0.451975	0.651287	0.817461
FBgn0024329	3359.37	0.314014	0.105137	2.98671	0.00281993	0.0208395
FBgn0024330	478.529	-0.0240072	0.12653	-0.189735	0.849517	0.932062
FBgn0024352	6509.18	-0.103409	0.134308	-0.76994	0.441336	0.666443
FBgn0024360	873.74	-0.123609	0.111372	-1.10987	0.267054	0.490616
FBgn0024361	1032.16	0.014925	0.263465	0.0566488	0.954825	0.978863
FBgn0024362	2425.76	0.167026	0.117706	1.41901	0.155896	0.35107
FBgn0024364	2721.89	0.0255615	0.122377	0.208876	0.834545	0.923467
FBgn0024365	2403.73	0.176166	0.0875921	2.0112	0.0443038	0.152293
FBgn0024366	41.0765	0.767377	0.300793	2.55118	0.0107358	0.0551631
FBgn0024371	2391.82	-0.293052	0.177727	-1.64889	0.0991708	0.258915
FBgn0024432	1923.23	-0.14864	0.145341	-1.0227	0.306451	0.535548
FBgn0024491	732.997	-0.549343	0.169685	-3.23743	0.00120613	0.01081
FBgn0024509	2667.75	-0.217017	0.0821929	-2.64033	0.00828246	0.0461055
FBgn0024510	623.157	0.143658	0.129263	1.11136	0.266413	0.490291
FBgn0024542	859.32	-0.224789	0.17048	-1.31856	0.187316	0.395167
FBgn0024555	3499	0.361322	0.0952371	3.79393	0.000148284	0.00204391
FBgn0024556	3163.44	-0.136148	0.0780411	-1.74457	0.0810601	0.224947
FBgn0024558	2672.09	-0.309641	0.114384	-2.70702	0.00678899	0.0398965
FBgn0024689	1220.52	-0.03149	0.112313	-0.280377	0.779188	0.891826
FBgn0024698	1571.87	0.172973	0.144332	1.19843	0.230748	0.451558
FBgn0024728	1664.9	0.142193	0.119553	1.18938	0.234291	0.455365
FBgn0024732	2619.5	-0.202494	0.152266	-1.32987	0.183561	0.389591
FBgn0024733	45067.6	-0.335572	0.0851345	-3.94166	8.09183e-05	0.00126253
FBgn0024734	553.947	-0.0519144	0.130556	-0.39764	0.690895	0.841295
FBgn0024740	34.4228	-0.0543838	0.570145	-0.095386	0.924008	0.965378
FBgn0024754	995.649	-0.205252	0.0872381	-2.35278	0.0186338	0.0821529
FBgn0024804	1519.46	-0.148176	0.10725	-1.3816	0.167095	0.368097
FBgn0024806	2275.26	0.439221	0.111747	3.9305	8.47709e-05	0.00130398
FBgn0024807	1418.57	0.442473	0.107098	4.13149	3.60414e-05	0.000637316
FBgn0024811	1843.75	-0.180456	0.10293	-1.75319	0.07957	0.22191
FBgn0024814	3261	-0.280778	0.0591076	-4.75029	2.03126e-06	5.51096e-05
FBgn0024833	1645.64	-0.0788538	0.0751994	-1.0486	0.294364	0.522832
FBgn0024836	34.6813	1.28696	0.347497	3.70352	0.000212632	0.00277128
FBgn0024841	1178.29	-0.329926	0.142008	-2.32329	0.0201637	0.0873431
FBgn0024846	1113.26	-0.112807	0.0838043	-1.34608	0.178277	0.382513
FBgn0024887	745.713	-0.325284	0.145265	-2.23926	0.0251393	0.101446
FBgn0024889	3347.71	0.0819021	0.114172	0.71736	0.473152	0.692855
FBgn0024897	4.8219	-0.00607764	0.681131	-0.00892287	0.992881	NA
FBgn0024909	840.53	-0.200632	0.185523	-1.08144	0.279502	0.504209
FBgn0024912	141.342	-0.424323	0.149092	-2.84606	0.00442644	0.0289801
FBgn0024913	113.244	0.131664	0.34371	0.383067	0.70167	0.849622
FBgn0024920	1159.31	-0.394267	0.163921	-2.40523	0.0161624	0.0737413
FBgn0024921	5508.63	0.195797	0.120828	1.62046	0.105134	0.269184
FBgn0024941	79.2555	0.641897	0.231045	2.77824	0.0054655	0.0339914
FBgn0024943	210.798	0.786416	0.281505	2.79361	0.00521227	0.0329238
FBgn0024944	174.114	0.459174	0.407428	1.127	0.25974	0.482897
FBgn0024945	705.946	-0.0605396	0.0758314	-0.798345	0.42467	0.650595
FBgn0024947	1862.53	-0.102908	0.0765995	-1.34346	0.179123	0.38349
FBgn0024956	979.667	-0.333086	0.149094	-2.23407	0.0254787	0.102605
FBgn0024957	2578.14	0.147545	0.157985	0.933922	0.350344	0.581046
FBgn0024958	949.159	0.014629	0.109195	0.133971	0.893425	0.95181
FBgn0024963	202.758	0.734962	0.241138	3.04789	0.00230451	0.0178634
FBgn0024973	1008.81	-0.13799	0.0920688	-1.49877	0.133932	0.317031
FBgn0024975	458.778	-0.203553	0.152107	-1.33822	0.180824	0.385701
FBgn0024980	256.058	0.0532049	0.313319	0.169811	0.865159	0.938379
FBgn0024983	706.721	-0.142155	0.111116	-1.27934	0.200776	0.412657
FBgn0024984	572.081	-0.381271	0.158735	-2.40193	0.0163089	0.0743064
FBgn0024985	1801.27	0.102009	0.0551786	1.8487	0.0645011	0.193938
FBgn0024986	839.75	-0.35685	0.0829922	-4.29981	1.70947e-05	0.000336883
FBgn0024987	1887.09	0.316804	0.0917375	3.45337	0.000553625	0.00597063
FBgn0024989	15.2163	0.136404	0.382998	0.356148	0.72173	0.86242
FBgn0024991	2150.69	-0.0360519	0.160198	-0.225046	0.821944	0.916238
FBgn0024992	2034.3	-0.0416141	0.125879	-0.330588	0.740956	0.872893
FBgn0024993	803.012	-0.313839	0.183254	-1.71259	0.0867875	0.235285
FBgn0024994	914.871	-0.25519	0.10671	-2.39144	0.0167825	0.0757607
FBgn0024995	332.499	-0.171205	0.278932	-0.613788	0.539355	0.74428
FBgn0024996	768.992	-0.0837654	0.0973851	-0.860145	0.389709	0.621079
FBgn0024997	197.185	-0.109018	0.29641	-0.367795	0.713026	0.857133
FBgn0024998	1069.25	-0.260287	0.144372	-1.80289	0.0714052	0.206961
FBgn0025109	663.573	-0.200828	0.114766	-1.74989	0.0801377	0.223041
FBgn0025111	37.2232	0.452873	0.27613	1.64007	0.10099	0.261998
FBgn0025185	584.335	-0.147179	0.140367	-1.04853	0.294393	0.522832
FBgn0025186	1850.97	0.0702598	0.136425	0.515008	0.606547	0.78912
FBgn0025334	1.1603	0.885675	1.42466	0.621673	0.534157	NA
FBgn0025335	2160.14	-0.222114	0.109753	-2.02376	0.0429948	0.148889
FBgn0025336	1222.9	-0.399506	0.145645	-2.74301	0.00608783	0.0367667
FBgn0025352	2642.36	-0.0930142	0.0810861	-1.1471	0.251339	0.474215
FBgn0025360	31.5857	0.31454	0.397488	0.791319	0.428758	0.654526
FBgn0025366	4704.23	-0.0861679	0.0754262	-1.14241	0.253282	0.475734
FBgn0025373	1124.1	-0.10572	0.0959931	-1.10132	0.270755	0.494628
FBgn0025381	1450.29	0.018497	0.129175	0.143193	0.886137	0.948544
FBgn0025382	133.179	-0.547082	0.207937	-2.631	0.00851336	0.0470705
FBgn0025383	7.453	-0.544019	0.542325	-1.00312	0.315801	NA
FBgn0025387	18.1141	-2.28749	0.46961	-4.87104	1.11014e-06	3.38353e-05
FBgn0025388	825.481	0.370573	0.155566	2.38209	0.0172146	0.0771788
FBgn0025390	903.576	0.639226	0.913164	0.700013	0.483919	0.701784
FBgn0025391	25.9096	0.80141	0.358748	2.23391	0.0254891	0.102605
FBgn0025394	1837.1	0.25599	0.0934326	2.73983	0.00614703	0.0370331
FBgn0025454	2404.66	0.344357	0.579063	0.594679	0.552058	0.752462
FBgn0025455	3889.04	0.387398	0.0907831	4.26729	1.97866e-05	0.000379269
FBgn0025456	805.136	-0.0197677	0.200809	-0.09844	0.921583	0.964599
FBgn0025457	1477.42	-0.215081	0.159233	-1.35073	0.176782	0.380552
FBgn0025463	3845.67	-0.236712	0.136091	-1.73937	0.08197	0.226562
FBgn0025469	285.292	-0.301434	0.153227	-1.96724	0.0491556	0.162429
FBgn0025519	614.783	-0.0320229	0.131418	-0.243671	0.807485	0.909538
FBgn0025525	219.074	0.727368	0.250866	2.89943	0.00373847	0.025373
FBgn0025549	2085.5	0.0105734	0.147515	0.0716772	0.942859	0.974228
FBgn0025558	20.4147	-2.23841	0.424447	-5.27372	1.33683e-07	5.6067e-06
FBgn0025571	2469.82	-0.0155077	0.108286	-0.14321	0.886124	0.948544
FBgn0025574	2013.4	-0.0631488	0.111702	-0.565334	0.571847	0.765627
FBgn0025582	5112.99	-0.143275	0.0714821	-2.00435	0.0450322	0.153507
FBgn0025583	3414.52	-0.557577	0.346955	-1.60706	0.108041	0.273689
FBgn0025592	862.168	0.0611918	0.144852	0.422442	0.672702	0.830954
FBgn0025595	226.913	0.0584028	0.405017	0.144198	0.885344	0.948348
FBgn0025608	2398.09	-0.0255789	0.0891288	-0.286988	0.774122	0.889406
FBgn0025613	1.76656	0.305803	1.13733	0.268878	0.788023	NA
FBgn0025615	1390.69	-0.296267	0.125222	-2.36593	0.017985	0.0798741
FBgn0025616	0.96022	0.905753	1.45908	0.620769	0.534751	NA
FBgn0025620	223.141	0.0219128	0.360022	0.0608651	0.951467	0.97787
FBgn0025621	1396.41	0.0834303	0.088246	0.945429	0.34444	0.57675
FBgn0025624	456.635	-0.181389	0.194144	-0.934301	0.350149	0.580858
FBgn0025625	102.623	0.897548	0.402941	2.22749	0.0259145	0.103976
FBgn0025626	2307.52	-0.0608561	0.133063	-0.45735	0.64742	0.8149
FBgn0025627	19.2007	0.26562	0.358204	0.741533	0.458371	0.680861
FBgn0025629	449.569	-0.19378	0.108011	-1.79407	0.0728015	0.209278
FBgn0025630	419.756	-0.279693	0.128555	-2.17566	0.0295803	0.113888
FBgn0025631	496.344	0.510202	0.290896	1.7539	0.0794477	0.221695
FBgn0025632	145.431	-0.240567	0.184884	-1.30118	0.193196	0.403533
FBgn0025633	6367.52	0.256584	0.149754	1.71337	0.0866444	0.235027
FBgn0025634	743.94	-0.218934	0.107504	-2.03653	0.0416977	0.145682
FBgn0025635	1431.64	-0.214852	0.153709	-1.39778	0.162179	0.360448
FBgn0025637	6130.55	-0.319881	0.0971843	-3.29149	0.000996585	0.00921598
FBgn0025638	2608.84	-0.414274	0.113428	-3.65231	0.000259889	0.0032637
FBgn0025639	5162.87	0.601842	0.123963	4.85503	1.20368e-06	3.61252e-05
FBgn0025640	710.26	-0.123345	0.102168	-1.20727	0.227327	0.44736
FBgn0025641	2326.51	0.117392	0.113055	1.03836	0.299101	0.52785
FBgn0025642	13.1383	0.633478	0.507731	1.24767	0.212154	0.427707
FBgn0025643	96.0958	-0.236808	0.46904	-0.504877	0.613645	0.792888
FBgn0025674	2168.98	-0.0811032	0.104385	-0.776964	0.43718	0.662419
FBgn0025676	691.834	-0.24153	0.109421	-2.20735	0.0272899	0.10756
FBgn0025678	3243.22	-0.17819	0.0725653	-2.45559	0.0140655	0.0665888
FBgn0025679	1.35723	1.23328	1.37521	0.896796	0.369828	NA
FBgn0025680	803.193	0.0117027	0.334409	0.0349952	0.972084	0.987261
FBgn0025681	2223.55	0.267447	0.10236	2.6128	0.00898028	0.0487998
FBgn0025682	822.073	-0.00298955	0.121157	-0.024675	0.980314	0.991758
FBgn0025684	1241.63	-0.227903	0.122492	-1.86055	0.0628077	0.190568
FBgn0025686	6.2754	1.22892	0.900039	1.36541	0.172124	NA
FBgn0025693	479.046	0.182052	0.173112	1.05164	0.292965	0.521366
FBgn0025697	282.509	0.340117	0.408558	0.832482	0.405137	0.63516
FBgn0025700	1294.59	-0.107004	0.0798715	-1.3397	0.180343	0.385012
FBgn0025702	263.322	0.411926	0.179614	2.29339	0.0218255	0.0923642
FBgn0025709	112.102	0.342653	0.502677	0.681656	0.495456	0.710982
FBgn0025712	49.7156	-0.191228	0.248894	-0.768312	0.442302	0.666987
FBgn0025716	1325.03	-0.228486	0.144554	-1.58064	0.113961	0.283431
FBgn0025720	1553.04	-0.237279	0.116447	-2.03765	0.041585	0.14534
FBgn0025724	2187.17	0.0801573	0.109779	0.730171	0.465285	0.686738
FBgn0025725	2047.57	0.235896	0.131224	1.79766	0.072231	0.208431
FBgn0025726	3185.16	0.677486	0.0733617	9.23487	2.58596e-20	2.30715e-17
FBgn0025739	764.518	-0.190997	0.227435	-0.839789	0.401027	0.631979
FBgn0025740	678.364	1.05051	0.119524	8.7891	1.50758e-18	8.70317e-16
FBgn0025741	6140.29	0.380349	0.112783	3.37239	0.000745176	0.00740949
FBgn0025742	1045.98	-0.031451	0.0864726	-0.36371	0.716074	0.858547
FBgn0025743	3175.56	0.0396662	0.139181	0.284997	0.775647	0.890003
FBgn0025777	2228.12	0.00714019	0.12796	0.0558004	0.955501	0.979257
FBgn0025781	942.533	-0.0316636	0.13721	-0.230767	0.817496	0.913771
FBgn0025790	763.548	0.129814	0.0783398	1.65707	0.0975055	0.255792
FBgn0025800	3263.99	0.212168	0.0676205	3.13763	0.00170317	0.0141772
FBgn0025802	910.465	0.502943	0.121603	4.13595	3.53495e-05	0.00062755
FBgn0025807	344.386	-0.233418	0.165616	-1.4094	0.158718	0.355144
FBgn0025808	648.745	-0.168513	0.14857	-1.13423	0.256698	0.479854
[truncated: 10,189 more rows]

## Sheet: res_28_DCV_cleared_vs_Healthy_r
gene_id	baseMean	log2FoldChange	lfcSE	stat	pvalue	padj
FBgn0000008	791.507	0.538788	0.1096	4.91596	8.83499e-07	9.98363e-06
FBgn0000014	141.272	0.0288014	0.242103	0.118964	0.905304	0.952235
FBgn0000015	46.7997	-0.43204	0.293823	-1.47041	0.141451	0.291027
FBgn0000017	2760.76	1.00532	0.119143	8.43791	3.23054e-17	2.2062e-15
FBgn0000018	408.806	0.00578417	0.147182	0.0392994	0.968652	0.983137
FBgn0000024	295.042	0.194836	0.249684	0.780328	0.435198	0.622062
FBgn0000028	19.4051	-0.372964	0.315764	-1.18115	0.237545	0.416129
FBgn0000032	1935.13	0.0168777	0.136202	0.123916	0.901382	0.950174
FBgn0000036	61.4173	0.0476148	0.235749	0.201972	0.839938	0.916309
FBgn0000037	74.8342	0.653009	0.272816	2.39359	0.0166844	0.056847
FBgn0000038	196.866	-0.235738	0.220611	-1.06857	0.285264	0.469884
FBgn0000039	28.4805	-0.505777	0.290099	-1.74347	0.0812523	0.194846
FBgn0000042	51274.6	-0.15456	0.0963594	-1.604	0.108715	0.241832
FBgn0000043	6257.17	-0.228204	0.138815	-1.64395	0.100187	0.227454
FBgn0000044	4106.91	-0.45415	0.276582	-1.64201	0.100588	0.228068
FBgn0000045	496.913	-0.312337	0.349242	-0.894327	0.371147	0.559775
FBgn0000046	992.444	0.036788	0.247917	0.148388	0.882036	0.93991
FBgn0000047	487.189	-1.29287	0.455727	-2.83695	0.00455473	0.0196466
FBgn0000052	3340.4	0.0766256	0.178801	0.428553	0.668248	0.807051
FBgn0000053	3245.91	0.135337	0.34019	0.397829	0.690757	0.820518
FBgn0000055	141.445	-0.494943	0.34449	-1.43674	0.150791	0.304322
FBgn0000057	1012.34	0.0420201	0.0985549	0.426362	0.669844	0.808445
FBgn0000061	2.62321	0.309032	0.880521	0.350966	0.725614	0.844604
FBgn0000063	737.422	0.397768	0.191315	2.07912	0.037606	0.107817
FBgn0000064	10929.5	-0.335959	0.134121	-2.50491	0.0122484	0.0440535
FBgn0000071	2.44817	-0.275674	0.985763	-0.279655	0.779742	0.878408
FBgn0000075	80.0542	-1.02438	1.05393	-0.971966	0.331068	0.519543
FBgn0000077	513.548	0.0699846	0.104806	0.667752	0.504292	0.682051
FBgn0000078	2454.44	-0.36322	0.394842	-0.91991	0.35762	0.545963
FBgn0000079	4804.38	-0.164597	0.393566	-0.41822	0.675786	0.811619
FBgn0000083	4652.57	-0.456291	0.183312	-2.48915	0.0128048	0.0455479
FBgn0000084	1223.19	-0.32539	0.150205	-2.16632	0.0302871	0.0906387
FBgn0000092	4.48338	-0.129415	0.683014	-0.189476	0.84972	0.921004
FBgn0000097	1773.45	0.911542	0.0933516	9.76461	1.5973e-22	2.78767e-20
FBgn0000100	16108	-0.606119	0.269999	-2.24489	0.024775	0.0776071
FBgn0000108	605.938	0.177835	0.217932	0.816013	0.414493	0.60171
FBgn0000109	724.538	-0.446677	0.0753637	-5.92694	3.08623e-09	5.57194e-08
FBgn0000114	18592.6	0.177993	0.145645	1.22211	0.221667	0.395205
FBgn0000115	915.595	-0.100227	0.0897814	-1.11634	0.264275	0.448342
FBgn0000116	8267.7	-0.101891	0.112551	-0.90529	0.365312	0.553695
FBgn0000117	8270.82	0.363471	0.0812996	4.47077	7.79398e-06	7.20125e-05
FBgn0000119	638.631	0.508295	0.0988074	5.1443	2.68519e-07	3.31727e-06
FBgn0000120	3876.92	-0.294491	0.41542	-0.7089	0.478387	0.658718
FBgn0000121	5172.22	-0.148496	0.351317	-0.422683	0.672526	0.809904
FBgn0000139	1081.89	0.0576145	0.0838314	0.687266	0.491915	0.670498
FBgn0000140	3985.94	0.884496	0.143242	6.17484	6.62306e-10	1.33861e-08
FBgn0000146	1479.94	0.0728263	0.115417	0.630987	0.528049	0.702214
FBgn0000147	1241.26	0.0824641	0.159095	0.518331	0.604228	0.760124
FBgn0000150	15572.9	-0.681808	0.0733895	-9.29027	1.53896e-20	1.96754e-18
FBgn0000152	155.42	0.463601	0.139051	3.33403	0.000855967	0.00473408
FBgn0000153	146.743	-0.607095	0.239306	-2.5369	0.011184	0.0409892
FBgn0000157	40.442	0.137479	0.372133	0.369435	0.711803	0.834981
FBgn0000158	882.23	-0.381765	0.266817	-1.43081	0.152484	0.307006
FBgn0000163	1564.41	0.642655	0.0973188	6.60361	4.01275e-11	1.03205e-09
FBgn0000166	2459.86	0.374128	0.162597	2.30095	0.0213947	0.0690648
FBgn0000173	3173.63	-0.228049	0.0813022	-2.80495	0.00503244	0.0212896
FBgn0000179	32.2109	0.133572	0.381822	0.349828	0.726468	0.84482
FBgn0000180	41.8465	0.132474	0.340171	0.389433	0.696956	0.824691
FBgn0000181	16245.8	-0.124793	0.079758	-1.56465	0.117665	0.25583
FBgn0000183	3602.94	0.399773	0.11722	3.41045	0.000648554	0.00375111
FBgn0000206	65.9039	0.0462465	0.329791	0.14023	0.888478	0.943665
FBgn0000212	3602.57	0.568624	0.108936	5.21979	1.7913e-07	2.30355e-06
FBgn0000221	316.078	-0.182763	0.117864	-1.55063	0.120991	0.261212
FBgn0000228	2409.28	0.504267	0.106466	4.73642	2.17525e-06	2.27564e-05
FBgn0000229	530.189	-0.281774	0.101055	-2.78832	0.00529822	0.0222683
FBgn0000233	7.60238	-0.469339	0.682214	-0.687965	0.491475	0.67011
FBgn0000239	4439.94	0.30125	0.101019	2.98212	0.00286264	0.0132469
FBgn0000241	46.3902	-0.227369	0.417687	-0.544352	0.586199	0.74667
FBgn0000244	794.516	-0.00100645	0.257577	-0.00390738	0.996882	0.998459
FBgn0000246	1066.14	0.295293	0.119303	2.47515	0.0133179	0.0470837
FBgn0000247	1314.63	0.77339	0.129449	5.97447	2.30834e-09	4.27277e-08
FBgn0000250	7006.82	0.301722	0.141911	2.12613	0.0334923	0.0983042
FBgn0000251	4063.48	0.23716	0.137407	1.72596	0.0843544	0.200405
FBgn0000253	17118.2	-0.153207	0.0755034	-2.02914	0.0424441	0.118505
FBgn0000256	1171.67	0.219917	0.108517	2.02656	0.042707	0.119118
FBgn0000257	1162.13	0.102429	0.100991	1.01425	0.310465	0.497155
FBgn0000259	3799.47	0.318767	0.114698	2.77919	0.00544943	0.0227646
FBgn0000261	4249.47	-0.149561	0.344281	-0.434414	0.663988	0.804379
FBgn0000273	3320.41	0.485101	0.0934212	5.19262	2.07355e-07	2.6418e-06
FBgn0000274	11.3862	-0.687688	0.498497	-1.37952	0.167734	0.325779
FBgn0000276	86.1111	-2.20413	0.896335	-2.45904	0.0139308	0.0488609
FBgn0000277	58.2252	-1.85553	0.732354	-2.53365	0.0112881	0.0412885
FBgn0000278	10.3781	-1.67229	0.940788	-1.77755	0.0754785	0.184665
FBgn0000279	29.5428	-1.85787	0.749198	-2.47981	0.0131451	0.0465838
FBgn0000283	5966.98	0.602866	0.123146	4.89552	9.80443e-07	1.09888e-05
FBgn0000286	1714.53	0.59056	0.105735	5.58531	2.3329e-08	3.56025e-07
FBgn0000287	47.8143	-0.504736	0.322304	-1.56602	0.117343	0.255354
FBgn0000289	4346.72	0.53563	0.108038	4.95779	7.13001e-07	8.20884e-06
FBgn0000299	3980.25	-0.344773	0.372411	-0.925785	0.354558	0.543174
FBgn0000303	76.8959	-0.417575	0.287469	-1.45259	0.146337	0.297903
FBgn0000307	3445.82	0.767161	0.117469	6.53077	6.54342e-11	1.57182e-09
FBgn0000308	9668.36	-0.115393	0.0927334	-1.24435	0.213371	0.385097
FBgn0000316	1892.71	0.0740114	0.128104	0.577747	0.563435	0.729296
FBgn0000317	1501.94	0.89105	0.106233	8.38767	4.95885e-17	3.3044e-15
FBgn0000318	1402.4	-0.870215	0.112009	-7.76918	7.89946e-15	3.75994e-13
FBgn0000319	6315.96	0.225996	0.198419	1.13898	0.254712	0.437313
FBgn0000320	131.82	0.0809416	0.345256	0.234439	0.814644	0.902652
FBgn0000326	563.566	-0.115511	0.102314	-1.12898	0.258906	0.442236
FBgn0000330	662.117	0.01575	0.0916827	0.171789	0.863604	0.92919
FBgn0000337	2.06177	1.63134	1.13294	1.43992	0.14989	NA
FBgn0000339	692.164	0.0558438	0.114372	0.488263	0.625364	0.776409
FBgn0000346	318.449	0.241193	0.121405	1.98667	0.0469587	0.128276
FBgn0000351	1123.84	-0.0570746	0.166473	-0.342845	0.731715	0.849277
FBgn0000352	1833.05	0.666541	0.137666	4.84173	1.28713e-06	1.40676e-05
FBgn0000355	8255.19	-0.891599	1.88634	-0.472661	0.636455	0.783806
FBgn0000356	2202.33	-1.38185	2.6003	-0.531419	0.595129	0.753679
FBgn0000357	4165.41	-0.490052	2.1632	-0.22654	0.820782	0.905595
FBgn0000358	5072.33	-1.1008	2.18595	-0.503582	0.614555	0.767668
FBgn0000359	7069.55	-1.36812	2.214	-0.61794	0.536615	0.709656
FBgn0000360	12798.4	-0.971717	2.13067	-0.456061	0.648346	0.792592
FBgn0000370	1565.94	0.0819307	0.20103	0.407556	0.6836	0.815646
FBgn0000376	2867.44	0.628473	0.134214	4.68261	2.83239e-06	2.90234e-05
FBgn0000377	1088.74	-0.128792	0.115388	-1.11617	0.264351	0.448401
FBgn0000382	3422.57	0.426593	0.0833254	5.1196	3.06181e-07	3.75721e-06
FBgn0000384	1575.05	0.442861	0.142608	3.10544	0.00189997	0.00937618
FBgn0000394	350.816	-0.000408882	0.117195	-0.00348892	0.997216	0.998532
FBgn0000395	230.214	0.0943386	0.242191	0.389522	0.69689	0.824691
FBgn0000404	22922.2	0.391653	0.153789	2.54669	0.0108751	0.0400845
FBgn0000405	43221.2	0.232996	0.147542	1.57918	0.114295	0.250633
FBgn0000406	4653.51	-0.0896084	0.404802	-0.221363	0.824809	0.907877
FBgn0000411	26.2476	-0.129903	0.378427	-0.343271	0.731395	0.849182
FBgn0000412	5812.79	0.017759	0.146679	0.121073	0.903633	0.95158
FBgn0000414	1859.58	0.833695	0.106786	7.80718	5.84816e-15	2.83262e-13
FBgn0000416	18912	-0.152022	0.240779	-0.631376	0.527795	0.702045
FBgn0000422	225.55	-0.489891	0.275776	-1.77641	0.0756656	0.185041
FBgn0000426	766.419	-0.475249	0.147727	-3.21707	0.00129506	0.00676445
FBgn0000427	2479	-2.08048	1.47814	-1.4075	0.159279	0.316286
FBgn0000439	23.8392	0.0605296	0.439747	0.137646	0.89052	0.944465
FBgn0000442	8.68494	-0.3564	0.692233	-0.514857	0.606653	0.761955
FBgn0000447	1281.73	-0.201266	0.086991	-2.31364	0.0206872	0.067235
FBgn0000448	23.7518	-0.300729	0.394638	-0.762038	0.446037	0.6319
FBgn0000449	3.62589	-0.167384	1.2752	-0.131262	0.895568	0.947625
FBgn0000451	91.1474	-0.455542	0.265711	-1.71443	0.0864506	0.203975
FBgn0000454	7375.67	-0.0489444	0.147629	-0.331536	0.74024	0.85502
FBgn0000455	1131.2	-0.598407	0.123218	-4.85649	1.19486e-06	1.32301e-05
FBgn0000459	50.994	-0.0869502	0.271985	-0.319687	0.749205	0.860944
FBgn0000463	2102.7	0.650462	0.142552	4.56299	5.04308e-06	4.88534e-05
FBgn0000464	60.7059	0.0740051	0.180811	0.409296	0.682322	0.814652
FBgn0000473	204.793	0.167664	0.349276	0.480032	0.631205	0.780663
FBgn0000477	324.056	-0.773836	0.418113	-1.85078	0.0642009	0.164084
FBgn0000479	2717	-0.00957231	0.0782965	-0.122257	0.902695	0.951048
FBgn0000482	604.083	0.22226	0.0873693	2.54391	0.0109619	0.0403232
FBgn0000489	701.646	-0.386187	0.200526	-1.92588	0.0541199	0.143316
FBgn0000490	121.132	0.216544	0.338726	0.639289	0.522635	0.697036
FBgn0000492	93.9891	-0.342591	0.422707	-0.810469	0.417671	0.605124
FBgn0000499	1683.42	0.34181	0.11559	2.95709	0.00310556	0.0142452
FBgn0000500	40.5579	-0.201349	0.295887	-0.680494	0.496192	0.674284
FBgn0000504	264.176	-0.127306	0.362076	-0.3516	0.725139	0.844231
FBgn0000520	848.632	0.16253	0.157213	1.03383	0.301218	0.487598
FBgn0000524	2229.81	0.696708	0.135779	5.13121	2.87886e-07	3.54061e-06
FBgn0000527	37.4404	1.19438	0.448172	2.66501	0.00769869	0.0303483
FBgn0000529	4.03939	-1.05243	0.722187	-1.45728	0.145038	0.296325
FBgn0000533	866.718	0.0218198	0.13669	0.15963	0.873173	0.934359
FBgn0000535	88.9017	0.448839	0.284482	1.57774	0.114625	0.2511
FBgn0000536	2028.32	-0.141344	0.117142	-1.2066	0.227586	0.402859
FBgn0000541	8040.83	1.27555	0.118224	10.7893	3.86701e-27	9.44839e-25
FBgn0000542	42.5589	0.65408	0.451836	1.44761	0.147727	0.299845
FBgn0000543	894.743	-0.0338222	0.0791697	-0.427212	0.669225	0.807876
FBgn0000546	1801.12	0.653591	0.115084	5.67927	1.35273e-08	2.1339e-07
FBgn0000547	3048.93	0.695523	0.0961436	7.23421	4.68256e-13	1.6089e-11
FBgn0000557	1271.99	-0.296483	0.321774	-0.921402	0.356841	0.545077
FBgn0000559	81698.8	-0.0677956	0.0894105	-0.758251	0.448301	0.634127
FBgn0000560	2.44462	0.264484	0.880223	0.300474	0.763816	0.869374
FBgn0000562	3513.51	0.507771	0.0920868	5.51404	3.50685e-08	5.15479e-07
FBgn0000565	857.787	-0.465679	0.141668	-3.28711	0.0010122	0.00548501
FBgn0000566	2054.86	-0.329582	0.0978922	-3.36679	0.000760497	0.00428803
FBgn0000567	194.504	0.0469476	0.359294	0.130666	0.896039	0.947851
FBgn0000568	1402.49	0.269848	0.230962	1.16837	0.242659	0.422291
FBgn0000575	1627.85	0.203286	0.11945	1.70186	0.0887825	0.208404
FBgn0000576	14.2438	-0.35428	0.416927	-0.849741	0.395469	0.584669
FBgn0000577	6.49219	-0.114149	0.631392	-0.180789	0.856533	0.925561
FBgn0000578	1849.97	0.536564	0.109795	4.88698	1.02393e-06	1.14411e-05
FBgn0000579	16001.4	-0.0758143	0.0741793	-1.02204	0.306761	0.493256
FBgn0000581	4623.32	1.0695	0.114839	9.31303	1.24239e-20	1.6458e-18
FBgn0000588	1591.15	0.131138	0.185673	0.706281	0.480014	0.659801
FBgn0000592	2178.97	-0.507941	0.442255	-1.14853	0.250752	0.432818
FBgn0000611	3359.65	0.221591	0.0870787	2.54472	0.0109365	0.0402534
FBgn0000615	8286.9	0.309773	0.169878	1.8235	0.0682283	0.171389
FBgn0000617	583.83	-0.162148	0.106594	-1.52117	0.128217	0.272343
FBgn0000618	240.583	-0.338488	0.124488	-2.71904	0.0065471	0.0264652
FBgn0000625	22.2247	-0.534907	0.370238	-1.44477	0.148524	0.30124
FBgn0000629	1554	0.396363	0.116436	3.40414	0.00066373	0.0038168
FBgn0000633	45.4955	0.327759	0.280627	1.16795	0.242826	0.422448
FBgn0000635	962.737	0.053249	0.234993	0.226599	0.820736	0.905595
FBgn0000636	915.979	-0.0905037	0.280606	-0.32253	0.747051	0.859628
FBgn0000639	1.62794	0.726949	1.44486	0.503126	0.614875	NA
FBgn0000640	1.10993	0.311421	1.38825	0.224326	0.822503	NA
FBgn0000644	113.385	-2.04688	1.31	-1.5625	0.11817	0.256443
FBgn0000658	11.1025	-0.407053	0.518647	-0.784837	0.432549	0.619625
FBgn0000659	494.943	0.367985	0.252147	1.45941	0.144453	0.295484
FBgn0000662	2393.02	0.358652	0.116745	3.07211	0.00212552	0.0103088
FBgn0000667	2788.6	0.190447	0.0669746	2.84357	0.00446117	0.0193265
FBgn0000709	2410.03	0.445738	0.112073	3.97721	6.97278e-05	0.000526189
FBgn0000711	1887.97	0.0161237	0.0756679	0.213086	0.83126	0.912002
FBgn0000715	98.311	-0.992157	0.255087	-3.88949	0.000100455	0.000730008
FBgn0000719	1234.14	0.468839	0.0793469	5.90872	3.44766e-09	6.17378e-08
FBgn0000721	6419.25	0.480118	0.0953181	5.03701	4.72871e-07	5.58455e-06
FBgn0000723	338.561	-0.161623	0.233	-0.693659	0.487896	0.666884
FBgn0000808	178.858	0.284018	0.200046	1.41977	0.155676	0.311493
FBgn0000810	1128.36	0.383852	0.104978	3.65651	0.000255675	0.00166537
FBgn0000826	1396.64	0.0154986	0.190085	0.0815351	0.935016	0.967304
FBgn0000927	4826.98	0.0102987	0.149864	0.0687203	0.945212	0.972453
FBgn0000928	30.3564	0.262274	0.353185	0.742599	0.457725	0.642826
FBgn0000964	412.187	-0.6133	0.458136	-1.33869	0.180673	0.343104
FBgn0000996	4817.78	0.515253	0.159851	3.22334	0.00126704	0.00665516
FBgn0001075	14.2037	1.06358	0.383941	2.77015	0.00560297	0.0232734
FBgn0001078	2898.73	0.360739	0.112283	3.21277	0.00131462	0.00685033
FBgn0001079	877.293	0.449578	0.134956	3.33128	0.000864473	0.00477632
FBgn0001083	13.7354	0.509412	0.459249	1.10923	0.267332	0.450885
FBgn0001084	422.433	0.205322	0.201392	1.01951	0.307959	0.494381
FBgn0001085	1862.77	0.416756	0.171365	2.43197	0.0150169	0.0520033
FBgn0001086	2761.78	0.127858	0.184212	0.694084	0.487629	0.666746
FBgn0001087	2553.04	0.575123	0.118508	4.85305	1.21578e-06	1.34346e-05
FBgn0001089	54.6491	-1.77812	0.379648	-4.68361	2.81864e-06	2.89095e-05
FBgn0001090	428.894	0.0106409	0.3675	0.0289548	0.976901	0.988225
FBgn0001091	10269.9	-0.376026	0.0781028	-4.8145	1.47567e-06	1.59695e-05
FBgn0001092	22865.9	-0.177262	0.0927331	-1.91153	0.0559368	0.146889
FBgn0001098	5281.69	0.0614953	0.0676371	0.909195	0.363247	0.551654
FBgn0001099	33.5346	-1.55911	0.398179	-3.91561	9.01763e-05	0.00066258
FBgn0001104	4652.88	0.169757	0.134313	1.2639	0.206267	0.37605
FBgn0001105	7296.35	-0.187948	0.0668446	-2.81172	0.00492774	0.0209515
FBgn0001108	2826.57	0.445281	0.0903319	4.92939	8.24857e-07	9.38851e-06
FBgn0001112	66.879	0.339603	0.32934	1.03116	0.302464	0.48859
FBgn0001114	2633.81	-0.309542	0.536786	-0.576658	0.56417	0.729857
FBgn0001120	3485.05	-0.153595	0.167266	-0.91827	0.358478	0.546814
FBgn0001122	1785.56	0.635442	0.108232	5.87109	4.32943e-09	7.59203e-08
FBgn0001123	510.6	-0.339669	0.224855	-1.51061	0.130887	0.276176
FBgn0001124	4257.61	-0.0352217	0.0826933	-0.425932	0.670157	0.808557
FBgn0001125	7909.51	-0.220508	0.0764825	-2.88311	0.00393765	0.0173804
FBgn0001128	5333.68	-0.560298	0.141636	-3.95589	7.6251e-05	0.000570326
FBgn0001133	761.735	0.0106511	0.0930386	0.114481	0.908857	0.953751
FBgn0001134	25.1683	0.0528964	0.4875	0.108505	0.913595	0.955481
FBgn0001137	474.088	-0.0580619	0.109366	-0.530898	0.59549	0.753962
FBgn0001138	15.3702	-0.445012	0.438154	-1.01565	0.309796	0.496713
FBgn0001139	5507.92	0.331022	0.127133	2.60374	0.00922128	0.0351434
FBgn0001142	6127.23	-0.0883137	0.0789853	-1.1181	0.263523	0.447412
FBgn0001145	3290.29	-0.702264	0.332903	-2.10952	0.0349	0.101676
FBgn0001147	1.31091	-0.00180002	1.38941	-0.00129553	0.998966	NA
FBgn0001149	16309.8	-0.26848	0.100945	-2.65967	0.00782178	0.0306597
FBgn0001150	15.864	0.127776	0.502295	0.254384	0.799199	0.891427
FBgn0001168	1138.57	-0.129936	0.232232	-0.559511	0.575813	0.739265
FBgn0001169	2462.24	0.691657	0.110145	6.27949	3.39687e-10	7.22411e-09
FBgn0001170	5.04434	0.185652	0.629657	0.294847	0.768111	0.87206
FBgn0001179	740.522	0.309877	0.120096	2.58025	0.00987289	0.0372265
FBgn0001180	2153.85	0.850697	0.154496	5.50629	3.66484e-08	5.3655e-07
FBgn0001185	529.145	0.187222	0.0933611	2.00536	0.0449248	0.123828
FBgn0001186	5297.12	0.00823476	0.0629151	0.130887	0.895865	0.947848
FBgn0001187	1204.65	-0.587611	0.372421	-1.57781	0.114609	0.2511
FBgn0001189	792.728	0.180569	0.121721	1.48347	0.137951	0.286183
FBgn0001197	10534.1	0.0287226	0.151942	0.189036	0.850064	0.921196
FBgn0001202	1173.01	0.110176	0.0850793	1.29498	0.195327	0.361979
FBgn0001206	1320.91	0.803424	0.155432	5.16899	2.35364e-07	2.96429e-06
FBgn0001208	2367.06	-0.44019	0.414662	-1.06156	0.288434	0.473333
FBgn0001215	8751.38	0.483483	0.131176	3.68576	0.00022802	0.00150924
FBgn0001216	208.595	-0.421839	0.24685	-1.70889	0.087471	0.206029
FBgn0001217	12.9399	-0.0164562	0.426791	-0.038558	0.969243	0.983235
FBgn0001218	17302.8	0.000655953	0.0630658	0.0104011	0.991701	0.995595
FBgn0001220	6297.47	0.0942576	0.0600097	1.5707	0.116251	0.253557
FBgn0001222	3679.61	0.484735	0.149541	3.24149	0.00118908	0.00629764
FBgn0001224	120.006	-0.367691	0.212675	-1.72888	0.0838298	0.199461
FBgn0001225	16103.5	0.114896	0.163754	0.701639	0.482905	0.662119
FBgn0001226	11680.3	-0.0562266	0.195472	-0.287645	0.773619	0.874727
FBgn0001227	4.84662	-0.0602621	0.69305	-0.086952	0.93071	0.964755
FBgn0001229	9.87338	-0.741565	0.531767	-1.39453	0.163157	0.321077
FBgn0001230	191.969	-0.687505	0.426226	-1.61301	0.106743	0.23874
FBgn0001233	54109.2	0.0917855	0.0942074	0.974292	0.329912	0.518568
FBgn0001234	1587.2	-0.937458	0.241615	-3.87996	0.000104474	0.000753732
FBgn0001235	947.017	-0.148111	0.237457	-0.623737	0.5328	0.70614
FBgn0001247	1406.3	0.240462	0.0714736	3.36435	0.00076723	0.00432114
FBgn0001248	8440.66	-0.0243164	0.0635812	-0.382447	0.70213	0.828495
FBgn0001250	527.014	0.0232233	0.306054	0.0758798	0.939515	0.969586
FBgn0001253	4.42088	0.280376	0.721599	0.388549	0.69761	0.825207
FBgn0001254	1.28552	-2.17492	1.61475	-1.34691	0.178009	NA
FBgn0001255	17.1548	-0.197357	0.385475	-0.511985	0.608661	0.763433
FBgn0001256	10.1378	-0.923287	0.814529	-1.13352	0.256995	0.439754
FBgn0001257	531.12	-0.820332	0.213068	-3.8501	0.00011807	0.000839704
FBgn0001258	387.343	-0.435935	0.379563	-1.14852	0.250755	0.432818
FBgn0001259	7.88975	-0.15904	0.797501	-0.199424	0.841931	0.917265
FBgn0001263	199.475	-0.102477	0.315389	-0.324924	0.745239	0.858809
FBgn0001269	7.82906	-0.663133	0.576514	-1.15025	0.250042	0.431995
FBgn0001276	305.157	-0.0942831	0.170202	-0.553948	0.579615	0.742239
FBgn0001280	1391.39	-0.341718	0.141595	-2.41334	0.0158069	0.0544137
FBgn0001285	46.4858	-1.05124	0.797211	-1.31864	0.187289	0.352007
FBgn0001291	1480.34	-0.0941273	0.0949743	-0.991081	0.321646	0.510096
FBgn0001296	429.257	-0.336612	0.420947	-0.799653	0.423912	0.611427
FBgn0001297	2008.77	-0.0215545	0.223972	-0.0962377	0.923332	0.96217
FBgn0001301	1784.2	1.03953	0.111835	9.29515	1.47004e-20	1.90155e-18
FBgn0001308	4354.33	0.321772	0.0833889	3.85869	0.000113997	0.000814422
FBgn0001311	4.08628	0.274001	0.755115	0.36286	0.716709	0.838677
FBgn0001316	4041.01	0.655432	0.117373	5.58417	2.34822e-08	3.576e-07
FBgn0001319	13.4581	0.87191	0.43681	1.99609	0.0459245	0.126077
FBgn0001320	40.4617	-0.0301961	0.379277	-0.0796147	0.936544	0.967839
FBgn0001321	4.87853	-0.0876868	0.796329	-0.110114	0.912319	0.954923
FBgn0001323	66.5633	-0.134576	0.263248	-0.511213	0.609202	0.76376
FBgn0001324	817.624	1.21095	0.136155	8.89394	5.89795e-19	5.89527e-17
FBgn0001325	3.31045	-1.67217	0.889037	-1.88087	0.059989	0.154722
FBgn0001330	1156.16	0.287327	0.108229	2.6548	0.00793546	0.031061
FBgn0001341	1357.47	0.383693	0.112393	3.41387	0.000640483	0.00371028
FBgn0001404	3089.17	0.401833	0.0846483	4.74709	2.06363e-06	2.17333e-05
FBgn0001491	723.773	-0.117577	0.12224	-0.961853	0.336123	0.525003
FBgn0001565	3436.31	0.0190704	0.104564	0.182381	0.855284	0.925065
FBgn0001612	1281.63	0.374319	0.146976	2.5468	0.0108717	0.0400845
FBgn0001624	3024.34	0.724414	0.0671032	10.7955	3.61438e-27	9.03185e-25
FBgn0001941	2979.36	0.00275313	0.070058	0.0392979	0.968653	0.983137
FBgn0001942	25582.9	-0.0278282	0.0694384	-0.400761	0.688596	0.819385
FBgn0001961	2411.52	-0.342268	0.0649168	-5.27242	1.34636e-07	1.78525e-06
FBgn0001965	1624.47	0.849461	0.105951	8.01746	1.07955e-15	5.79005e-14
FBgn0001970	3.89356	-2.83102	1.08397	-2.61173	0.00900852	0.0344997
FBgn0001977	978.716	-0.321829	0.147987	-2.1747	0.0296523	0.0891516
FBgn0001978	4777.89	0.316413	0.100303	3.15456	0.00160739	0.00807366
FBgn0001986	1651.38	0.348328	0.104672	3.3278	0.000875352	0.00481947
FBgn0001987	624.832	0.178301	0.190312	0.936886	0.348817	0.53828
FBgn0001989	1339.38	-0.719752	0.142651	-5.04553	4.52271e-07	5.35853e-06
FBgn0001990	812.536	0.136312	0.151454	0.900024	0.368107	0.556641
FBgn0001991	293.443	0.242257	0.288347	0.840158	0.40082	0.589282
FBgn0001992	4.57604	0.0834589	0.638919	0.130625	0.896072	0.947851
FBgn0001994	3046.75	0.439662	0.0891549	4.93144	8.16256e-07	9.30024e-06
FBgn0001995	898.11	-0.342964	0.125041	-2.74282	0.00609137	0.0249254
FBgn0002021	759.38	0.045009	0.0991065	0.454147	0.649723	0.79348
FBgn0002022	1445.19	-0.160624	0.0672481	-2.38853	0.0169157	0.0574926
FBgn0002023	37.0364	-0.530487	0.314232	-1.6882	0.0913728	0.213041
FBgn0002031	5242.75	-0.257836	0.0982276	-2.62488	0.00866784	0.0333694
FBgn0002036	518.887	0.422928	0.1067	3.96373	7.37875e-05	0.000554921
FBgn0002044	4729.05	0.552503	0.108611	5.08701	3.63747e-07	4.41435e-06
FBgn0002069	884.505	0.0368146	0.0799304	0.460584	0.645097	0.790201
FBgn0002121	6245.1	0.52455	0.103895	5.04883	4.44532e-07	5.28392e-06
FBgn0002174	1624.26	-0.173159	0.122295	-1.41592	0.1568	0.313002
FBgn0002183	3782.89	0.533831	0.0985817	5.41511	6.12494e-08	8.64489e-07
FBgn0002283	1821.72	0.0849296	0.147804	0.57461	0.565555	0.730874
FBgn0002284	3170.35	-0.313928	0.112685	-2.7859	0.00533802	0.0224013
FBgn0002306	98.5018	0.16669	0.280945	0.593319	0.552968	0.721907
FBgn0002354	250.323	-0.439419	0.129035	-3.40543	0.000660588	0.00380669
FBgn0002413	8292.36	0.485284	0.137363	3.53285	0.000411098	0.00253791
FBgn0002431	5362.86	0.968438	0.10018	9.66701	4.16359e-22	6.35219e-20
FBgn0002441	2423.95	0.506383	0.117192	4.32097	1.55346e-05	0.000133232
FBgn0002466	1951.12	0.708054	0.178864	3.9586	7.53889e-05	0.000565254
FBgn0002521	2116.38	0.354493	0.127742	2.77508	0.0055188	0.0229846
FBgn0002522	12.567	-0.0122798	0.494346	-0.0248404	0.980182	0.989541
FBgn0002524	2222.45	0.309096	0.111343	2.77606	0.00550213	0.0229325
FBgn0002525	4034.13	0.40016	0.1262	3.17084	0.00151999	0.00772999
FBgn0002526	1134.42	0.573371	0.362924	1.57986	0.114138	0.250438
FBgn0002531	9.24288	3.24244	1.0541	3.07601	0.0020979	0.0101981
FBgn0002542	3322.41	0.411562	0.142323	2.89175	0.00383102	0.0169574
FBgn0002543	60.4331	1.01746	0.517903	1.96458	0.0494624	0.133294
FBgn0002552	1862.25	0.558353	0.141985	3.93248	8.40734e-05	0.000622064
FBgn0002562	29.852	-3.42592	1.39183	-2.46146	0.0138374	0.0485924
FBgn0002563	137.187	-0.92032	1.20101	-0.766287	0.443505	0.629368
FBgn0002564	5.45077	-0.291183	0.688469	-0.422943	0.672337	0.80979
FBgn0002565	57.3882	-1.14729	1.20158	-0.954816	0.339671	0.528393
FBgn0002566	1597.58	0.0894014	0.0815751	1.09594	0.273105	0.456837
FBgn0002567	2714.39	0.0847513	0.106506	0.795746	0.42618	0.61317
FBgn0002569	563.236	-0.464113	0.344994	-1.34528	0.178536	0.340521
FBgn0002570	8796.51	0.0281948	0.296165	0.0951995	0.924156	0.962681
FBgn0002571	406.283	-0.582473	0.461371	-1.26248	0.206775	0.37678
FBgn0002573	8.80359	-0.381907	0.467436	-0.817025	0.413914	0.601238
FBgn0002576	18.7452	-0.25429	0.328187	-0.774832	0.438439	0.624677
FBgn0002577	5.83707	-1.02086	0.595289	-1.71489	0.0863648	0.203816
FBgn0002578	226.479	-1.42616	0.276855	-5.1513	2.58692e-07	3.21392e-06
FBgn0002579	17056.1	-0.67597	0.110412	-6.12225	9.22614e-10	1.81795e-08
FBgn0002590	10747.3	-0.681137	0.196969	-3.45809	0.000544025	0.00322109
FBgn0002592	4.68488	0.176349	0.808169	0.218208	0.827267	0.90958
FBgn0002593	17272.6	-0.774526	0.162927	-4.75384	1.99593e-06	2.10607e-05
FBgn0002609	118.535	-0.424598	0.304632	-1.39381	0.163376	0.321193
FBgn0002622	23102.5	-0.402117	0.0693326	-5.79982	6.63859e-09	1.10929e-07
FBgn0002626	15160.2	-0.552507	0.0903071	-6.1181	9.47005e-10	1.86267e-08
FBgn0002632	1.41313	-3.38273	1.61851	-2.09003	0.0366147	NA
FBgn0002633	2.92892	-0.483882	0.90273	-0.536021	0.591944	0.751507
FBgn0002638	8939.06	0.086317	0.14703	0.587071	0.557156	0.724877
FBgn0002641	956.959	0.214545	0.108133	1.98409	0.0472461	0.128785
FBgn0002643	1232.67	0.71696	0.118424	6.05418	1.41139e-09	2.71297e-08
FBgn0002645	3771.49	0.412889	0.175253	2.35596	0.0184747	0.0615917
FBgn0002673	2465.08	0.315205	0.172135	1.83115	0.0670779	0.169506
FBgn0002707	798.59	0.419392	0.129464	3.23946	0.00119755	0.00633948
FBgn0002709	20.9496	-0.158143	0.345525	-0.457688	0.647177	0.79169
FBgn0002715	591.839	0.104035	0.199923	0.520375	0.602802	0.759113
FBgn0002716	13.91	0.307531	0.373716	0.822902	0.410564	0.598853
FBgn0002719	6283.86	-0.135581	0.374463	-0.362067	0.717302	0.838747
FBgn0002723	571.342	0.301623	0.0830711	3.63091	0.000282429	0.00182023
FBgn0002732	43.2899	-0.51319	0.421187	-1.21844	0.223059	0.397042
FBgn0002733	93.5297	-0.501984	0.275886	-1.81953	0.0688303	0.172311
FBgn0002735	1.08714	0.027484	1.42648	0.019267	0.984628	NA
FBgn0002736	1450.49	-0.0732086	0.140033	-0.522796	0.601116	0.758292
FBgn0002772	928.405	-0.818461	0.221791	-3.69023	0.000224048	0.00148846
FBgn0002773	4429.97	-0.92047	0.280895	-3.27692	0.00104945	0.00565625
FBgn0002774	936.282	0.379472	0.0913957	4.15197	3.29628e-05	0.000264351
FBgn0002775	1460.45	0.3163	0.160997	1.96464	0.0494559	0.133294
FBgn0002778	1926.58	-0.257036	0.112112	-2.29266	0.0218675	0.0702601
FBgn0002780	13976.8	-0.0955195	0.138195	-0.691193	0.489444	0.668126
FBgn0002781	9590.98	0.423445	0.142093	2.98005	0.002882	0.0133197
FBgn0002783	4950.9	0.626996	0.120101	5.22059	1.78355e-07	2.29627e-06
FBgn0002787	3907.8	0.00524958	0.105721	0.049655	0.960397	0.979098
FBgn0002789	1719.49	-0.35676	0.226638	-1.57414	0.115456	0.252223
FBgn0002791	1022.9	0.0735799	0.145204	0.506736	0.61234	0.765861
FBgn0002838	1.19938	1.99349	1.60413	1.24272	0.213972	NA
FBgn0002868	9387.95	-0.673706	0.230729	-2.9199	0.0035014	0.0157263
FBgn0002869	71.7276	1.36447	0.68095	2.00378	0.0450936	0.124199
FBgn0002872	1743.39	0.661999	0.123946	5.34101	9.24298e-08	1.26875e-06
FBgn0002873	28.7317	-2.3811	0.38088	-6.25158	4.06328e-10	8.52592e-09
FBgn0002878	1302.29	0.516211	0.147633	3.4966	0.000471236	0.00284683
FBgn0002887	785.022	0.411383	0.145234	2.83255	0.00461778	0.019864
FBgn0002891	909.288	0.773497	0.13289	5.82056	5.86514e-09	9.99802e-08
FBgn0002899	1216.94	0.511713	0.171653	2.98108	0.00287235	0.0132807
FBgn0002901	854.445	0.0516678	0.17977	0.28741	0.773798	0.874727
FBgn0002905	325.329	0.650308	0.131032	4.96295	6.94288e-07	8.02702e-06
FBgn0002906	1729.8	0.910719	0.151566	6.00871	1.87003e-09	3.52675e-08
FBgn0002917	108.716	0.230691	0.275094	0.83859	0.4017	0.590072
FBgn0002921	10660.7	0.391612	0.118724	3.29852	0.000971957	0.0052983
FBgn0002922	7.52012	-0.27274	0.567609	-0.480506	0.630868	0.780373
FBgn0002924	1931.03	0.325292	0.173947	1.87006	0.0614757	0.158
FBgn0002926	251.482	-0.949824	0.757678	-1.2536	0.209988	0.380751
FBgn0002930	1321.34	-0.596732	0.336929	-1.77109	0.0765459	0.186364
FBgn0002931	29.5162	-0.0378835	0.406746	-0.0931382	0.925794	0.962927
FBgn0002932	618.538	0.134583	0.144713	0.93	0.352371	0.54156
FBgn0002937	66.7941	-0.258668	0.377111	-0.68592	0.492763	0.671035
FBgn0002938	1154.59	0.316758	0.377573	0.838932	0.401507	0.589868
FBgn0002939	9.64088	-2.07149	0.625703	-3.31066	0.000930764	0.00508674
FBgn0002940	12658.9	-0.0386546	0.431433	-0.0895959	0.928608	0.963828
FBgn0002941	6.10044	-0.793921	0.612588	-1.29601	0.194971	0.361559
FBgn0002945	76.9524	0.323402	0.318065	1.01678	0.309259	0.49625
FBgn0002948	1756.1	0.411937	0.147839	2.78639	0.00532992	0.0223844
FBgn0002962	6243.27	0.435891	0.15175	2.87244	0.00407316	0.017878
FBgn0002973	1746.42	0.467443	0.0778904	6.00129	1.95754e-09	3.67289e-08
FBgn0002985	46.762	-0.13681	0.339676	-0.402766	0.68712	0.818248
FBgn0002989	646.605	0.334902	0.140951	2.37601	0.017501	0.0590618
FBgn0003002	4.52702	0.0938194	0.759217	0.123574	0.901653	0.950235
FBgn0003008	410.081	-0.294194	0.146002	-2.01501	0.0439038	0.121531
FBgn0003009	1.61771	0.729044	1.47173	0.495366	0.620342	NA
FBgn0003011	14.625	0.133857	0.446951	0.299489	0.764567	0.869779
FBgn0003015	1778.99	0.36257	0.16597	2.18455	0.0289215	0.0874806
FBgn0003016	1425.31	0.674577	0.0806915	8.35996	6.27396e-17	4.13067e-15
FBgn0003023	6132.18	0.517406	0.136876	3.7801	0.000156767	0.00107728
FBgn0003028	4673.57	0.624655	0.126097	4.95376	7.27915e-07	8.36304e-06
FBgn0003041	3237.03	0.52567	0.126397	4.15889	3.19797e-05	0.000256842
FBgn0003042	826.364	0.468628	0.137284	3.41357	0.00064118	0.00371236
FBgn0003044	3787.62	0.812225	0.136832	5.93592	2.92205e-09	5.2842e-08
FBgn0003046	13.308	0.559588	0.559934	0.999382	0.31761	0.505372
FBgn0003048	1630.19	1.07198	0.113906	9.41106	4.91181e-21	6.92376e-19
FBgn0003053	936.88	0.329914	0.315313	1.04631	0.295419	0.480635
FBgn0003062	3193.67	-0.317751	0.179048	-1.77467	0.0759524	0.185495
FBgn0003068	239.414	0.185922	0.241007	0.77144	0.440446	0.626806
FBgn0003071	2159.13	0.144863	0.123108	1.17672	0.239309	0.418162
FBgn0003074	6478.31	-0.06396	0.0608371	-1.05133	0.293106	0.478555
FBgn0003076	3990.48	-0.544897	0.163168	-3.33948	0.000839359	0.00466334
FBgn0003079	1650.02	0.378825	0.133883	2.82954	0.00466157	0.0200054
FBgn0003082	978.577	-0.512969	0.131952	-3.88754	0.000101265	0.000734438
FBgn0003087	1867.96	-0.0149319	0.201066	-0.0742637	0.940801	0.970184
FBgn0003089	9.81274	-0.291209	0.729607	-0.399131	0.689797	0.820111
FBgn0003090	43.7133	0.0473358	0.309272	0.153055	0.878355	0.93744
FBgn0003091	219.242	-0.111858	0.242441	-0.461383	0.644524	0.790027
FBgn0003093	1372.52	0.197623	0.0738691	2.67531	0.00746597	0.029592
FBgn0003114	568.571	-0.178876	0.173927	-1.02845	0.303737	0.489833
FBgn0003116	646.152	-0.134171	0.0902994	-1.48585	0.137319	0.285303
FBgn0003117	24.9357	0.494878	0.368142	1.34426	0.178864	0.340834
FBgn0003118	655.591	0.329857	0.151418	2.17846	0.0293722	0.0885757
FBgn0003124	8588.87	0.272308	0.16057	1.69588	0.0899083	0.210487
FBgn0003129	24.0712	-0.435306	0.393431	-1.10644	0.268538	0.451809
FBgn0003130	1.83894	-2.01167	1.17619	-1.71033	0.0872053	NA
FBgn0003134	2376.38	0.113218	0.0854341	1.32521	0.1851	0.348847
FBgn0003137	2699.67	0.617334	0.367202	1.68118	0.0927273	0.215274
FBgn0003139	2017.76	0.0272947	0.118812	0.229731	0.818301	0.903917
FBgn0003141	727.727	-0.0391815	0.0907264	-0.431864	0.66584	0.805264
FBgn0003145	1.13675	-2.03006	1.53073	-1.32621	0.184771	NA
FBgn0003149	1542.21	-0.277479	0.275767	-1.00621	0.314315	0.501873
FBgn0003159	2046.89	0.552027	0.0916711	6.02182	1.72462e-09	3.26372e-08
FBgn0003162	329.382	-0.567565	0.248785	-2.28135	0.022528	0.0718792
FBgn0003165	5351.91	0.726098	0.114028	6.3677	1.91884e-10	4.23648e-09
FBgn0003169	2050.29	0.259095	0.129115	2.0067	0.0447813	0.123556
FBgn0003174	39.6862	-0.45646	0.766008	-0.595895	0.551245	0.721197
FBgn0003175	1568.75	0.682611	0.113632	6.0072	1.88759e-09	3.55378e-08
FBgn0003187	2129.65	0.525563	0.169403	3.10244	0.00191934	0.0094633
FBgn0003189	1696.9	0.269752	0.210068	1.28412	0.199101	0.367116
FBgn0003204	3906.65	-0.0599692	0.0864991	-0.693293	0.488126	0.667033
FBgn0003205	2958.78	0.0059037	0.129065	0.0457419	0.963516	0.980277
FBgn0003206	1417.94	0.015872	0.0895871	0.177169	0.859376	0.927639
FBgn0003209	1620.57	0.31787	0.094208	3.37413	0.000740506	0.00418382
FBgn0003210	2607.47	0.317543	0.0899788	3.52909	0.000416991	0.00256565
FBgn0003218	2141.19	0.544107	0.0784303	6.93746	3.99222e-12	1.16741e-10
FBgn0003227	237.902	0.510341	0.187891	2.71616	0.00660439	0.0266479
FBgn0003231	6360.61	0.20936	0.0892214	2.34652	0.0189496	0.0629458
FBgn0003248	73.684	-0.865479	0.570674	-1.51659	0.12937	0.274017
FBgn0003249	737.472	-0.722934	0.304651	-2.37299	0.0176447	0.0593645
FBgn0003250	1293.49	-0.133467	0.329005	-0.405668	0.684987	0.816664
FBgn0003254	13.8331	0.173299	0.56992	0.304076	0.76107	0.867956
FBgn0003255	16.4813	0.33991	0.557465	0.609742	0.542032	0.713559
FBgn0003256	1716.04	0.294796	0.126568	2.32914	0.0198516	0.0650576
FBgn0003257	1665.28	-0.208954	0.105054	-1.98901	0.0466996	0.127886
FBgn0003261	18758.7	0.246123	0.0773682	3.18119	0.00146673	0.00749383
FBgn0003267	1.24163	1.03126	1.48268	0.695534	0.48672	NA
FBgn0003268	1425.88	0.681111	0.147135	4.62916	3.67158e-06	3.64341e-05
FBgn0003274	21422.1	-0.969085	0.191251	-5.06708	4.03957e-07	4.85656e-06
FBgn0003275	618.16	-0.2992	0.105357	-2.83988	0.00451304	0.0195128
FBgn0003277	4141.32	0.854672	0.0927316	9.21662	3.06623e-20	3.70475e-18
FBgn0003278	907.588	0.13959	0.0843112	1.65565	0.0977922	0.223662
FBgn0003279	31140.1	-0.42948	0.0949489	-4.52327	6.08904e-06	5.78143e-05
FBgn0003285	118.692	0.235507	0.223712	1.05272	0.292468	0.478168
FBgn0003292	825.629	0.539082	0.184116	2.92794	0.00341211	0.0153881
FBgn0003295	5.68524	0.22587	0.590451	0.382539	0.702062	0.828495
FBgn0003300	4.34401	-0.581059	0.727028	-0.799224	0.42416	0.611545
FBgn0003301	445.157	0.933085	0.143409	6.50645	7.69472e-11	1.81553e-09
FBgn0003302	306.241	-0.0165159	0.141034	-0.117106	0.906776	0.952919
FBgn0003308	438.012	-0.0516547	0.361903	-0.142731	0.886503	0.942568
FBgn0003310	2297.96	0.638948	0.11557	5.52865	3.22713e-08	4.77555e-07
FBgn0003312	25.0557	-0.884378	0.647062	-1.36676	0.171701	0.33126
FBgn0003317	1853.47	0.213112	0.140238	1.51965	0.128599	0.27291
FBgn0003319	2.198	0.23251	1.21533	0.191315	0.848279	NA
FBgn0003321	1608.07	0.148576	0.0733582	2.02535	0.0428317	0.119284
FBgn0003326	14.0376	0.0804935	0.410367	0.19615	0.844493	0.918675
FBgn0003330	716.404	0.0757068	0.133182	0.568444	0.569733	0.733923
FBgn0003334	2658.73	0.724802	0.137422	5.27429	1.33268e-07	1.7718e-06
FBgn0003339	18.0176	-0.101386	0.458903	-0.220932	0.825145	0.908065
FBgn0003345	1037.1	0.265689	0.173924	1.52761	0.126608	0.269674
FBgn0003346	2427.33	0.0313895	0.142812	0.219796	0.82603	0.908669
FBgn0003353	286.89	0.147382	0.139406	1.05721	0.290415	0.475803
FBgn0003356	1748.23	-0.471549	0.677502	-0.696011	0.486422	0.665365
FBgn0003357	1750.51	-0.539894	0.739569	-0.730012	0.465383	0.649185
FBgn0003358	1923.09	-1.65625	0.662091	-2.50155	0.0123651	0.0443633
FBgn0003360	22522	-0.239185	0.0507973	-4.70861	2.4941e-06	2.58461e-05
FBgn0003366	320.886	0.284642	0.370897	0.767444	0.442818	0.628871
FBgn0003371	3380	0.713372	0.114941	6.20641	5.42077e-10	1.1099e-08
FBgn0003372	1.77255	0.644132	1.26714	0.508335	0.611218	NA
FBgn0003380	504.297	-0.224327	0.211147	-1.06242	0.288043	0.472974
FBgn0003382	1.53906	0.184436	1.23495	0.149347	0.88128	NA
FBgn0003386	118.349	0.0040783	0.297624	0.0137029	0.989067	0.994029
FBgn0003388	30.3659	-0.782464	0.357825	-2.18673	0.0287625	0.0871916
FBgn0003390	269.51	-0.0110994	0.352424	-0.0314946	0.974875	0.986903
FBgn0003391	2757.19	0.8366	0.0772552	10.829	2.50758e-27	6.56448e-25
FBgn0003392	2812.12	0.227002	0.0621922	3.65001	0.000262235	0.00170004
FBgn0003396	1316.07	0.970478	0.0850315	11.4132	3.59449e-30	1.31738e-27
FBgn0003401	847.122	0.089888	0.143397	0.626848	0.530759	0.704539
FBgn0003410	3287.16	0.428494	0.144288	2.96972	0.00298074	0.0137184
FBgn0003411	2.1051	-1.49051	1.20338	-1.2386	0.215493	NA
FBgn0003415	4638.15	1.17101	0.130934	8.94346	3.77188e-19	3.94969e-17
FBgn0003416	1492.64	0.720342	0.104472	6.8951	5.38288e-12	1.54934e-10
FBgn0003423	2717.21	0.0416591	0.0865473	0.481345	0.630271	0.780035
FBgn0003429	547.046	0.0186998	0.292064	0.0640263	0.948949	0.973929
FBgn0003430	15.9024	-0.852819	0.466883	-1.82662	0.0677566	0.170516
FBgn0003435	518.271	0.445415	0.285307	1.56118	0.118482	0.25701
FBgn0003444	1121.26	0.518157	0.145361	3.56463	0.000364365	0.00227754
FBgn0003447	2828.71	0.417019	0.122537	3.40322	0.000665968	0.00382338
FBgn0003448	2.23464	-0.268077	1.16531	-0.230047	0.818055	NA
FBgn0003449	1267.38	-0.184917	0.135606	-1.36363	0.172684	0.332632
FBgn0003450	184.319	-0.1208	0.166914	-0.723725	0.469235	0.652267
FBgn0003459	1248.46	0.548215	0.16132	3.39831	0.000678031	0.00388076
FBgn0003460	37.8702	0.0599956	0.317005	0.189258	0.849891	0.921099
FBgn0003462	6127.25	-0.563448	0.0737077	-7.64436	2.09984e-14	8.94872e-13
FBgn0003463	899.753	0.268141	0.230615	1.16272	0.244942	0.425126
FBgn0003464	3100.87	0.394312	0.0904169	4.36105	1.29443e-05	0.000112508
FBgn0003475	2770.68	0.629866	0.108376	5.81185	6.17875e-09	1.04677e-07
FBgn0003479	648.91	-0.217749	0.168513	-1.29218	0.196296	0.363346
FBgn0003480	320.35	0.155404	0.179729	0.86466	0.387225	0.576434
FBgn0003482	178.918	-0.12416	0.222882	-0.557067	0.577481	0.74074
FBgn0003483	2756.21	0.789049	0.149661	5.27224	1.34767e-07	1.78525e-06
FBgn0003486	33.2527	-1.24268	0.726337	-1.71089	0.0871022	0.205336
FBgn0003495	1741.6	0.423086	0.156047	2.71127	0.00670264	0.0269947
FBgn0003499	41.6969	-0.204299	0.275533	-0.741467	0.45841	0.64346
FBgn0003502	4186.29	0.355142	0.152303	2.33182	0.0197104	0.0647879
FBgn0003507	647.407	0.38123	0.387242	0.984474	0.324883	0.513526
FBgn0003512	812.423	0.0751724	0.124193	0.605285	0.54499	0.716337
FBgn0003513	20.0218	-0.177693	0.422957	-0.420122	0.674397	0.810866
FBgn0003514	3018.46	-0.24437	0.139187	-1.7557	0.0791396	0.191366
FBgn0003515	155.709	-0.253275	0.300161	-0.843796	0.398783	0.58783
FBgn0003517	21922	-0.958262	0.277719	-3.45047	0.000559601	0.00330797
FBgn0003520	3710.1	0.672309	0.130403	5.15561	2.52807e-07	3.14792e-06
FBgn0003525	7466.98	0.463101	0.185693	2.49391	0.0126346	0.0450883
FBgn0003527	353.906	-0.00877311	0.136852	-0.0641065	0.948885	0.973929
FBgn0003545	1578.17	0.180546	0.189034	0.955099	0.339527	0.528245
FBgn0003557	3648.17	0.47479	0.0767447	6.18661	6.14727e-10	1.24934e-08
FBgn0003559	674.601	-0.0625016	0.101209	-0.617547	0.536874	0.709828
FBgn0003567	2553.6	0.38906	0.127935	3.04107	0.0023574	0.0112596
FBgn0003575	1639.05	0.5983	0.100301	5.96505	2.44552e-09	4.4889e-08
FBgn0003598	4283.86	0.659475	0.139569	4.72509	2.30016e-06	2.39946e-05
FBgn0003607	3633.6	-0.081234	0.131722	-0.616707	0.537428	0.710134
FBgn0003612	5291.27	0.392642	0.153193	2.56305	0.0103758	0.0386588
FBgn0003638	2784.74	0.142982	0.0751162	1.90348	0.0569784	0.148666
FBgn0003651	395.397	0.0238812	0.358676	0.0665815	0.946915	0.973112
FBgn0003654	658.92	0.35093	0.092298	3.80214	0.000143452	0.000995116
FBgn0003655	5906.51	0.297758	0.151793	1.96161	0.0498081	0.134061
FBgn0003656	3519.02	0.602916	0.0998552	6.0379	1.56135e-09	2.97523e-08
FBgn0003660	2934.77	-0.442297	0.10097	-4.38046	1.18427e-05	0.000103919
FBgn0003676	7388.74	-0.0990453	0.129236	-0.766394	0.443442	0.629368
FBgn0003687	1150.53	0.174012	0.157313	1.10615	0.268661	0.451809
FBgn0003701	2027.72	0.777598	0.171795	4.52631	6.00233e-06	5.70897e-05
FBgn0003710	39.2253	0.277964	0.264731	1.04999	0.293725	0.479013
FBgn0003714	716.124	-0.362201	0.131693	-2.75034	0.00595338	0.02447
FBgn0003716	1786.37	0.127945	0.0718069	1.78179	0.0747833	0.183536
FBgn0003719	45.2803	-0.496871	0.423857	-1.17226	0.241092	0.42003
FBgn0003721	8450.75	0.0623414	0.0569698	1.09429	0.273828	0.457638
FBgn0003731	761.928	-0.0785657	0.386703	-0.203168	0.839004	0.916218
FBgn0003733	2112.63	0.492695	0.155982	3.15866	0.00158498	0.0079903
FBgn0003741	227.668	-0.231754	0.121985	-1.89985	0.0574526	0.149562
FBgn0003742	675.263	0.276174	0.128737	2.14525	0.0319326	0.0945847
FBgn0003744	2598.27	0.239168	0.11066	2.16129	0.030673	0.0915195
FBgn0003748	3065.61	-0.0786535	0.183384	-0.428901	0.667995	0.806933
FBgn0003751	114.747	-0.496338	0.22794	-2.17749	0.0294437	0.0887276
FBgn0003861	1601.68	-0.100076	0.364178	-0.274799	0.783471	0.880894
FBgn0003862	2142.82	1.31894	0.10681	12.3484	4.96656e-35	3.41296e-32
FBgn0003863	6358.92	-1.08818	0.313981	-3.46574	0.000528778	0.00315117
FBgn0003866	163.086	0.357328	0.20225	1.76677	0.0772675	0.187607
FBgn0003867	579.335	-0.725266	0.35493	-2.04341	0.0410122	0.115653
FBgn0003870	3415.86	0.419136	0.0815756	5.138	2.77677e-07	3.42272e-06
FBgn0003882	1650.42	0.317705	0.113231	2.80582	0.00501886	0.0212485
FBgn0003884	26290.6	-0.159379	0.0622176	-2.56164	0.0104178	0.0387496
FBgn0003885	1521.86	-0.262098	0.0937863	-2.79463	0.00519598	0.0218972
FBgn0003886	2.94059	1.18848	1.52014	0.781824	0.434318	0.621427
FBgn0003889	2.37815	-0.105183	0.92415	-0.113816	0.909384	0.953751
FBgn0003890	700.784	-0.642904	0.308615	-2.08319	0.0372337	0.106917
FBgn0003891	4861.66	0.745341	0.167575	4.44782	8.67481e-06	7.92847e-05
FBgn0003892	78.7311	0.699413	0.279709	2.5005	0.0124019	0.04446
FBgn0003896	41.6265	0.104248	0.323265	0.322486	0.747085	0.859628
FBgn0003900	7.28947	-0.725789	0.552548	-1.31353	0.189005	0.353961
FBgn0003916	1.20155	1.57065	1.65447	0.949338	0.342449	NA
FBgn0003920	7.16895	1.30376	0.587286	2.21997	0.0264207	0.0815893
FBgn0003930	102.979	-0.093711	0.480796	-0.194908	0.845465	0.919049
FBgn0003931	18.95	0.268248	0.56126	0.477938	0.632694	0.781099
FBgn0003933	1.20251	-1.04927	1.8902	-0.555111	0.578819	NA
FBgn0003934	5.17959	1.13568	0.65992	1.72093	0.085263	0.201988
FBgn0003935	1.65322	1.27487	1.22227	1.04303	0.296935	NA
FBgn0003938	4.54775	-0.862374	0.781297	-1.10377	0.269692	0.45278
FBgn0003941	17956.5	-0.525403	0.0967934	-5.42809	5.696e-08	8.08098e-07
FBgn0003942	20171	-0.437279	0.0690575	-6.3321	2.41843e-10	5.26546e-09
FBgn0003943	5577.66	1.38535	0.158812	8.72318	2.70503e-18	2.27037e-16
FBgn0003944	145.586	-0.736428	0.425947	-1.72892	0.0838236	0.199461
FBgn0003950	48.8884	0.770116	0.307251	2.50647	0.0121943	0.0439305
FBgn0003961	782.635	-0.417654	0.238486	-1.75127	0.0798986	0.19246
FBgn0003963	482.044	0.582547	0.193604	3.00896	0.00262146	0.012286
FBgn0003964	3129.11	0.208908	0.126184	1.65559	0.0978051	0.223662
FBgn0003965	670.636	-0.600413	0.441483	-1.35999	0.173833	0.334259
FBgn0003969	1566.44	0.141757	0.097303	1.45686	0.145154	0.296428
FBgn0003975	58.478	0.0918253	0.294508	0.311792	0.755199	0.864018
FBgn0003977	782.15	0.667206	0.122889	5.42932	5.65682e-08	8.03576e-07
FBgn0003978	463.912	0.16494	0.11946	1.38071	0.167367	0.325435
FBgn0003979	3826.6	-2.95886	1.56211	-1.89415	NA	NA
FBgn0003980	1694.58	-2.65387	1.33323	-1.99055	NA	NA
FBgn0003983	2722.85	-3.00726	1.67977	-1.79028	0.0734095	0.180932
FBgn0003984	96.3266	0.715321	0.17154	4.16999	3.04616e-05	0.000247177
FBgn0003996	31.122	-0.524899	0.287127	-1.82811	0.0675331	0.170304
FBgn0003997	274.727	0.247481	0.177225	1.39642	0.162589	0.320484
FBgn0004003	35.1753	-1.06398	0.465386	-2.28624	0.0222405	0.0711682
FBgn0004034	0.947966	-0.476809	1.58386	-0.301043	0.763382	NA
FBgn0004045	25337.4	-1.02709	0.707525	-1.45167	0.146592	0.298202
FBgn0004047	30917.9	-1.54507	0.895368	-1.72562	0.0844156	0.200507
FBgn0004049	1948.93	0.616962	0.108099	5.70738	1.14726e-08	1.83078e-07
FBgn0004050	1159.06	0.470747	0.112236	4.19427	2.73747e-05	0.000224784
FBgn0004053	10.1097	0.157654	0.465903	0.338385	0.735073	0.85123
FBgn0004055	613.607	-0.0263226	0.0952405	-0.27638	0.782256	0.880158
FBgn0004057	613.87	-0.45042	0.200743	-2.24377	0.0248475	0.0777678
FBgn0004066	4438.08	-0.0940708	0.117732	-0.799023	0.424277	0.611594
FBgn0004087	374.899	-0.482453	0.140591	-3.43162	0.000599995	0.00350528
FBgn0004101	706.88	0.329099	0.145536	2.26129	0.0237414	0.0750967
FBgn0004102	26.8189	-0.191526	0.42372	-0.452011	0.651261	0.79479
FBgn0004103	5510.43	0.0751853	0.0571993	1.31445	0.188696	0.353444
FBgn0004106	2757.75	-0.0714013	0.180052	-0.396559	0.691693	0.820849
FBgn0004107	1740.52	0.130999	0.183702	0.71311	0.475778	0.657114
FBgn0004108	826.204	0.385387	0.165679	2.3261	0.0200131	0.0655284
FBgn0004110	0.785374	1.58756	1.80388	0.880081	0.378815	NA
FBgn0004117	1483.53	-0.586085	0.227341	-2.578	0.00993727	0.0374179
FBgn0004118	38.2068	-0.584439	0.316643	-1.84574	0.0649305	0.165301
FBgn0004132	747.207	-0.349819	0.105496	-3.31595	0.000913329	0.00500351
FBgn0004133	194.285	-0.09532	0.303618	-0.313947	0.753561	0.863299
FBgn0004167	4039.01	0.835599	0.263894	3.16642	0.00154326	0.00780862
FBgn0004168	30.699	0.238604	0.322861	0.739032	0.459888	0.644793
FBgn0004169	2630.13	-0.482367	0.267733	-1.80167	0.0715966	0.177708
FBgn0004170	4.19441	-0.149079	0.771429	-0.193251	0.846763	0.919777
FBgn0004177	9414.26	0.127798	0.0885851	1.44265	0.149118	0.302021
FBgn0004179	4102.69	0.129966	0.0973402	1.33518	0.181819	0.344375
FBgn0004183	56.5541	-0.0109647	0.209425	-0.0523564	0.958245	0.978338
FBgn0004185	6.87598	1.24034	0.596717	2.0786	0.037654	0.107927
FBgn0004186	20.5301	1.86707	0.366417	5.09548	3.4786e-07	4.23557e-06
FBgn0004187	45.7511	-0.00479921	0.342107	-0.0140284	0.988807	0.994029
FBgn0004188	0.955991	-1.02355	2.46591	-0.415078	0.678085	NA
FBgn0004189	1.16217	0.869621	1.5739	0.552526	0.580588	NA
FBgn0004191	12.1783	0.323749	0.657307	0.492538	0.622339	0.773877
FBgn0004192	5.60343	0.875003	0.814562	1.0742	0.282733	0.467044
FBgn0004197	24.7381	-0.241321	0.413681	-0.583349	0.559658	0.72667
FBgn0004198	385.339	0.445965	0.202678	2.20037	0.0277808	0.0848218
FBgn0004227	1886.06	0.325205	0.0787493	4.12962	3.63364e-05	0.000288878
FBgn0004228	650.317	-0.734098	0.330167	-2.22342	0.0261878	0.0811541
FBgn0004237	5449.64	0.555097	0.116016	4.78466	1.71274e-06	1.83544e-05
FBgn0004240	1022.85	-2.37669	0.464609	-5.11547	3.12964e-07	3.83616e-06
FBgn0004242	525.881	0.327737	0.237379	1.38065	0.167387	0.325435
FBgn0004244	357.534	-0.264366	0.190908	-1.38478	0.166119	0.324245
FBgn0004359	756.221	0.142867	0.111929	1.2764	0.201814	0.370553
FBgn0004360	29.9853	-0.194071	0.296774	-0.653935	0.513153	0.689271
FBgn0004362	12402.2	0.0169479	0.154582	0.109637	0.912697	0.955087
FBgn0004363	11745	-0.015964	0.0839261	-0.190215	0.849141	0.920859
FBgn0004367	747.544	0.835403	0.11895	7.02313	2.16946e-12	6.6259e-11
FBgn0004368	1435.78	0.488356	0.109098	4.47632	7.59413e-06	7.04026e-05
FBgn0004369	868.456	0.907024	0.126543	7.16774	7.62454e-13	2.48023e-11
FBgn0004370	1607.95	0.738111	0.101688	7.25862	3.91057e-13	1.3737e-11
FBgn0004372	8.29212	0.292248	0.546241	0.535017	0.592638	0.751921
FBgn0004373	3566.87	0.601793	0.0791493	7.60326	2.88754e-14	1.18024e-12
FBgn0004374	1012.91	0.440661	0.161867	2.72236	0.0064818	0.0262592
FBgn0004378	1593.59	0.491957	0.146327	3.36203	0.000773721	0.00434699
FBgn0004379	2197.03	0.417557	0.161693	2.5824	0.00981162	0.037059
FBgn0004380	994.988	0.318726	0.13628	2.33876	0.019348	0.0639407
FBgn0004381	1468.95	0.366251	0.143767	2.54753	0.0108487	0.0400273
FBgn0004387	1456.81	0.652882	0.0955043	6.83616	8.13465e-12	2.28164e-10
FBgn0004389	1.13052	0.36008	1.23029	0.292678	0.769768	NA
FBgn0004390	2254.13	0.905928	0.118941	7.61664	2.60368e-14	1.08028e-12
FBgn0004391	1669.86	0.583497	0.116831	4.99437	5.9027e-07	6.89694e-06
FBgn0004394	75.8054	-0.507525	0.384949	-1.31842	0.187363	0.352049
FBgn0004395	1302.9	0.386927	0.104044	3.71889	0.000200102	0.00134646
FBgn0004396	433.574	-0.172141	0.263427	-0.653467	0.513455	0.689393
FBgn0004397	2417.71	0.0789432	0.105521	0.748128	0.454383	0.639603
FBgn0004400	639.083	0.0272272	0.166136	0.163885	0.869822	0.932753
FBgn0004401	11613	0.0489473	0.139807	0.350106	0.726259	0.844749
FBgn0004403	12401.7	-0.30399	0.0928771	-3.27303	0.001064	0.00572904
FBgn0004404	4854.85	-1.1649	0.0944385	-12.335	5.86808e-35	3.79527e-32
FBgn0004406	1073.71	0.398131	0.12846	3.09926	0.00194003	0.00954819
FBgn0004419	33584	0.134819	0.153422	0.878745	0.379539	0.568378
FBgn0004425	496.11	-1.56202	0.649892	-2.40351	0.0162387	0.0556213
FBgn0004426	700.387	0.441773	0.435308	1.01485	0.310176	0.497055
FBgn0004427	1747.53	0.0689562	0.455267	0.151463	0.87961	0.938234
FBgn0004428	161.606	-1.98387	0.510749	-3.88423	0.000102655	0.000741582
FBgn0004429	1098.67	-1.06591	0.280069	-3.80588	0.000141299	0.000982655
FBgn0004430	1.86688	0.231795	1.86907	0.124016	0.901303	NA
FBgn0004431	246.113	-0.719596	0.207766	-3.46349	0.00053321	0.00317586
FBgn0004432	22539.5	-0.290101	0.0698463	-4.15342	3.27545e-05	0.000262873
FBgn0004435	367.14	-0.533911	0.222883	-2.39548	0.0165988	0.0566605
FBgn0004436	2381.03	0.00350711	0.0794957	0.044117	0.964811	0.981141
FBgn0004449	1186.64	0.828808	0.188491	4.39707	1.0972e-05	9.72882e-05
FBgn0004456	699.661	0.112005	0.305196	0.366996	0.713622	0.83649
FBgn0004463	691.256	0.119813	0.0870118	1.37697	0.168521	0.326903
FBgn0004465	1206.45	0.110966	0.114938	0.965444	0.334323	0.52313
FBgn0004507	9045.66	0.304732	0.0935478	3.2575	0.00112399	0.006005
FBgn0004509	2164.07	0.401898	0.101976	3.9411	8.11081e-05	0.000602149
FBgn0004510	904.161	0.167293	0.134101	1.24751	0.21221	0.383505
FBgn0004511	3.77824	-0.783119	0.839428	-0.93292	0.350861	0.540323
FBgn0004512	433.546	-0.139652	0.349996	-0.399011	0.689885	0.820111
FBgn0004513	80.9556	0.296361	0.325153	0.91145	0.362058	0.550453
FBgn0004514	28.0324	0.320277	0.417377	0.767357	0.442869	0.628871
FBgn0004516	290.308	-0.332646	0.242355	-1.37256	0.16989	0.3286
FBgn0004552	93.7138	-0.622035	0.316603	-1.96471	0.0494473	0.133294
FBgn0004554	6.17938	-1.22649	0.75939	-1.6151	0.10629	0.238015
FBgn0004556	869.076	0.138013	0.111222	1.24088	0.214652	0.386837
FBgn0004567	9.17437	0.504898	0.463687	1.08888	0.276209	0.460557
FBgn0004569	200.414	0.138289	0.21457	0.644495	0.519255	0.694541
FBgn0004573	19.3815	0.368471	0.374188	0.984722	0.324761	0.513481
FBgn0004574	1945.15	-0.0102548	0.0614154	-0.166974	0.867391	0.931162
FBgn0004575	225.117	0.437997	0.301884	1.45088	0.146814	0.298377
FBgn0004577	3.96683	-1.33236	1.01002	-1.31915	0.18712	0.351811
FBgn0004580	211.404	-0.369018	0.22156	-1.66554	0.0958043	0.220331
FBgn0004581	5.72561	0.302492	0.59454	0.508784	0.610904	0.764961
FBgn0004583	313.265	0.869281	0.223739	3.88525	0.000102224	0.000740419
FBgn0004584	1980.25	0.0987477	0.12956	0.762177	0.445954	0.631864
FBgn0004587	6865.39	-0.0562143	0.103307	-0.544149	0.586339	0.746762
FBgn0004595	524.422	0.0656646	0.202985	0.323495	0.74632	0.859245
FBgn0004597	497.491	-0.199586	0.13188	-1.51339	0.13018	0.275308
FBgn0004598	5930.87	0.721455	0.116117	6.21316	5.19295e-10	1.07123e-08
FBgn0004606	1053.7	0.639462	0.113295	5.64423	1.65924e-08	2.58772e-07
FBgn0004607	166.04	0.776921	0.308979	2.51448	0.0119209	0.0431153
FBgn0004611	2319.2	0.37619	0.0903857	4.16205	3.15403e-05	0.000254055
FBgn0004618	37.3772	0.429314	0.352492	1.21794	0.223248	0.39725
FBgn0004619	27.5031	-0.191736	0.312548	-0.613462	0.539571	0.711537
FBgn0004620	58.0199	-0.407603	0.319131	-1.27723	0.201522	0.370276
FBgn0004622	19.8465	0.22485	0.349431	0.643475	0.519916	0.694759
FBgn0004623	322.539	-0.380782	0.342719	-1.11106	0.266542	0.450382
FBgn0004635	128.036	0.0855499	0.297727	0.287343	0.773849	0.874727
FBgn0004636	5173.7	0.12968	0.0963018	1.3466	0.17811	0.339927
FBgn0004638	2231.11	-0.149317	0.0676549	-2.20704	0.0273112	0.0837892
FBgn0004643	2502.09	0.249755	0.147849	1.68925	0.0911711	0.212694
FBgn0004644	74.769	0.0196734	0.28968	0.0679144	0.945854	0.972749
FBgn0004646	799.728	-0.381602	0.339321	-1.1246	0.260757	0.444293
FBgn0004647	1771.99	0.803812	0.151334	5.3115	1.08725e-07	1.46499e-06
FBgn0004648	3311.33	0.192199	0.0872846	2.20199	0.0276664	0.0845916
FBgn0004649	23971.7	0.241292	0.122486	1.96996	0.0488434	0.132176
FBgn0004650	3155.84	0.353616	0.122031	2.89775	0.00375854	0.0166903
FBgn0004652	205.643	0.137349	0.271523	0.505847	0.612964	0.766263
FBgn0004654	2425.86	-0.167858	0.0999205	-1.67991	0.092974	0.215664
FBgn0004655	5303.7	0.749466	0.133285	5.62305	1.87611e-08	2.90124e-07
FBgn0004656	6354.24	0.853189	0.109086	7.82124	5.23045e-15	2.54464e-13
FBgn0004657	4039.29	0.234507	0.149733	1.56617	0.117309	0.255354
FBgn0004666	284.701	0.215001	0.371271	0.579094	0.562526	0.728758
FBgn0004687	3505.36	-0.155054	0.117181	-1.3232	0.185769	0.349639
FBgn0004698	3721.67	0.401549	0.106409	3.77366	0.000160872	0.00110274
FBgn0004784	272.472	-0.257736	0.32017	-0.804998	0.420821	0.608406
FBgn0004795	4915.8	0.932919	0.130277	7.16102	8.00795e-13	2.58963e-11
FBgn0004797	576.351	-0.0835908	0.145693	-0.573744	0.566141	0.731288
FBgn0004811	1566.52	0.107436	0.161141	0.666724	0.504948	0.68264
FBgn0004828	12398.3	-0.158433	0.0622007	-2.54713	0.0108614	0.0400606
FBgn0004832	429.527	0.0290872	0.15932	0.182571	0.855135	0.92505
FBgn0004837	843.066	0.766607	0.170245	4.50297	6.70093e-06	6.29716e-05
FBgn0004838	24433.6	0.273156	0.0836167	3.26676	0.00108785	0.00583743
FBgn0004839	29.3188	0.224337	0.328668	0.682565	0.494882	0.673086
FBgn0004841	5.35116	-0.353143	0.698213	-0.50578	0.613011	0.766263
FBgn0004842	5.86325	-0.562474	0.609818	-0.922364	0.356339	0.544613
FBgn0004852	278.924	-0.117614	0.319027	-0.368664	0.712378	0.835299
FBgn0004854	7.53604	0.112559	0.534062	0.21076	0.833075	0.912969
FBgn0004855	730.375	-0.0586584	0.136522	-0.429664	0.66744	0.806518
FBgn0004856	2870.2	0.139847	0.122488	1.14172	0.253569	0.435692
FBgn0004858	242.153	0.1061	0.274684	0.386262	0.699303	0.826235
FBgn0004859	239.417	0.653015	0.328744	1.98639	0.0469896	0.128307
FBgn0004860	593.814	0.87886	0.127195	6.90953	4.86251e-12	1.40693e-10
FBgn0004861	169.934	0.475114	0.214498	2.215	0.0267599	0.0823699
FBgn0004862	7.85947	-0.439136	0.505257	-0.869134	0.384774	0.574028
FBgn0004863	3.53605	-0.712098	0.777013	-0.916456	0.359428	0.547887
FBgn0004864	2203.69	0.798348	0.103342	7.72534	1.11558e-14	5.11074e-13
FBgn0004865	45.8004	-0.189341	0.333725	-0.567355	0.570473	0.734468
FBgn0004867	15460.6	-0.980053	0.304601	-3.2175	0.00129313	0.00675984
FBgn0004868	8236.49	-0.0135791	0.0560298	-0.242354	0.808506	0.898182
FBgn0004870	54.9036	-0.442729	0.223475	-1.98112	0.0475784	0.129454
FBgn0004872	2771.38	0.18313	0.122564	1.49416	0.135134	0.28215
FBgn0004875	4992.75	1.18064	0.124273	9.50039	2.09115e-21	2.98601e-19
FBgn0004876	2604.43	0.622248	0.0863256	7.20815	5.67152e-13	1.91283e-11
FBgn0004878	17.6531	0.0871348	0.413468	0.210741	0.833089	0.912969
FBgn0004880	229.833	-0.16026	0.224099	-0.715129	0.474529	0.6565
FBgn0004882	5712.79	0.626605	0.0903472	6.93552	4.04736e-12	1.18039e-10
FBgn0004885	918.398	-0.0734605	0.454015	-0.161802	0.871462	0.933581
FBgn0004888	4683.11	-0.259778	0.0552433	-4.70244	2.57073e-06	2.65152e-05
FBgn0004889	6065.99	0.501119	0.120263	4.16685	3.08837e-05	0.000249865
FBgn0004892	26.5836	-0.623946	0.35204	-1.77238	0.0763323	0.186156
FBgn0004893	226.945	0.0519502	0.26844	0.193526	0.846547	0.919777
FBgn0004895	1.82889	-0.565944	1.38276	-0.409287	0.682329	NA
FBgn0004896	4.55016	-0.809314	0.7129	-1.13524	0.256274	0.439166
FBgn0004897	1.8179	-0.406701	1.08591	-0.374526	0.708013	NA
FBgn0004898	1.12832	0.00941073	1.35025	0.00696962	0.994439	NA
FBgn0004901	2082.85	0.111557	0.127852	0.872553	0.382907	0.572175
FBgn0004903	1278.76	0.395886	0.124647	3.17605	0.00149297	0.00761371
FBgn0004907	13205.7	-0.179879	0.0988007	-1.82062	0.0686643	0.172035
FBgn0004908	192.066	-0.327598	0.136828	-2.39424	0.0166549	0.0567815
FBgn0004910	413.34	-0.324249	0.258941	-1.25221	0.210492	0.381278
FBgn0004911	1.93838	-0.554394	1.04386	-0.531099	0.59535	NA
FBgn0004913	4286.88	0.380657	0.150148	2.53521	0.011238	0.041146
FBgn0004914	1826.15	0.53179	0.0590117	9.01159	2.03094e-19	2.18923e-17
FBgn0004915	1176.28	-0.0596556	0.122379	-0.487466	0.625928	0.776846
FBgn0004919	212.32	-0.0425394	0.337874	-0.125903	0.899809	0.949189
FBgn0004921	3678.72	-0.0486949	0.15045	-0.323661	0.746195	0.859206
FBgn0004924	8321.47	0.493222	0.117703	4.1904	2.78462e-05	0.000227804
FBgn0004926	5890.53	-0.313048	0.107901	-2.90127	0.00371657	0.016544
FBgn0004956	7.22993	-0.123284	0.596091	-0.20682	0.83615	0.914501
FBgn0004957	580.878	-0.0111838	0.166314	-0.0672452	0.946386	0.972925
FBgn0004959	23.1137	-1.47935	0.567515	-2.60671	0.0091417	0.0349168
FBgn0005198	1449.34	0.608107	0.080506	7.55356	4.23534e-14	1.69337e-12
FBgn0005278	8729.97	0.0730833	0.0815923	0.895713	0.370406	0.558964
FBgn0005322	1988.02	0.0253631	0.122913	0.206349	0.836518	0.914721
FBgn0005355	1108.01	-0.0988554	0.148499	-0.665699	0.505603	0.683264
FBgn0005386	3043.66	0.890838	0.123733	7.19969	6.03501e-13	2.00468e-11
FBgn0005390	1824.4	0.380158	0.132258	2.87436	0.00404851	0.017784
FBgn0005391	53811.6	-1.1412	0.824018	-1.38492	0.166078	0.324224
FBgn0005411	2440.85	-0.0110555	0.116929	-0.0945487	0.924673	0.962763
FBgn0005427	1180.42	0.443279	0.0727025	6.09716	1.0797e-09	2.10388e-08
FBgn0005533	13543.2	-0.699312	0.147441	-4.74298	2.10593e-06	2.20731e-05
FBgn0005536	2706.66	0.726421	0.0944598	7.69026	1.46836e-14	6.58964e-13
FBgn0005558	33.9971	0.113869	0.26994	0.421829	0.67315	0.810389
FBgn0005561	51.4698	-0.120621	0.322769	-0.373706	0.708623	0.83276
FBgn0005564	110.783	-0.175259	0.19112	-0.917011	0.359137	0.54752
FBgn0005585	11088.8	-0.330009	0.0516594	-6.38817	1.67881e-10	3.75172e-09
FBgn0005586	165.071	0.0715642	0.245997	0.290915	0.771116	0.873254
FBgn0005593	30787.7	-0.188903	0.0924308	-2.04373	0.0409804	0.115593
FBgn0005596	3060.92	0.714269	0.129827	5.5017	3.76147e-08	5.49234e-07
FBgn0005612	511.458	0.0525599	0.375758	0.139877	0.888757	0.943677
FBgn0005613	15.2464	0.37794	0.522001	0.724021	0.469053	0.652237
FBgn0005614	2591.23	0.345726	0.431155	0.801862	0.422633	0.610063
FBgn0005616	159.959	0.108875	0.185502	0.586919	0.557258	0.724924
FBgn0005617	4304	0.733778	0.144672	5.07201	3.93633e-07	4.75082e-06
FBgn0005619	34.3729	0.272366	0.300887	0.905212	0.365353	0.553695
FBgn0005624	739.503	0.851485	0.1179	7.22207	5.12023e-13	1.74294e-11
FBgn0005626	147.921	0.0563855	0.25973	0.217093	0.828136	0.90998
FBgn0005631	117.08	0.536111	0.299187	1.79189	0.0731505	0.180455
FBgn0005632	5662.1	0.929982	0.107447	8.65528	4.91714e-18	4.03462e-16
FBgn0005636	42.8764	-0.125155	0.393082	-0.318395	0.750186	0.861601
FBgn0005638	18.6115	-0.657731	0.484631	-1.35718	0.174725	0.335438
FBgn0005640	1477.9	0.382819	0.0803833	4.76242	1.91281e-06	2.02253e-05
FBgn0005642	2903.55	0.466161	0.147426	3.162	0.00156692	0.00791537
FBgn0005648	1885.2	-0.135459	0.100344	-1.34995	0.177032	0.338572
FBgn0005649	7873.89	0.350198	0.133405	2.62507	0.00866317	0.0333631
FBgn0005655	4342.86	-0.00348897	0.171516	-0.0203419	0.983771	0.991319
FBgn0005658	16.3811	-0.337459	0.499299	-0.675866	0.499126	0.677016
FBgn0005659	152.007	-0.41024	0.34868	-1.17655	0.239374	0.418162
FBgn0005660	74.5655	-0.0173281	0.208535	-0.0830943	0.933777	0.966459
FBgn0005664	273.094	-0.701687	0.319412	-2.19681	0.0280342	0.0853603
FBgn0005666	2284.57	0.590975	0.270648	2.18356	0.028995	0.0876545
FBgn0005670	130.584	-1.04491	0.275991	-3.78602	0.000153078	0.00105523
FBgn0005671	11183.7	0.00389666	0.0492685	0.0790904	0.936961	0.96804
FBgn0005672	1144.27	-0.163496	0.0966767	-1.69117	0.0908048	0.212109
FBgn0005674	3020.72	0.284237	0.0881035	3.22617	0.00125458	0.00661268
FBgn0005677	35.9666	0.00260341	0.271682	0.00958258	0.992354	0.995968
FBgn0005683	1117.18	0.268673	0.167608	1.60298	0.108939	0.242137
FBgn0005694	3951.58	0.481741	0.137236	3.51031	0.000447588	0.00272644
FBgn0005695	4168.06	0.414197	0.149677	2.76728	0.00565265	0.0234209
FBgn0005696	1452.23	0.373087	0.17478	2.13461	0.0327926	0.0967149
FBgn0005771	350.588	-0.225828	0.272924	-0.827439	0.407988	0.596282
FBgn0005775	79.6475	0.129017	0.228378	0.564927	0.572123	0.735903
FBgn0005777	2813.74	0.18583	0.123034	1.5104	0.130942	0.276176
FBgn0008635	2232.14	0.200407	0.104606	1.91582	0.0553885	0.145742
FBgn0008636	5.41259	0.693831	0.660438	1.05056	0.29346	0.478809
FBgn0008646	9.8449	-0.180649	0.488085	-0.370117	0.711295	0.834563
FBgn0008651	14.2445	0.16275	0.427871	0.380371	0.70367	0.829333
FBgn0010014	84.3895	-0.541189	0.307258	-1.76135	0.0781789	0.189368
FBgn0010015	59.4694	-0.205825	0.290967	-0.707384	0.479328	0.659193
FBgn0010019	43596	-0.423595	0.954238	-0.443909	0.657108	0.799215
FBgn0010038	141.497	-0.305574	0.294816	-1.03649	0.299973	0.485887
FBgn0010039	1285.1	0.097035	0.115359	0.841157	0.40026	0.588938
FBgn0010040	5.18356	0.258215	0.661004	0.39064	0.696063	0.824434
FBgn0010041	18.0003	0.848111	0.576935	1.47003	0.141554	0.291077
FBgn0010042	4.27595	0.538695	0.734821	0.733096	0.4635	0.647627
FBgn0010043	4.55123	-0.725417	0.666414	-1.08854	0.276357	0.460681
FBgn0010044	45.5017	-1.4659	0.522067	-2.80789	0.00498676	0.021137
FBgn0010051	973.176	1.01859	0.199831	5.09725	3.44631e-07	4.20556e-06
FBgn0010052	110.523	-1.27078	0.58657	-2.16646	0.0302757	0.0906293
FBgn0010078	23637.1	-0.709288	0.120831	-5.87006	4.35631e-09	7.62702e-08
FBgn0010097	1892.66	0.433178	0.163295	2.65273	0.00798437	0.0311858
FBgn0010100	7037.91	0.0122687	0.0945177	0.129803	0.896723	0.947874
FBgn0010105	57.2821	-0.635832	0.402305	-1.58047	0.113998	0.250232
FBgn0010109	1.9168	0.585434	1.02298	0.572282	0.567131	NA
FBgn0010113	2793.74	0.66474	0.0956366	6.95069	3.63513e-12	1.07154e-10
FBgn0010114	360.321	0.123487	0.24884	0.496252	0.619717	0.771663
FBgn0010173	4820.68	0.268965	0.124469	2.1609	0.0307032	0.0915847
FBgn0010194	429.991	0.625098	0.144055	4.33931	1.42933e-05	0.000123066
FBgn0010197	6.20383	-0.476833	0.670209	-0.711469	0.476794	0.657784
FBgn0010198	17266.7	-0.297329	0.105753	-2.81154	0.00493049	0.020955
FBgn0010213	1893.94	-0.27514	0.0647169	-4.25144	2.124e-05	0.000177728
FBgn0010215	3327.51	0.294099	0.110009	2.67342	0.00750822	0.0297167
FBgn0010217	17943	-0.226891	0.0677329	-3.3498	0.000808707	0.00452045
FBgn0010220	627.144	-0.175602	0.105374	-1.66647	0.0956204	0.220039
FBgn0010222	1051.71	0.0500793	0.345813	0.144816	0.884856	0.941546
FBgn0010223	168.483	0.159383	0.154348	1.03262	0.301781	0.48787
FBgn0010225	4557.96	-0.455542	0.345848	-1.31718	0.18778	0.352508
FBgn0010226	3969.83	-0.0183367	0.0844269	-0.21719	0.82806	0.90998
FBgn0010228	1346.58	-0.665337	0.263617	-2.52388	0.0116067	0.0421732
FBgn0010235	2134.7	0.0286426	0.0789799	0.362657	0.716861	0.838677
FBgn0010238	1232.4	0.161821	0.128929	1.25512	0.209434	0.380238
FBgn0010240	22.9039	-0.455705	0.381708	-1.19386	0.232533	0.409597
FBgn0010241	61.3159	-0.505011	0.455737	-1.10812	0.26781	0.451206
FBgn0010246	3079.16	-0.227522	0.316517	-0.71883	0.472246	0.654739
FBgn0010247	2308.61	0.593186	0.169894	3.4915	0.000480319	0.00289534
FBgn0010258	13.4522	-0.364455	0.406518	-0.896529	0.36997	0.558613
FBgn0010263	1071.63	0.20628	0.28126	0.733414	0.463306	0.647521
FBgn0010265	16038.7	-0.480178	0.0735188	-6.53136	6.51765e-11	1.57153e-09
FBgn0010269	1819.06	-0.115632	0.129855	-0.890473	0.373212	0.561888
FBgn0010278	4562.92	0.141461	0.142538	0.992444	0.320981	0.509186
FBgn0010280	4357.4	0.49269	0.106336	4.63332	3.59854e-06	3.5774e-05
FBgn0010282	2486.34	0.119113	0.133881	0.889697	0.373629	0.56213
FBgn0010287	333.537	-0.0243135	0.167124	-0.145482	0.884331	0.941546
FBgn0010288	3976.22	-0.204556	0.137138	-1.4916	0.135803	0.283062
FBgn0010292	1214.5	0.0267465	0.114191	0.234226	0.81481	0.902744
FBgn0010300	6098.65	0.86278	0.137509	6.27434	3.51111e-10	7.45265e-09
FBgn0010303	2495.57	0.453482	0.0757943	5.98306	2.18982e-09	4.07396e-08
FBgn0010309	622.254	-0.16393	0.211159	-0.776337	0.43755	0.624058
FBgn0010313	3109.83	0.580168	0.0937999	6.18516	6.20378e-10	1.2585e-08
FBgn0010314	1312.69	0.174812	0.210713	0.829619	0.406754	0.595032
FBgn0010315	2576.14	0.424529	0.162047	2.61979	0.00879834	0.0338007
FBgn0010316	2501.46	0.56585	0.169104	3.34616	0.000819393	0.00456857
FBgn0010317	690.791	0.24599	0.151787	1.62062	0.105099	0.236069
FBgn0010323	3.22346	1.10462	0.847431	1.30349	0.192408	0.358261
FBgn0010328	5925.18	0.678918	0.116759	5.81469	6.07457e-09	1.0323e-07
FBgn0010329	44.9907	0.168102	0.280937	0.598363	0.549598	0.719641
FBgn0010333	2865.7	-0.0502339	0.084324	-0.595725	0.551359	0.721235
FBgn0010339	1916.13	-0.0566536	0.123593	-0.458387	0.646674	0.791163
FBgn0010340	321.896	-0.0944596	0.123258	-0.766355	0.443465	0.629368
FBgn0010341	4350.9	0.0278556	0.0868331	0.320795	0.748366	0.860429
FBgn0010342	3357.51	0.404551	0.174492	2.31845	0.0204248	0.0666186
FBgn0010348	8522.3	0.0315063	0.103032	0.305791	0.759764	0.867006
FBgn0010350	1768.77	0.232455	0.0772388	3.00955	0.00261631	0.0122753
FBgn0010352	4934.35	0.193232	0.14074	1.37298	0.16976	0.328495
FBgn0010355	1950.87	0.84488	0.100923	8.37157	5.68572e-17	3.76593e-15
FBgn0010356	1003.04	0.231291	0.130695	1.76971	0.0767761	0.186801
FBgn0010357	7845.83	-1.8488	0.38671	-4.78086	1.74549e-06	1.86146e-05
FBgn0010358	2.17978	-1.56409	1.17779	-1.32798	0.184184	NA
FBgn0010379	2936.71	0.375386	0.0891536	4.21056	2.54744e-05	0.000210278
FBgn0010380	2703.59	0.227022	0.0742897	3.0559	0.00224388	0.0108161
FBgn0010382	6674.69	0.682649	0.165863	4.11574	3.85945e-05	0.000305285
FBgn0010383	267.679	-0.4761	0.423988	-1.12291	0.261476	0.445157
FBgn0010385	180.741	-1.23654	0.482212	-2.56432	0.0103379	0.0385567
FBgn0010387	1270.91	-1.1184	0.438895	-2.54822	0.0108275	0.0399624
FBgn0010388	1066.91	-2.01289	0.779461	-2.58241	0.00981131	0.037059
FBgn0010389	112.009	0.0914392	0.302125	0.302654	0.762154	0.868561
FBgn0010391	1989.49	-0.083828	0.0532627	-1.57386	0.11552	0.252311
FBgn0010395	491.254	-0.361684	0.322396	-1.12186	0.261921	0.445421
FBgn0010397	1005.96	-0.193086	0.194177	-0.994384	0.320036	0.50835
FBgn0010398	557.652	0.174026	0.171439	1.01509	0.310062	0.49703
FBgn0010399	34.1005	0.0549449	0.305294	0.179974	0.857173	0.925798
FBgn0010401	72.6253	-1.52446	0.312459	-4.87892	1.06667e-06	1.1888e-05
FBgn0010403	49.3378	-1.1562	0.453041	-2.55208	0.0107081	0.0395882
FBgn0010406	1229.13	0.0400977	0.0709083	0.565486	0.571743	0.735643
FBgn0010407	15.784	-0.130151	0.343797	-0.378568	0.705009	0.830289
FBgn0010408	7650.74	-0.430791	0.0987166	-4.36392	1.27754e-05	0.000111216
FBgn0010409	23401.9	-0.484833	0.0642767	-7.54291	4.59606e-14	1.82432e-12
FBgn0010411	22100.4	-0.452746	0.0681591	-6.64249	3.08426e-11	8.07414e-10
FBgn0010412	21430.3	-0.434206	0.0664551	-6.53382	6.41116e-11	1.54925e-09
FBgn0010414	23.7013	0.0347729	0.367229	0.09469	0.924561	0.962742
FBgn0010415	4057.72	-0.112678	0.151393	-0.744271	0.456713	0.641772
FBgn0010416	1257.58	0.276082	0.0976887	2.82614	0.00471129	0.0201807
FBgn0010417	1096.99	0.289294	0.106064	2.72755	0.00638073	0.0259357
FBgn0010421	1283.45	0.0101756	0.164321	0.0619254	0.950622	0.97497
FBgn0010422	1729.99	0.0966269	0.142451	0.678317	0.497571	0.675489
FBgn0010423	49.2811	-0.865872	0.360916	-2.3991	0.0164355	0.0561729
FBgn0010424	339.645	-0.371413	0.231573	-1.60387	0.108742	0.241832
FBgn0010425	875.562	-2.83931	0.549454	-5.16751	2.37236e-07	2.98104e-06
FBgn0010431	6670.46	-0.168174	0.182996	-0.919003	0.358094	0.54646
FBgn0010434	2660.91	0.231751	0.262728	0.882095	0.377726	0.56682
FBgn0010435	1143.02	-0.322372	0.34446	-0.935876	0.349337	0.538695
FBgn0010438	161.017	-1.78779	0.243867	-7.33101	2.28419e-13	8.2343e-12
FBgn0010441	877.66	0.223968	0.146285	1.53104	0.125759	0.268489
FBgn0010452	123.181	0.27512	0.291211	0.944744	0.34479	0.534109
FBgn0010453	23.5774	0.0126127	0.297117	0.0424502	0.96614	0.981944
FBgn0010470	1310.05	-0.626537	0.267115	-2.34558	0.0189977	0.0630676
FBgn0010473	276.971	0.492053	0.23452	2.09812	0.0358942	0.103775
FBgn0010482	998.202	-0.449827	0.346966	-1.29646	0.194817	0.361399
FBgn0010488	15067.8	0.593336	0.100907	5.88005	4.10148e-09	7.22689e-08
FBgn0010497	2585.44	0.0394838	0.136887	0.288442	0.773009	0.874406
FBgn0010501	971.704	0.172024	0.132291	1.30034	0.193483	0.359774
FBgn0010504	546.489	-0.0910186	0.108212	-0.841113	0.400285	0.588938
FBgn0010516	3369.34	-0.430999	0.0761542	-5.65956	1.51764e-08	2.37473e-07
FBgn0010520	515.408	-0.0787026	0.131167	-0.600018	0.548494	0.719094
FBgn0010531	387.429	-0.173234	0.135272	-1.28064	0.200322	0.368797
FBgn0010548	1953.65	-0.0792196	0.0738861	-1.07219	0.283637	0.468132
FBgn0010549	190.527	-3.22595	0.968121	-3.33218	0.000861684	0.00476331
FBgn0010551	6035.4	0.0164185	0.0970012	0.169261	0.865592	0.930412
FBgn0010583	1596.2	0.469593	0.110404	4.25339	2.10559e-05	0.00017659
FBgn0010590	2897.21	-0.424712	0.107582	-3.9478	7.88734e-05	0.000587543
FBgn0010591	1933.92	-0.201313	0.0686521	-2.93237	0.00336384	0.0152078
FBgn0010602	3672.89	-0.221684	0.116447	-1.90374	0.0569445	0.148664
FBgn0010607	662.323	-0.0942516	0.161743	-0.582723	0.56008	0.727046
FBgn0010611	2321.01	-0.108396	0.086018	-1.26015	0.207616	0.377874
FBgn0010612	2589.19	-0.823284	0.0625269	-13.1669	1.36116e-39	2.138e-36
FBgn0010620	1470.14	0.0901797	0.105318	0.856259	0.391854	0.581044
FBgn0010621	6020.43	-0.0820628	0.0782413	-1.04884	0.29425	0.479585
FBgn0010622	621.319	-0.319104	0.127355	-2.50563	0.0122233	0.0440061
FBgn0010638	2631.66	-0.416245	0.0839613	-4.95758	7.13757e-07	8.20895e-06
FBgn0010651	1020.09	0.0146502	0.354404	0.0413377	0.967027	0.982486
FBgn0010660	2117.34	0.896377	0.117307	7.64127	2.15086e-14	9.09565e-13
FBgn0010741	2037.47	-0.210905	0.11799	-1.78748	0.0738599	0.181757
FBgn0010747	2597.19	-0.0913542	0.0927301	-0.985162	0.324544	0.513434
FBgn0010750	1260.59	0.0373784	0.126441	0.295619	0.767521	0.871697
FBgn0010762	2093.92	0.599441	0.120577	4.97145	6.64554e-07	7.7157e-06
FBgn0010768	406.208	0.685037	0.136147	5.0316	4.86398e-07	5.73814e-06
FBgn0010770	1210.64	-0.015067	0.120247	-0.125301	0.900285	0.949327
FBgn0010772	1367.53	0.18905	0.0632376	2.98951	0.00279422	0.012974
FBgn0010774	4723.19	0.144111	0.144386	0.998096	0.318233	0.50607
FBgn0010786	2544.46	-0.0377502	0.0909037	-0.415277	0.677939	0.813126
FBgn0010803	1448.42	-0.138015	0.111411	-1.2388	0.21542	0.38746
FBgn0010808	1578.52	-0.328002	0.0744233	-4.40725	1.04691e-05	9.3889e-05
FBgn0010825	4321.47	1.04726	0.117891	8.88332	6.48946e-19	6.42808e-17
FBgn0010830	1079.52	0.315452	0.13775	2.29004	0.022019	0.0706034
FBgn0010877	2953.99	0.347648	0.125665	2.76646	0.00566677	0.0234587
FBgn0010894	531.937	0.220414	0.100721	2.18836	0.0286436	0.0869271
FBgn0010905	5480.58	0.94533	0.122141	7.73964	9.97016e-15	4.7048e-13
FBgn0010909	4587.73	0.581418	0.0696021	8.35346	6.62942e-17	4.33872e-15
FBgn0010926	1724.72	0.247405	0.120942	2.04564	0.0407917	0.11509
FBgn0011016	2200.2	-0.27213	0.0947446	-2.87224	0.00407568	0.017878
FBgn0011020	1254.35	0.372506	0.163017	2.28507	0.0223087	0.0713449
FBgn0011202	2198.69	0.430775	0.0678903	6.34516	2.22191e-10	4.87623e-09
FBgn0011204	5088.62	0.298488	0.118275	2.52368	0.0116133	0.0421833
FBgn0011205	627.841	0.00892551	0.112119	0.0796071	0.93655	0.967839
FBgn0011206	503.522	0.305305	0.17281	1.7667	0.077278	0.187607
FBgn0011207	2053.3	0.199294	0.122028	1.63318	0.102431	0.231449
FBgn0011211	19925.8	-0.199228	0.105729	-1.88433	0.0595199	0.1538
FBgn0011217	11303.7	0.430209	0.142218	3.02499	0.00248644	0.0117787
FBgn0011224	3586.58	0.684443	0.134718	5.08057	3.76314e-07	4.56182e-06
FBgn0011225	2976.44	0.196473	0.1163	1.68936	0.0911511	0.212692
FBgn0011227	880.672	-0.468758	0.110249	-4.25182	2.12037e-05	0.000177559
FBgn0011230	3788.56	0.826292	0.243628	3.39162	0.000694812	0.00396032
FBgn0011232	1857.25	0.385881	0.120584	3.2001	0.00137382	0.00712508
FBgn0011236	1341.17	0.477661	0.106366	4.49073	7.09784e-06	6.60243e-05
FBgn0011259	615.917	0.956827	0.109445	8.74255	2.27902e-18	1.94246e-16
FBgn0011260	2284.26	0.698131	0.115525	6.04311	1.51174e-09	2.89071e-08
FBgn0011272	22280.2	-0.490923	0.0637827	-7.6968	1.39512e-14	6.28664e-13
FBgn0011274	461.511	0.355308	0.327716	1.08419	0.278279	0.462817
FBgn0011276	2.35665	-0.726927	0.880021	-0.826034	0.408785	0.597006
FBgn0011277	1.86708	-0.0436765	1.23369	-0.0354031	0.971758	NA
FBgn0011279	12.69	-1.32424	0.523981	-2.52728	0.0114951	0.0418782
FBgn0011280	758.428	-0.923524	0.303128	-3.04665	0.00231405	0.0110911
FBgn0011281	54.3156	-1.12463	0.436318	-2.57755	0.00995048	0.037442
FBgn0011282	2.47417	-2.79001	1.26952	-2.19769	0.0279709	0.0853067
FBgn0011283	57.1555	-0.696851	0.390679	-1.78369	0.0744742	0.1829
FBgn0011284	25827.9	-0.394216	0.0722951	-5.45287	4.95626e-08	7.12341e-07
FBgn0011286	405.819	0.60106	0.319752	1.87977	0.0601396	0.155038
FBgn0011288	226.587	-0.302265	0.283287	-1.06699	0.285977	0.470682
FBgn0011289	2308.11	0.195587	0.12774	1.53114	0.125734	0.268489
FBgn0011290	1002.16	0.0402967	0.127103	0.317039	0.751214	0.861926
FBgn0011291	484.913	-0.412957	0.168374	-2.45262	0.014182	0.0495492
FBgn0011293	53.2867	-1.08336	0.397102	-2.72817	0.00636866	0.0259154
FBgn0011294	10.8897	-1.08443	0.482142	-2.24919	0.0245001	0.0769214
FBgn0011296	764.676	-0.614541	0.249861	-2.45953	0.0139119	0.0488228
FBgn0011297	632.251	-0.172883	0.115078	-1.50231	0.133018	0.279536
FBgn0011300	1980.26	0.543496	0.0871144	6.23888	4.40723e-10	9.19496e-09
FBgn0011305	1005.05	0.0699764	0.110344	0.634168	0.525971	0.700127
FBgn0011327	2274.48	-0.179082	0.150448	-1.19032	0.233919	0.411116
FBgn0011335	941.556	0.0202844	0.157665	0.128655	0.897631	0.947983
FBgn0011336	1813.24	-0.116595	0.152006	-0.767041	0.443057	0.629057
FBgn0011361	2288.38	-0.420428	0.105507	-3.98483	6.75287e-05	0.000512407
FBgn0011455	1765.52	-0.325657	0.0651812	-4.99618	5.84767e-07	6.83991e-06
FBgn0011474	3245.47	0.689505	0.147271	4.68188	2.84257e-06	2.91006e-05
FBgn0011476	12.9666	-3.99866	0.79716	-5.01613	5.2724e-07	6.18677e-06
FBgn0011481	5404.29	0.433479	0.122261	3.54551	0.000391853	0.00243002
FBgn0011509	1163.74	-0.0734086	0.100161	-0.732909	0.463614	0.647705
FBgn0011554	241.823	-0.998472	0.293844	-3.39797	0.000678878	0.00388359
FBgn0011555	674.316	-1.67165	0.404581	-4.13181	3.59912e-05	0.000286341
FBgn0011556	65.1495	-1.57867	1.27969	-1.23364	0.217337	0.38976
FBgn0011566	620.219	0.0281908	0.108334	0.260222	0.794693	0.889147
FBgn0011570	2393.98	0.0104311	0.0865428	0.120531	0.904062	0.951941
FBgn0011573	1705.64	-0.158434	0.117812	-1.34481	0.178687	0.340614
FBgn0011581	122.52	-0.778911	0.21244	-3.6665	0.000245894	0.00161313
FBgn0011582	31.6276	0.731345	0.315588	2.3174	0.0204818	0.066745
FBgn0011584	2564.1	-0.33912	0.102887	-3.29604	0.000980586	0.00533476
FBgn0011586	2505.77	0.026123	0.161692	0.16156	0.871652	0.933581
FBgn0011589	27.8859	-0.194352	0.321683	-0.604172	0.54573	0.716715
FBgn0011591	220.095	-0.162973	0.225196	-0.723692	0.469255	0.652267
FBgn0011592	822.569	0.791862	0.0992767	7.97631	1.5077e-15	7.78272e-14
FBgn0011596	8.70296	0.0685082	0.654993	0.104594	0.916698	0.957725
FBgn0011603	223.188	-0.253947	0.255904	-0.992353	0.321026	0.509186
FBgn0011604	3213.5	0.418401	0.136218	3.07154	0.00212955	0.0103212
FBgn0011606	2019.09	0.482588	0.139385	3.46227	0.000535633	0.00318684
FBgn0011638	4071.23	0.0206643	0.115074	0.179575	0.857486	0.925954
FBgn0011640	3390.76	0.0637359	0.112111	0.568505	0.569692	0.733923
FBgn0011642	1599.05	0.0120406	0.108978	0.110487	0.912023	0.954923
FBgn0011648	3040.51	0.260059	0.117648	2.21049	0.0270711	0.0832112
FBgn0011656	1587.52	0.483069	0.0866684	5.57376	2.49292e-08	3.7599e-07
FBgn0011659	611.251	0.15457	0.135345	1.14204	0.253437	0.435619
FBgn0011660	391.868	1.05109	0.208167	5.04923	4.43596e-07	5.27851e-06
FBgn0011661	11185.2	0.0265187	0.0646385	0.410262	0.681614	0.81423
FBgn0011666	2147.49	0.60125	0.142209	4.22794	2.35844e-05	0.000195853
FBgn0011672	2611.54	0.140775	0.0494845	2.84483	0.00444351	0.0192575
FBgn0011674	1352.38	0.421859	0.0832168	5.0694	3.99079e-07	4.81127e-06
FBgn0011676	56.112	-0.157997	0.367488	-0.429939	0.66724	0.806453
FBgn0011692	2513.08	0.37208	0.162956	2.28331	0.0224122	0.0715926
FBgn0011693	84.7626	-0.347643	0.481577	-0.721886	0.470365	0.653196
FBgn0011695	4048.54	-0.447874	0.298293	-1.50145	0.133238	0.279945
FBgn0011701	59.854	-0.0703367	0.284173	-0.247513	0.804511	0.895032
FBgn0011703	5822.93	0.313413	0.149228	2.10023	0.0357083	0.103428
FBgn0011704	6955.48	0.170605	0.156788	1.08813	0.276539	0.460828
FBgn0011705	1206.79	-0.179371	0.0839951	-2.13549	0.0327207	0.096607
FBgn0011706	8.76421	0.787879	0.555899	1.41731	0.156393	0.31236
FBgn0011708	1970.81	0.156414	0.0816378	1.91595	0.055372	0.145742
FBgn0011710	2823.37	0.15902	0.129121	1.23155	0.218116	0.390838
FBgn0011715	1850.53	-0.0798882	0.152301	-0.52454	0.599903	0.757283
FBgn0011722	819.905	-0.0381357	0.348645	-0.109383	0.912899	0.955117
FBgn0011723	35.1031	-0.0781545	0.339173	-0.230426	0.81776	0.903807
FBgn0011725	4480.86	0.413487	0.133779	3.09082	0.00199606	0.00977581
FBgn0011726	12816.1	-0.313905	0.11358	-2.76373	0.0057145	0.0236384
FBgn0011737	1403.33	0.17756	0.145806	1.21778	0.223307	0.397292
FBgn0011739	2369	0.755721	0.108226	6.98282	2.89317e-12	8.66768e-11
FBgn0011740	1227.57	0.504056	0.112669	4.47377	7.68512e-06	7.10663e-05
FBgn0011741	802.414	-0.139182	0.121389	-1.14658	0.251557	0.433658
FBgn0011742	4308.09	-0.0188816	0.0929874	-0.203056	0.839091	0.916218
FBgn0011745	2219.2	-0.420574	0.075432	-5.57554	2.4677e-08	3.7321e-07
FBgn0011746	60.6625	-0.534625	0.455917	-1.17263	0.240942	0.419968
FBgn0011747	5311.49	0.510847	0.0724388	7.05212	1.76211e-12	5.44225e-11
FBgn0011754	3051.69	0.169324	0.0614157	2.75702	0.00583301	0.0240472
FBgn0011758	7.12268	-0.899953	0.659365	-1.36488	0.172291	0.332049
FBgn0011760	6770.12	0.0496843	0.0935155	0.531295	0.595215	0.753701
FBgn0011761	51930.8	-0.227217	0.173746	-1.30775	0.190958	0.356648
FBgn0011762	643.801	0.149915	0.153161	0.97881	0.327674	0.516398
FBgn0011763	4218.15	0.270085	0.117785	2.29303	0.0218463	0.0702338
FBgn0011766	4692.51	0.811238	0.10417	7.78763	6.82756e-15	3.27812e-13
FBgn0011768	5149.91	-0.293421	0.0898964	-3.26399	0.00109853	0.00588615
FBgn0011769	234.01	-0.6157	0.132514	-4.64629	3.37951e-06	3.3934e-05
FBgn0011770	2021.88	-0.556581	0.0983935	-5.65668	1.54326e-08	2.41025e-07
FBgn0011771	1274.72	0.475824	0.0767409	6.2004	5.63186e-10	1.15097e-08
FBgn0011774	1571.94	0.336718	0.15122	2.22667	0.0259691	0.0805901
FBgn0011785	2393.83	0.957343	0.118463	8.08138	6.40396e-16	3.66727e-14
FBgn0011787	1699.39	-0.104479	0.156189	-0.668929	0.503541	0.681575
FBgn0011802	1452.43	0.532092	0.154459	3.44489	0.000571301	0.00336446
FBgn0011817	2755.41	0.354592	0.15991	2.21744	0.0265932	0.0819714
FBgn0011818	2011.8	0.517669	0.123914	4.17766	2.9452e-05	0.00023987
FBgn0011822	188.706	-0.494397	0.324339	-1.52432	0.127428	0.271052
FBgn0011824	1175.69	-0.218846	0.218045	-1.00367	0.315537	0.502947
FBgn0011826	3723.04	0.413975	0.104325	3.96812	7.24421e-05	0.000545548
FBgn0011828	284.067	-0.25768	0.359715	-0.716343	0.47378	0.655989
FBgn0011829	7.75436	-0.346093	0.605706	-0.571387	0.567737	0.732347
FBgn0011832	275.925	-0.505991	0.309051	-1.63724	0.101581	0.229977
FBgn0011834	61.4438	-0.915605	0.399134	-2.29398	0.0217917	0.0700788
FBgn0011836	1102.18	0.590077	0.13451	4.38687	1.14992e-05	0.000101553
FBgn0011837	3088.97	0.315067	0.0956009	3.29565	0.000981956	0.00533957
FBgn0011909	0.987917	-1.8535	1.46155	-1.26817	0.204736	NA
FBgn0012034	5178.91	-0.160703	0.328942	-0.488545	0.625164	0.776335
FBgn0012036	8155.98	-0.134082	0.114634	-1.16965	0.242143	0.421527
FBgn0012037	999.514	-0.433807	0.293831	-1.47639	0.139841	0.288861
FBgn0012042	710.755	-1.7923	0.834372	-2.14808	NA	NA
FBgn0012051	959.54	0.0477637	0.104053	0.459034	0.64621	0.790859
FBgn0012058	2108.38	0.588769	0.123526	4.76635	1.87594e-06	1.989e-05
FBgn0012344	64.5565	0.11003	0.273784	0.401885	0.687769	0.818843
FBgn0013263	253.846	-0.238955	0.142815	-1.67318	0.0942923	0.21762
FBgn0013269	6450.99	-0.179069	0.115956	-1.54429	0.122518	0.263515
FBgn0013272	7308.73	0.0575421	0.288376	0.199538	0.841842	0.917258
FBgn0013275	4.42321	-0.744754	0.877029	-0.849179	0.395782	0.585053
FBgn0013276	21.8014	1.43474	0.418038	3.43207	0.000598982	0.00350123
FBgn0013278	11.6014	1.82039	0.592313	3.07336	0.00211663	0.0102702
FBgn0013279	15.3136	0.133446	0.411852	0.324016	0.745926	0.859091
FBgn0013303	875.995	-0.434103	0.125504	-3.45887	0.000542449	0.00321544
FBgn0013305	3444.7	-0.344941	0.198784	-1.73526	0.0826954	0.197445
FBgn0013307	180.141	-0.439941	0.457531	-0.961555	0.336273	0.525069
FBgn0013308	18.9126	-0.989615	0.522292	-1.89476	0.0581248	0.150869
FBgn0013323	12.4634	0.0912403	0.483714	0.188624	0.850387	0.921286
FBgn0013325	21383.1	-0.534666	0.0745659	-7.17038	7.47917e-13	2.44016e-11
FBgn0013334	2119.34	0.0200881	0.102459	0.19606	0.844563	0.918675
FBgn0013342	618.779	0.0725671	0.2477	0.292964	0.769549	0.872284
FBgn0013343	1201.43	0.353747	0.100901	3.50589	0.000455086	0.00276599
FBgn0013347	1043.59	-0.31431	0.103512	-3.03644	0.00239387	0.0113942
FBgn0013348	115.274	-0.866566	0.252104	-3.43733	0.000587475	0.00344496
FBgn0013432	491.128	-0.202517	0.110505	-1.83266	0.0668535	0.169056
FBgn0013433	18.4068	-0.0438936	0.404506	-0.108512	0.91359	0.955481
FBgn0013435	247.563	-0.0888409	0.155303	-0.57205	0.567288	0.732167
FBgn0013467	202.726	-0.133016	0.299841	-0.443621	0.657317	0.79938
FBgn0013469	160.329	0.203812	0.36292	0.56159	0.574396	0.737985
FBgn0013531	389.302	0.00817895	0.162334	0.0503835	0.959817	0.978869
FBgn0013548	2754.84	0.571107	0.160439	3.55966	0.00037134	0.00231719
FBgn0013563	738.243	0.303175	0.101037	3.00063	0.00269424	0.0125842
FBgn0013576	5824.23	0.310393	0.136704	2.27055	0.0231744	0.0735998
FBgn0013672	17904.8	-0.512138	0.134648	-3.80354	0.000142645	0.000990137
FBgn0013673	164.06	-3.90725	0.444247	-8.79521	1.42782e-18	1.26604e-16
FBgn0013674	55635.1	-0.199296	0.227791	-0.874907	0.381625	0.57072
FBgn0013675	18052.3	-0.714623	0.213846	-3.34176	0.00083248	0.00463215
FBgn0013676	38362.8	-0.484677	0.245975	-1.97043	0.0487889	0.132094
FBgn0013678	36607	-0.37952	0.245587	-1.54536	0.122259	0.263187
FBgn0013679	6184.22	-1.02702	0.176922	-5.80492	6.43975e-09	1.08265e-07
FBgn0013680	502.099	-0.953437	0.295827	-3.22295	0.00126876	0.00665516
FBgn0013681	1228.42	-0.567576	0.318142	-1.78404	0.0744178	0.182884
FBgn0013683	316.471	-1.19478	0.343322	-3.48004	0.00050133	0.00300225
FBgn0013684	9240.07	-0.738088	0.261167	-2.82612	0.00471159	0.0201807
FBgn0013685	376.288	-1.62438	0.361685	-4.49113	7.08448e-06	6.59559e-05
FBgn0013686	713552	-0.797128	0.136421	-5.84315	5.12233e-09	8.82759e-08
FBgn0013688	589.417	-0.562987	0.190826	-2.95026	0.00317503	0.0144793
FBgn0013689	12.7296	-6.51485	1.09209	-5.96551	2.43872e-09	4.48391e-08
FBgn0013694	8.53323	-5.32654	1.12887	-4.71846	2.37639e-06	2.47428e-05
FBgn0013696	18.2698	-3.85712	0.66938	-5.76222	8.30129e-09	1.36025e-07
FBgn0013703	12.6916	-4.60172	0.908722	-5.06394	4.10677e-07	4.92648e-06
FBgn0013704	6.50685	-5.42694	1.16257	-4.66806	3.04052e-06	3.08684e-05
FBgn0013710	5.64463	-5.63758	1.2242	-4.6051	4.1227e-06	4.05811e-05
FBgn0013717	1252.38	0.405728	0.139438	2.90973	0.00361739	0.016168
FBgn0013718	3070.45	0.278291	0.0749713	3.71196	0.000205658	0.00137963
FBgn0013720	1060.79	0.094398	0.101471	0.930296	0.352218	0.541476
FBgn0013725	25.5528	-0.301227	0.344114	-0.87537	0.381373	0.57058
FBgn0013726	5708.21	0.131367	0.117239	1.12051	0.262495	0.446027
FBgn0013732	2108.25	0.498392	0.142658	3.49362	0.000476518	0.00287401
FBgn0013733	4914.64	0.759991	0.229046	3.31807	0.000906432	0.00497068
FBgn0013746	1304.54	0.103667	0.0879844	1.17825	0.238698	0.417497
FBgn0013749	2013.48	-0.212261	0.0905789	-2.34338	0.0191098	0.0632931
FBgn0013750	2799.76	-0.0385668	0.0969932	-0.397624	0.690908	0.820537
FBgn0013751	10.6064	-0.868139	0.518742	-1.67355	0.09422	0.217545
FBgn0013753	923.06	0.0541504	0.153274	0.353291	0.72387	0.843288
FBgn0013756	5420.79	0.981289	0.12769	7.68493	1.53075e-14	6.84171e-13
FBgn0013759	1731.08	0.515201	0.0665729	7.7389	1.00279e-14	4.71185e-13
FBgn0013762	791.749	-0.183776	0.107715	-1.70613	0.0879836	0.206793
FBgn0013763	8560.81	-0.452841	0.143045	-3.16572	0.00154701	0.00782401
FBgn0013764	1887.73	0.229819	0.119274	1.92682	0.054002	0.143073
FBgn0013765	2345.12	0.543017	0.118916	4.56641	4.96159e-06	4.81233e-05
FBgn0013767	22.5123	-0.564918	0.320813	-1.76089	0.0782565	0.18948
FBgn0013770	12807.9	-0.298819	0.100364	-2.97735	0.00290756	0.0134153
FBgn0013771	753.388	-0.0768223	0.217203	-0.35369	0.723572	0.843119
FBgn0013772	33.1924	0.688286	0.391276	1.75908	0.0785639	0.190141
FBgn0013773	1620.57	0.143289	0.107909	1.32786	0.184225	0.347555
FBgn0013799	1700.99	0.462297	0.131068	3.52714	0.000420067	0.00258025
FBgn0013810	90.9131	0.766449	0.231376	3.31256	0.000924454	0.00505942
FBgn0013811	30.6586	0.660921	0.425902	1.55181	0.120707	0.260836
FBgn0013812	50.1297	0.5199	0.412116	1.26154	0.207115	0.377274
FBgn0013813	35.4801	0.813865	0.404504	2.01201	0.0442193	0.122251
FBgn0013949	468.999	-0.816383	0.299745	-2.72359	0.00645761	0.0261708
FBgn0013953	268.308	0.0760908	0.270385	0.281416	0.778391	0.877515
FBgn0013954	5065.63	-0.307297	0.0639474	-4.80547	1.54391e-06	1.66752e-05
FBgn0013972	73.4561	-0.234073	0.230478	-1.0156	0.309819	0.496713
FBgn0013973	73.5163	0.0738662	0.324552	0.227594	0.819962	0.905168
FBgn0013981	5463.8	-0.526405	0.0841895	-6.25262	4.03617e-10	8.50147e-09
FBgn0013983	285.005	-0.439804	0.150498	-2.92232	0.00347436	0.015628
FBgn0013987	3296.57	-0.0263724	0.0815663	-0.323325	0.746449	0.859304
FBgn0013995	1927.55	0.659174	0.15041	4.38252	1.17317e-05	0.000103192
FBgn0013997	976.428	0.298078	0.105274	2.83144	0.00463383	0.0199175
FBgn0014000	638.436	-0.787754	0.400495	-1.96695	0.0491889	0.13285
FBgn0014006	1884.68	0.476611	0.0940433	5.068	4.02014e-07	4.84135e-06
FBgn0014007	2654.04	0.85214	0.14115	6.03711	1.56894e-09	2.98452e-08
FBgn0014009	2360.59	-0.126399	0.0792944	-1.59405	0.110925	0.245066
FBgn0014010	4758.66	-0.047376	0.0987444	-0.479784	0.631381	0.780704
FBgn0014011	1146.9	-0.0170705	0.121955	-0.139974	0.88868	0.943677
FBgn0014018	2772.16	0.0739351	0.138046	0.535581	0.592248	0.751676
FBgn0014019	66.0824	-0.264295	0.31146	-0.848568	0.396122	0.585285
FBgn0014020	6482.71	-0.0595871	0.124447	-0.478814	0.632071	0.780779
FBgn0014022	519.234	-0.0174062	0.102213	-0.170292	0.86478	0.929812
FBgn0014023	735.468	-0.246244	0.116042	-2.12202	0.033836	0.0991279
FBgn0014024	1514.92	0.282038	0.12698	2.22112	0.0263427	0.0814662
FBgn0014026	36384.9	-0.471331	0.0960468	-4.90731	9.23348e-07	1.03912e-05
FBgn0014028	1996.79	-0.16701	0.0874143	-1.91056	0.0560614	0.147146
FBgn0014029	1616.02	-0.0712071	0.0994737	-0.715838	0.474091	0.65609
FBgn0014031	1406.55	-0.545927	0.386451	-1.41267	0.157754	0.314278
FBgn0014032	895.818	-0.0281814	0.0971677	-0.290028	0.771795	0.873663
FBgn0014033	258.483	0.267238	0.332793	0.803015	0.421966	0.60956
FBgn0014037	5718.84	0.613569	0.100096	6.12983	8.79719e-10	1.74279e-08
FBgn0014073	258.124	0.414119	0.254206	1.62907	0.103298	0.233025
FBgn0014075	2824.26	0.392788	0.085915	4.57182	4.83503e-06	4.71287e-05
FBgn0014076	285.202	-3.42676	1.38499	-2.47421	0.013353	0.0471822
FBgn0014092	520.327	-0.247527	0.122994	-2.01252	0.0441652	0.122132
FBgn0014127	1714.46	0.370955	0.148697	2.4947	0.0126063	0.0450165
FBgn0014133	9831.02	0.593536	0.127422	4.65803	3.19251e-06	3.22034e-05
FBgn0014135	94.3801	0.254359	0.385958	0.659033	0.509875	0.687215
FBgn0014141	3464.19	0.523052	0.205029	2.55111	0.0107381	0.0396858
FBgn0014143	4.79678	-0.0895399	0.648032	-0.138172	0.890105	0.944206
FBgn0014163	8010.19	0.0698945	0.105173	0.66457	0.506326	0.683997
FBgn0014184	12247.8	-0.110608	0.109618	-1.00903	0.31296	0.500435
FBgn0014189	6186.35	0.0513995	0.138453	0.371242	0.710458	0.833847
FBgn0014269	1329.32	0.127199	0.133323	0.954066	0.34005	0.528684
FBgn0014340	766.9	0.54749	0.151414	3.61585	0.000299359	0.00190637
FBgn0014342	43.9236	0.169961	0.287175	0.591839	0.553959	0.722769
FBgn0014343	94.7326	0.0992442	0.335568	0.29575	0.767421	0.871697
FBgn0014366	1324.14	0.0737236	0.135354	0.544674	0.585978	0.74667
FBgn0014368	0.869446	-1.08933	1.75356	-0.621212	0.53446	NA
FBgn0014380	466.114	-0.665104	0.227905	-2.91833	0.00351908	0.0157928
FBgn0014388	803.419	0.0468312	0.25481	0.183789	0.854179	0.924562
FBgn0014391	2234.63	-0.60399	0.0724788	-8.33333	7.85969e-17	5.09532e-15
FBgn0014395	64.5681	-0.293143	0.199511	-1.46931	0.141749	0.29126
FBgn0014396	1237.32	0.414312	0.281421	1.47222	0.140963	0.29054
FBgn0014411	2411.35	0.338949	0.107689	3.14749	0.0016468	0.00825651
FBgn0014417	951.111	0.193685	0.107905	1.79496	0.0726597	0.179607
FBgn0014427	3231.54	-0.296944	0.20677	-1.43611	0.150972	0.30452
FBgn0014455	3905.24	-0.0869887	0.0666248	-1.30565	0.191672	0.357556
FBgn0014464	681.034	-0.116038	1.7322	-0.0669887	0.946591	0.972961
FBgn0014465	1316.28	-1.40808	1.75507	-0.802291	0.422385	0.609865
FBgn0014466	888.421	-1.42189	1.79167	-0.793616	0.427419	0.61423
FBgn0014469	2169.4	-0.125136	0.174162	-0.718502	0.472448	0.654805
FBgn0014857	2354.41	-0.369721	0.0681352	-5.42629	5.75376e-08	8.1524e-07
FBgn0014859	32.7315	0.395261	0.281849	1.40239	0.1608	0.318329
FBgn0014861	2982.08	0.153733	0.148487	1.03533	0.300515	0.486694
FBgn0014863	1579	-0.474675	0.301027	-1.57685	0.114829	0.251403
FBgn0014865	433.369	-2.25504	0.866711	-2.60184	0.00927247	0.0352893
FBgn0014868	2196.08	-0.181351	0.0645429	-2.80978	0.0049576	0.0210421
FBgn0014869	4693.47	-0.112456	0.0958629	-1.17309	0.240758	0.419824
FBgn0014870	1646.61	0.568585	0.108598	5.23568	1.64374e-07	2.13628e-06
FBgn0014877	1553.57	-0.0482532	0.139406	-0.346133	0.729242	0.847123
FBgn0014879	3835.48	-0.0238237	0.157882	-0.150895	0.880058	0.938589
FBgn0014906	2361.03	0.193578	0.0751844	2.5747	0.0100326	0.0377121
FBgn0014930	515.573	-0.30954	0.0859565	-3.60112	0.000316852	0.00201027
FBgn0014931	610.771	-0.0163228	0.130079	-0.125484	0.90014	0.949327
FBgn0014949	2.13895	0.0434579	0.99221	0.0437991	0.965065	NA
FBgn0015000	1229.25	0.0286526	0.0973651	0.29428	0.768544	0.87206
FBgn0015001	124.761	-1.42659	0.523517	-2.72502	0.0064298	0.0260966
FBgn0015010	2572.34	-0.737524	0.21136	-3.48943	0.000484058	0.00291469
FBgn0015011	199.323	-0.547576	0.264057	-2.07371	0.0381065	0.109053
FBgn0015019	7276.92	0.0548011	0.0951054	0.576214	0.564471	0.729988
FBgn0015024	7296.18	0.0497796	0.0789488	0.63053	0.528348	0.702356
FBgn0015025	270.065	0.00880848	0.173151	0.0508717	0.959428	0.978724
FBgn0015031	1744.63	-0.626553	0.0987978	-6.34176	2.27148e-10	4.9652e-09
FBgn0015032	2.35314	-0.27941	1.07899	-0.258954	0.795671	0.889879
FBgn0015033	167.917	-0.902011	0.408315	-2.20911	0.0271673	0.0833905
FBgn0015034	39.6845	-0.0285363	0.449741	-0.0634505	0.949408	0.974308
FBgn0015035	160.728	-0.409572	0.369372	-1.10883	0.267502	0.451032
FBgn0015036	8.35048	-0.216157	0.493686	-0.437843	0.6615	0.802692
FBgn0015037	982.215	-0.898447	0.407086	-2.20702	0.0273125	0.0837892
FBgn0015038	112.489	0.164854	0.39929	0.412867	0.679704	0.813211
FBgn0015039	1225.32	-0.673511	0.444457	-1.51536	0.129682	0.274308
FBgn0015075	631.549	-0.0208535	0.109712	-0.190074	0.849251	0.920859
FBgn0015218	9927.17	0.191666	0.12557	1.52637	0.126918	0.270221
FBgn0015221	11128.2	-0.40577	0.197909	-2.05029	0.0403363	0.114127
FBgn0015222	12035.3	-0.319058	0.184275	-1.73142	0.0833774	0.198858
FBgn0015229	2516.51	0.281846	0.105753	2.66514	0.00769563	0.0303483
FBgn0015239	1502.46	0.00609798	0.0841317	0.0724814	0.942219	0.970561
FBgn0015240	1523.72	0.298998	0.119665	2.49863	0.0124676	0.0446226
FBgn0015245	10972.7	0.0431678	0.0906037	0.476446	0.633757	0.781797
FBgn0015247	1715.34	-0.104934	0.0925461	-1.13385	0.256856	0.439623
FBgn0015268	37.0897	-1.37655	0.315757	-4.35954	1.30336e-05	0.000113194
FBgn0015269	841.523	0.907974	0.147688	6.14794	7.84957e-10	1.57206e-08
FBgn0015270	1235.73	0.316355	0.179757	1.7599	0.0784253	0.189847
FBgn0015271	760.457	-0.0405966	0.160528	-0.252895	0.80035	0.892389
FBgn0015277	591.605	0.0673844	0.110048	0.612319	0.540327	0.712252
FBgn0015278	2231.47	0.627346	0.0882899	7.10553	1.19861e-12	3.76536e-11
FBgn0015279	1756.81	0.47326	0.080714	5.86341	4.5345e-09	7.88874e-08
FBgn0015282	3720.33	-0.194368	0.083766	-2.32037	0.0203209	0.0663188
FBgn0015283	3858.45	-0.240341	0.117291	-2.0491	0.0404524	0.114338
FBgn0015286	3401.77	0.164631	0.102718	1.60275	0.108989	0.242137
FBgn0015288	12645.4	-0.752787	0.145892	-5.15988	2.47104e-07	3.0874e-06
FBgn0015295	1675.51	0.331524	0.121536	2.7278	0.00637589	0.0259352
FBgn0015296	1113.35	0.208388	0.131142	1.58903	0.112053	0.246948
FBgn0015298	516.43	-0.31574	0.0882571	-3.5775	0.000346901	0.00218077
FBgn0015299	964.863	-0.450667	0.176177	-2.55803	0.0105267	0.0391017
FBgn0015316	39.147	-0.486253	0.289125	-1.68181	0.092606	0.215128
FBgn0015320	2688.96	0.126416	0.125741	1.00537	0.31472	0.502284
FBgn0015321	4635.75	0.0148604	0.134894	0.110164	0.91228	0.954923
FBgn0015331	539.586	0.187776	0.114138	1.64517	0.0999342	0.226987
FBgn0015336	105.388	0.246386	0.238394	1.03352	0.301359	0.48763
FBgn0015338	965.565	-0.203994	0.113226	-1.80165	0.0716005	0.177708
FBgn0015351	173.312	-0.27589	0.135464	-2.03663	0.0416873	0.11703
FBgn0015359	995.771	-0.0574765	0.147982	-0.388401	0.697719	0.825207
FBgn0015360	1860.03	0.325177	0.120551	2.69741	0.00698803	0.0280033
FBgn0015371	3102.17	0.853708	0.139283	6.1293	8.82656e-10	1.74537e-08
FBgn0015372	910.808	0.288385	0.101786	2.83325	0.00460772	0.0198399
FBgn0015376	645.935	0.582568	0.143652	4.0554	5.00484e-05	0.000390411
FBgn0015379	743.035	-0.0369277	0.159028	-0.232209	0.816376	0.903177
FBgn0015380	54.509	0.0283202	0.209522	0.135166	0.892481	0.945719
FBgn0015381	0.892714	-0.757891	1.6066	-0.471737	0.637114	NA
FBgn0015391	3547.72	0.727346	0.161866	4.49352	7.00563e-06	6.53878e-05
FBgn0015396	3383.79	0.644157	0.153407	4.199	2.681e-05	0.000220311
FBgn0015399	500.553	0.948176	0.156178	6.07113	1.27015e-09	2.45436e-08
FBgn0015400	40.5798	0.650146	0.307946	2.11123	0.0347522	0.101326
FBgn0015402	1360.81	0.563866	0.104668	5.3872	7.15629e-08	9.99789e-07
FBgn0015477	2455.51	0.649647	0.11099	5.85317	4.82277e-09	8.35061e-08
FBgn0015509	6507.7	0.488172	0.121505	4.01771	5.87658e-05	0.00045184
FBgn0015513	2617.26	0.79124	0.0917206	8.62663	6.31851e-18	5.07095e-16
FBgn0015519	63.1603	-0.0852465	0.28303	-0.301193	0.763268	0.869145
FBgn0015520	1527.41	0.515526	0.158497	3.25259	0.00114358	0.00609191
FBgn0015521	10918.7	-0.759672	0.105278	-7.21587	5.35917e-13	1.81865e-11
FBgn0015522	2221.47	0.184178	0.116406	1.5822	0.113604	0.249665
FBgn0015524	20.1412	-0.0672256	0.42532	-0.158059	0.874411	0.935237
FBgn0015527	2012.61	-0.00828186	0.0958438	-0.08641	0.931141	0.964934
FBgn0015543	18.6343	0.46065	0.346521	1.32935	0.183731	0.347114
FBgn0015544	1025.29	0.258802	0.137123	1.88737	0.0591105	0.152886
FBgn0015546	1384.87	0.321995	0.14383	2.23871	0.0251748	0.0784796
FBgn0015550	1.93922	0.523731	1.03929	0.503932	0.614309	NA
FBgn0015553	2362.21	0.549376	0.172479	3.18518	0.00144664	0.00743264
FBgn0015558	174.708	0.310728	0.311274	0.998246	0.31816	0.506027
FBgn0015561	13.7432	-0.853145	0.444347	-1.92	0.054858	0.144782
FBgn0015568	1109.08	-0.296142	0.127837	-2.31656	0.0205276	0.0668347
FBgn0015569	239.071	-0.0391362	0.123654	-0.316498	0.751625	0.862192
FBgn0015570	171.998	-0.661381	0.55381	-1.19424	0.232385	0.409466
FBgn0015572	35.6593	-0.669278	0.356341	-1.8782	0.0603544	0.155482
FBgn0015574	11.5788	-0.802853	0.583901	-1.37498	0.169137	0.327694
FBgn0015575	1016.52	-0.496338	0.383601	-1.29389	0.195703	0.362493
FBgn0015576	268.809	-0.375029	0.39556	-0.948096	0.343081	0.532567
FBgn0015577	474.425	-0.291819	0.312172	-0.934801	0.349891	0.539256
FBgn0015582	539.646	-0.26764	0.159486	-1.67814	0.0933198	0.216265
FBgn0015585	2.09071	-0.414606	0.969651	-0.427583	0.668955	NA
FBgn0015589	2031.62	0.993017	0.0980389	10.1288	4.11645e-24	8.22917e-22
FBgn0015591	221.536	-0.572141	0.302981	-1.88837	0.0589758	0.15266
FBgn0015600	2746.27	0.738456	0.137681	5.36352	8.16142e-08	1.13445e-06
FBgn0015602	1563.04	0.0996389	0.158456	0.628812	0.529472	0.70334
FBgn0015609	173.014	0.377149	0.225387	1.67334	0.0942606	0.217593
FBgn0015614	3474.52	-0.0551221	0.100443	-0.548788	0.583151	0.744686
FBgn0015615	2362.28	0.563911	0.13529	4.16816	3.07068e-05	0.0002488
FBgn0015618	308.142	0.552655	0.170095	3.24909	0.00115775	0.00615545
FBgn0015621	662.438	0.0993728	0.147829	0.672216	0.501446	0.679409
FBgn0015622	4631.43	0.22256	0.0755915	2.94425	0.00323741	0.0147149
FBgn0015623	5167.01	0.253889	0.0675023	3.7612	0.000169102	0.00115126
FBgn0015625	7048.46	0.368834	0.16776	2.19859	0.0279072	0.0851622
FBgn0015663	147.398	0.00858537	0.185534	0.0462739	0.963092	0.980022
FBgn0015664	1825.53	0.345232	0.135035	2.5566	0.01057	0.0391831
FBgn0015714	34.2831	-1.52745	0.456916	-3.34295	0.000828925	0.0046147
FBgn0015721	13.0964	0.137074	0.395709	0.346402	0.729041	0.846978
FBgn0015737	3147.72	0.366603	0.104645	3.50329	0.000459543	0.00278999
FBgn0015754	4770.17	0.107911	0.102958	1.0481	0.294592	0.479716
FBgn0015756	20871.2	-0.493886	0.0697912	-7.07662	1.47714e-12	4.58791e-11
FBgn0015765	744.125	-0.0213604	0.101308	-0.210846	0.833008	0.912969
FBgn0015766	4322.75	-0.209322	0.322338	-0.649387	0.516089	0.69183
FBgn0015772	2490.66	0.740764	0.076134	9.72973	2.2519e-22	3.80918e-20
FBgn0015773	120.855	0.126188	0.289259	0.436244	0.66266	0.803282
FBgn0015774	87.5532	0.664527	0.330078	2.01324	0.0440891	0.121952
FBgn0015776	5686.48	0.0229073	0.0502189	0.456148	0.648283	0.792592
FBgn0015777	550.915	-0.195564	0.270648	-0.722575	0.469941	0.652883
FBgn0015778	14204.1	0.406538	0.100236	4.05581	4.99616e-05	0.000390148
FBgn0015781	628.118	-0.292148	0.0914339	-3.19518	0.00139743	0.00722706
FBgn0015789	4733.37	0.10811	0.0676832	1.5973	0.110199	0.243937
FBgn0015790	5518.33	0.0442871	0.0762728	0.580641	0.561482	0.728179
FBgn0015791	1648.51	-0.27281	0.0895764	-3.04556	0.00232249	0.0111229
FBgn0015793	663.363	-0.120947	0.118254	-1.02277	0.306416	0.492982
FBgn0015794	840.296	-0.282155	0.102817	-2.74425	0.00606497	0.0248359
FBgn0015795	3830.21	-0.122883	0.139474	-0.881043	0.378294	0.567364
FBgn0015797	2054.09	-0.0343372	0.0817795	-0.419875	0.674577	0.810866
FBgn0015799	3860.41	0.55369	0.135397	4.08939	4.32508e-05	0.000339673
FBgn0015801	656.613	-0.0282995	0.23641	-0.119705	0.904717	0.952174
FBgn0015803	1427.86	0.477437	0.108782	4.38895	1.13902e-05	0.000100752
FBgn0015805	4448.54	0.201752	0.137823	1.46385	0.143235	0.293491
FBgn0015808	1286.49	-0.353325	0.129041	-2.73808	0.00617999	0.025213
FBgn0015818	940.417	0.118951	0.135802	0.875914	0.381077	0.570215
FBgn0015828	2079.63	0.040194	0.142547	0.281969	0.777967	0.877397
FBgn0015829	362.59	-0.280188	0.12236	-2.28987	0.0220287	0.070614
FBgn0015831	2.76813	-0.706747	1.2652	-0.558603	0.576432	0.739715
FBgn0015834	5173.19	-0.232586	0.0747104	-3.11317	0.00185092	0.00915553
FBgn0015838	1599.39	0.458411	0.125395	3.65574	0.000256444	0.00166939
FBgn0015872	529.597	-0.380803	0.303983	-1.25271	0.210311	0.381138
FBgn0015903	3102.1	0.704346	0.139206	5.05975	4.19816e-07	5.01813e-06
FBgn0015904	33.9904	0.0460529	0.30534	0.150825	0.880114	0.938589
FBgn0015905	802.435	0.172018	0.136534	1.2599	0.207707	0.377977
FBgn0015919	38.8501	0.417334	0.468024	0.891695	0.372557	0.561208
FBgn0015924	4719.03	0.0425019	0.0603334	0.70445	0.481153	0.660789
FBgn0015925	1361.28	0.257983	0.154441	1.67043	0.0948344	0.21855
FBgn0015926	2481.65	0.274355	0.167921	1.63383	0.102294	0.231281
FBgn0015929	3328.31	0.332908	0.147153	2.26233	0.0236769	0.0750007
FBgn0015949	1609.79	0.705329	0.102422	6.8865	5.71801e-12	1.63723e-10
FBgn0016013	90.8069	-0.350719	0.42679	-0.82176	0.411213	0.598967
FBgn0016031	3.13913	-0.0993539	0.802211	-0.12385	0.901434	0.950174
FBgn0016032	152.212	-0.425065	0.240002	-1.77109	0.0765452	0.186364
FBgn0016034	1421.19	0.113329	0.152697	0.742183	0.457977	0.643015
FBgn0016036	52.7389	0.436175	0.318182	1.37084	0.170426	0.329378
FBgn0016038	1025.15	-0.0707211	0.123393	-0.573137	0.566552	0.731548
FBgn0016041	4906.16	0.259141	0.127549	2.03169	0.0421846	0.118017
FBgn0016047	16.2275	-0.243042	0.534922	-0.45435	0.649577	0.79339
FBgn0016053	4313.89	-0.18196	0.174999	-1.03977	0.298446	0.484413
FBgn0016054	67.8519	0.319265	0.236773	1.3484	0.17753	0.339072
FBgn0016059	4410.41	0.42022	0.0902415	4.65662	3.21446e-06	3.23951e-05
FBgn0016061	71.1007	0.241123	0.286801	0.840733	0.400498	0.589014
FBgn0016070	27844.9	0.691616	0.155597	4.44491	8.79293e-06	8.00317e-05
FBgn0016075	2299.5	-0.163983	0.387744	-0.422914	0.672358	0.80979
FBgn0016076	1100.55	0.000184285	0.282798	0.000651648	0.99948	0.999684
FBgn0016078	861.519	0.14243	0.0679566	2.0959	0.0360909	0.104207
FBgn0016081	1335.84	0.553847	0.195663	2.83062	0.0046458	0.0199533
FBgn0016119	2937.16	-0.673648	0.118133	-5.70244	1.18104e-08	1.87923e-07
FBgn0016120	3360.15	-0.422299	0.0688917	-6.1299	8.79354e-10	1.74279e-08
FBgn0016122	1973.7	-0.175929	0.273394	-0.643498	0.519901	0.694759
FBgn0016123	2206.99	-0.3188	0.353752	-0.901195	0.367485	0.555853
FBgn0016126	3585.2	-0.145911	0.152604	-0.956142	0.339001	0.527873
FBgn0016131	686.054	0.174973	0.142987	1.2237	0.221065	0.394451
FBgn0016641	1706.5	0.574276	0.107885	5.32301	1.02064e-07	1.38542e-06
FBgn0016650	63.6861	-0.471092	0.337288	-1.39671	0.162502	0.320371
FBgn0016660	21.4805	-0.0944178	0.406913	-0.232034	0.816511	0.903177
FBgn0016672	1542.53	-0.31359	0.124793	-2.51287	0.0119753	0.0432266
FBgn0016675	119.645	-0.29533	0.611514	-0.482948	0.629132	0.778976
FBgn0016684	630.32	-0.624539	0.306605	-2.03695	0.0416548	0.116985
FBgn0016685	8208.25	-0.264953	0.130104	-2.03647	0.0417029	0.11703
FBgn0016687	4405.21	-0.200589	0.0605893	-3.31064	0.000930834	0.00508674
FBgn0016691	2637.62	-0.507361	0.0700445	-7.24341	4.37532e-13	1.51756e-11
FBgn0016693	3003.16	-0.0220966	0.0650414	-0.339732	0.734059	0.850472
FBgn0016694	2757.23	-0.149254	0.267097	-0.558799	0.576299	0.739629
FBgn0016696	4465.39	0.224358	0.121246	1.85044	0.0642503	0.164131
FBgn0016697	2681.54	-0.1566	0.108507	-1.44323	0.148956	0.301892
FBgn0016698	494.027	-0.129616	0.11998	-1.08031	0.280004	0.464632
FBgn0016701	1476.56	-0.313171	0.098632	-3.17515	0.0014976	0.00762777
FBgn0016715	253.689	-0.3614	0.409807	-0.881879	0.377842	0.56684
FBgn0016726	8654.04	-0.467507	0.0760357	-6.14852	7.82081e-10	1.56916e-08
FBgn0016754	778.231	0.952804	0.0814905	11.6922	1.397e-31	5.90769e-29
FBgn0016756	3897.8	0.526993	0.0964479	5.46402	4.65469e-08	6.73399e-07
FBgn0016762	208.446	0.017646	0.114045	0.154728	0.877036	0.936592
FBgn0016794	2425.37	0.35651	0.141131	2.52609	0.0115339	0.0419777
FBgn0016797	524.994	0.461386	0.252623	1.82638	0.067793	0.170568
FBgn0016917	5216.6	0.261588	0.0945378	2.76702	0.00565709	0.0234274
FBgn0016919	7.69369	-0.351386	0.572146	-0.614154	0.539113	0.711335
FBgn0016920	22.6978	0.22156	0.374515	0.591592	0.554124	0.722813
FBgn0016926	5714.14	0.12888	0.0829933	1.5529	0.120448	0.26059
FBgn0016930	1092.79	0.554481	0.0792724	6.99463	2.65962e-12	7.98976e-11
FBgn0016970	388.892	-0.234094	0.162209	-1.44317	0.148974	0.301892
FBgn0016974	180.773	-0.010844	0.175173	-0.0619043	0.950639	0.97497
FBgn0016977	4274	1.3645	0.087798	15.5413	1.82203e-54	1.00166e-50
FBgn0016978	2302.32	0.0725197	0.144773	0.500919	0.616428	0.769294
FBgn0016983	4645.11	0.305222	0.106508	2.86572	0.00416057	0.0181891
FBgn0016984	2862.47	0.565457	0.0753355	7.50584	6.10341e-14	2.38815e-12
FBgn0017414	295.72	-0.0999954	0.15218	-0.657086	0.511126	0.687966
FBgn0017418	1712.84	0.600278	0.0874933	6.86085	6.84538e-12	1.93982e-10
FBgn0017429	690.938	-0.0472492	0.080752	-0.585115	0.55847	0.725727
FBgn0017430	597.139	0.162366	0.145114	1.11888	0.26319	0.446914
FBgn0017448	775.629	-0.102076	0.16	-0.637972	0.523492	0.697841
FBgn0017456	3.78744	-0.18223	0.884989	-0.205912	0.836859	0.914821
FBgn0017457	1947.07	0.0573685	0.152268	0.37676	0.706352	0.830802
FBgn0017482	87.4858	-0.337481	0.236622	-1.42624	0.153799	0.309088
FBgn0017545	35691.7	-0.317763	0.0798958	-3.97721	6.97274e-05	0.000526189
FBgn0017550	1423.39	0.0947883	0.108882	0.87056	0.383995	0.57341
FBgn0017551	1511.37	0.14136	0.162268	0.871151	0.383672	0.573084
FBgn0017558	3017.01	-0.221892	0.098208	-2.2594	0.0238583	0.0753346
FBgn0017561	2516.48	0.234664	0.105854	2.21685	0.0266331	0.0820484
FBgn0017566	3874.13	-0.30262	0.111343	-2.71791	0.00656958	0.0265268
FBgn0017567	1432.7	-0.474294	0.0722531	-6.56435	5.22601e-11	1.30591e-09
FBgn0017572	1769.35	-0.026965	0.0570726	-0.472468	0.636593	0.783888
FBgn0017577	4076.87	0.254525	0.148887	1.70952	0.0873549	0.2058
FBgn0017578	570.343	-0.36744	0.130517	-2.81527	0.00487368	0.0207571
FBgn0017579	16355.1	-0.363605	0.0718041	-5.06385	4.10876e-07	4.92648e-06
FBgn0017581	15951.3	0.248405	0.119268	2.08275	0.0372738	0.107004
FBgn0017590	71.7027	-0.0107642	0.228642	-0.0470787	0.962451	0.979697
FBgn0019624	4226.79	-0.495545	0.0589787	-8.4021	4.38565e-17	2.9583e-15
FBgn0019644	3875.44	-0.629585	0.0993974	-6.33402	2.38849e-10	5.2106e-09
FBgn0019650	45.4539	0.0841374	0.312068	0.269613	0.787458	0.884021
FBgn0019660	2.42014	-1.59009	1.05599	-1.50578	0.132124	0.27819
FBgn0019661	58.384	0.181986	0.347321	0.52397	0.600299	0.757609
FBgn0019662	1052.12	0.342627	0.110023	3.11414	0.00184484	0.00913284
FBgn0019686	8172.54	0.184578	0.160087	1.15298	0.248917	0.43032
FBgn0019830	1513.95	-0.396882	0.058847	-6.7443	1.53766e-11	4.16418e-10
FBgn0019890	1698.56	0.475954	0.114269	4.16522	3.11051e-05	0.000251286
FBgn0019925	3000.4	-0.0124456	0.0804491	-0.154702	0.877057	0.936592
FBgn0019928	297.299	-0.92874	0.421334	-2.20429	0.0275042	0.0841896
FBgn0019929	245.995	-0.508344	0.345467	-1.47147	0.141165	0.29082
FBgn0019932	636.226	-0.08035	0.096639	-0.831445	0.405722	0.59385
FBgn0019936	8658.87	-1.06988	0.251048	-4.26166	2.02914e-05	0.000170439
FBgn0019938	2143.35	0.369588	0.0849663	4.34982	1.36247e-05	0.000117863
FBgn0019940	710.572	-0.715028	0.318025	-2.24834	0.0245545	0.07707
FBgn0019949	628.906	0.0328941	0.128626	0.255735	0.798155	0.891294
FBgn0019952	166.891	-0.429186	0.337355	-1.27221	0.2033	0.372609
FBgn0019957	2283.41	-0.303489	0.0655098	-4.63273	3.60869e-06	3.58424e-05
FBgn0019960	3586.82	-0.0197986	0.0654115	-0.302678	0.762136	0.868561
FBgn0019968	1837.11	0.560833	0.105894	5.29619	1.18242e-07	1.58545e-06
FBgn0019972	1293.02	0.136992	0.106952	1.28087	0.200239	0.36872
FBgn0019982	1439.52	-0.494376	0.0994672	-4.97024	6.68717e-07	7.75584e-06
FBgn0019985	67.9361	0.396206	0.218931	1.80973	0.0703375	0.175205
FBgn0019990	1477.52	0.706068	0.111644	6.3243	2.54375e-10	5.50561e-09
FBgn0020018	527.381	0.00153067	0.0932351	0.0164173	0.986901	0.993134
FBgn0020224	3856.69	0.383641	0.139606	2.74803	0.00599547	0.0245971
FBgn0020235	5072.43	-0.420847	0.0590428	-7.12782	1.0197e-12	3.22174e-11
FBgn0020236	6570.77	0.114353	0.274304	0.416882	0.676764	0.81225
FBgn0020238	16658.1	0.153248	0.0964789	1.58841	0.112193	0.247207
FBgn0020248	2020.65	0.0734386	0.141194	0.520127	0.602975	0.759156
FBgn0020249	1712.26	-0.340852	0.0929625	-3.66656	0.000245838	0.00161313
FBgn0020251	694.74	0.415604	0.0948544	4.3815	1.17868e-05	0.000103594
FBgn0020255	13559.8	-0.0528246	0.129109	-0.409147	0.682432	0.81469
FBgn0020257	170.993	0.137294	0.280113	0.490139	0.624036	0.775487
FBgn0020258	10.3723	-0.464422	0.632607	-0.73414	0.462863	0.647232
FBgn0020261	1778.65	0.825251	0.128494	6.4225	1.34055e-10	3.02656e-09
FBgn0020269	76.6454	0.183428	0.341965	0.536393	0.591687	0.751326
FBgn0020270	963.217	-0.197458	0.151178	-1.30613	0.191507	0.357309
FBgn0020272	901.982	0.147027	0.129988	1.13108	0.258021	0.441103
FBgn0020277	11.8223	-0.418306	0.471303	-0.887553	0.374781	0.563787
FBgn0020278	1094.76	0.400142	0.0900009	4.44598	8.74908e-06	7.97475e-05
FBgn0020279	6940.42	0.814882	0.124482	6.54619	5.90241e-11	1.43985e-09
FBgn0020294	93.13	0.246233	0.353222	0.697104	0.485738	0.664678
FBgn0020299	122.364	0.413612	0.288957	1.4314	0.152316	0.306725
FBgn0020300	109.121	0.0908153	0.240896	0.376989	0.706182	0.830773
FBgn0020304	2362.33	0.383767	0.108653	3.53203	0.00041238	0.0025444
FBgn0020305	878.928	0.00670778	0.138404	0.0484651	0.961346	0.979208
FBgn0020306	10367.7	1.07256	0.103333	10.3796	3.07106e-25	6.75327e-23
FBgn0020307	89.2149	0.293241	0.26003	1.12772	0.259438	0.442731
FBgn0020309	4035.9	0.757175	0.0859709	8.80733	1.28158e-18	1.14561e-16
FBgn0020312	1335.92	0.435449	0.112518	3.87004	0.00010882	0.00077946
FBgn0020369	3567.88	-0.264691	0.0985929	-2.68468	0.00725986	0.0288862
FBgn0020370	4754.83	0.464459	0.105456	4.4043	1.06124e-05	9.4755e-05
FBgn0020372	99.6849	-0.510654	0.243227	-2.09949	0.0357736	0.103562
FBgn0020376	1.62699	-0.60125	1.01803	-0.590601	0.554788	NA
FBgn0020378	64.5752	-0.175215	0.273225	-0.641282	0.521339	0.695765
FBgn0020379	579.687	0.565034	0.0973999	5.80118	6.58515e-09	1.10371e-07
FBgn0020381	398.394	-0.36463	0.0901066	-4.04665	5.19551e-05	0.000403993
FBgn0020385	5283.99	0.0133089	0.362609	0.0367031	0.970722	0.984239
FBgn0020386	5031.38	0.385536	0.1024	3.765	0.000166551	0.00113671
FBgn0020388	1228.67	0.162786	0.0733632	2.21891	0.026493	0.0817315
FBgn0020389	1003.87	-0.0623948	0.0873574	-0.714247	0.475074	0.656795
FBgn0020391	29.7826	-0.185499	0.345527	-0.536857	0.591367	0.751198
FBgn0020392	3470.44	0.141249	0.130526	1.08215	0.279185	0.463903
FBgn0020407	619.313	0.234948	0.140372	1.67376	0.094178	0.217494
FBgn0020412	3276.98	0.678436	0.103773	6.53771	6.24698e-11	1.51624e-09
FBgn0020414	541.001	-0.381296	0.223172	-1.70853	0.0875375	0.206142
FBgn0020415	1791.62	-0.607924	0.236523	-2.57025	0.0101626	0.0380749
FBgn0020416	1208.26	-0.752939	0.258335	-2.91458	0.00356165	0.0159448
FBgn0020429	3.40299	-1.50561	0.830842	-1.81215	0.0699627	0.174431
FBgn0020440	1492.94	0.724551	0.110683	6.5462	5.90212e-11	1.43985e-09
FBgn0020443	8384.4	0.298281	0.109239	2.73055	0.0063229	0.0257446
FBgn0020445	2528.85	0.617363	0.143736	4.29512	1.74599e-05	0.000148327
FBgn0020493	587.965	0.237439	0.106899	2.22115	0.0263405	0.0814662
FBgn0020496	8467.54	0.181658	0.10024	1.81224	0.0699496	0.174431
FBgn0020497	5649.03	0.568567	0.114424	4.96894	6.73192e-07	7.79132e-06
FBgn0020503	2853.02	0.20813	0.113904	1.82724	0.067663	0.170397
FBgn0020506	12.1644	-0.369022	0.908512	-0.406182	0.684609	0.816495
FBgn0020508	169.11	-1.83897	0.486792	-3.77773	0.000158265	0.00108554
FBgn0020510	1919.74	0.396125	0.131375	3.01523	0.00256787	0.0121071
FBgn0020513	6662.33	-0.0277652	0.313417	-0.0885887	0.929409	0.964133
FBgn0020518	1.24482	-2.32195	1.43235	-1.62108	0.105	NA
FBgn0020521	393.58	-0.326314	0.284164	-1.14833	0.250832	0.432883
FBgn0020545	1924.19	-0.247294	0.0889121	-2.78133	0.00541365	0.022654
FBgn0020616	1384.11	0.552625	0.130804	4.22484	2.39108e-05	0.000198414
FBgn0020617	4.12218	0.420799	0.738948	0.569457	0.569046	0.733489
FBgn0020618	24335.6	-0.505615	0.0784033	-6.4489	1.12665e-10	2.58613e-09
FBgn0020620	2072.35	0.415906	0.109702	3.79124	0.000149895	0.00103719
FBgn0020621	2807.02	0.591339	0.0962099	6.14634	7.92914e-10	1.58511e-08
FBgn0020622	3986.16	0.405933	0.101805	3.98735	6.68154e-05	0.000507695
FBgn0020626	2337.05	0.154678	0.085037	1.81895	0.0689192	0.172494
FBgn0020633	577.461	-0.190458	0.17638	-1.07982	0.280224	0.464856
FBgn0020637	0.840006	-1.3688	1.6088	-0.850821	0.394869	NA
FBgn0020642	1.10301	-0.759029	1.62731	-0.466433	0.640905	NA
FBgn0020647	2281.73	0.0908979	0.0561607	1.61853	0.105548	0.236837
FBgn0020653	9043.12	-0.108291	0.0704962	-1.53613	0.124507	0.26649
FBgn0020655	2381.3	-0.0664602	0.0803058	-0.827589	0.407903	0.596237
FBgn0020660	24.3596	0.198471	0.373925	0.530778	0.595572	0.75398
FBgn0020762	579.233	0.0576905	0.347401	0.166063	0.868107	0.9316
FBgn0020764	1755.24	0.00188181	0.140496	0.0133941	0.989313	0.994029
FBgn0020767	1480.06	0.24229	0.086963	2.78613	0.0053341	0.0223934
FBgn0020880	5.16913	0.38467	0.64696	0.594581	0.552124	0.72166
FBgn0020887	2638.13	0.60228	0.127421	4.72671	2.28191e-06	2.38268e-05
FBgn0020906	1876.39	-2.72141	0.705098	-3.85963	0.000113561	0.000811834
FBgn0020907	254.34	-0.390416	0.350548	-1.11373	0.265395	0.449202
FBgn0020908	341.59	-0.729949	0.16441	-4.4398	9.00422e-06	8.1887e-05
FBgn0020909	774.21	-0.146625	0.130559	-1.12306	0.261413	0.445157
FBgn0020910	29403.2	-0.372266	0.100917	-3.68883	0.000225289	0.001494
FBgn0020912	130.221	-0.131614	0.296785	-0.443466	0.657429	0.799428
FBgn0020930	711.795	0.06424	0.0969269	0.662768	0.507479	0.684882
FBgn0021738	12.626	0.0217592	0.513962	0.0423363	0.966231	0.981944
FBgn0021742	1.50685	-0.598203	1.09596	-0.545824	0.585187	NA
FBgn0021750	531.477	-0.0308032	0.139839	-0.220277	0.825656	0.908444
FBgn0021760	2645.41	0.955001	0.109182	8.74691	2.19278e-18	1.88357e-16
FBgn0021761	2450.03	0.42231	0.110357	3.82677	0.000129834	0.000912155
FBgn0021764	2932.1	0.987078	0.122649	8.04796	8.41858e-16	4.69859e-14
FBgn0021765	3715.22	-0.382955	0.0915329	-4.1838	2.8668e-05	0.000234179
FBgn0021767	24.5027	0.406498	0.396	1.02651	0.304651	0.49079
FBgn0021768	1874.55	-0.0904565	0.108097	-0.836807	0.402701	0.590912
FBgn0021776	100.977	-0.0873156	0.328298	-0.265965	0.790266	0.885636
FBgn0021795	2345.53	-0.543843	0.0835834	-6.50659	7.6878e-11	1.81553e-09
FBgn0021796	1432.36	0.645284	0.0992391	6.50231	7.90963e-11	1.86224e-09
FBgn0021800	1951.24	0.184773	0.0716424	2.57911	0.00990562	0.0373243
FBgn0021814	692.465	-0.295795	0.0947172	-3.12293	0.00179062	0.00888441
FBgn0021825	1305.5	-0.172351	0.077599	-2.22105	0.0263478	0.0814662
FBgn0021847	1128.53	0.140313	0.0954958	1.46931	0.141748	0.29126
FBgn0021856	507.958	-0.178759	0.0994721	-1.79707	0.0723241	0.178979
FBgn0021872	7059.52	-0.0477481	0.177368	-0.269204	0.787773	0.884118
FBgn0021874	487.006	-0.112853	0.135763	-0.831248	0.405833	0.59385
FBgn0021875	375.97	-0.231778	0.112051	-2.06851	0.0385922	0.110148
FBgn0021895	1664.61	0.171075	0.0802408	2.13202	0.0330056	0.0971209
FBgn0021906	3015.49	-0.505095	0.0928646	-5.43905	5.3565e-08	7.64867e-07
FBgn0021944	2071.14	-0.0342616	0.132863	-0.257873	0.796505	0.890382
FBgn0021967	1773.13	-0.656614	0.10505	-6.25051	4.09108e-10	8.5679e-09
FBgn0021979	3049.4	-0.110321	0.0631679	-1.74648	0.0807279	0.193931
FBgn0021995	1582.98	-0.0491067	0.0940393	-0.522193	0.601536	0.7585
FBgn0022023	4432.02	-0.0968456	0.0477362	-2.02877	0.042482	0.118551
FBgn0022027	549.481	-0.590946	0.134384	-4.39745	1.09532e-05	9.71997e-05
FBgn0022029	1207.63	0.409803	0.0896664	4.5703	4.87015e-06	4.7429e-05
FBgn0022069	2982.47	0.107427	0.104421	1.02879	0.303579	0.489709
FBgn0022097	2846.77	-0.509534	0.0771865	-6.60133	4.07476e-11	1.04433e-09
FBgn0022153	2246.35	0.4693	0.102774	4.56633	4.96333e-06	4.81233e-05
FBgn0022160	1035.53	-0.369	0.327464	-1.12684	0.259809	0.443228
FBgn0022213	5105.93	0.341312	0.124724	2.73654	0.00620895	0.0253217
FBgn0022224	284.591	-0.505103	0.11246	-4.4914	7.07559e-06	6.59289e-05
FBgn0022238	4199.29	0.199956	0.12686	1.5762	0.114981	0.251634
FBgn0022288	1686.33	-0.0399979	0.111949	-0.357287	0.720877	0.841039
FBgn0022338	4597.11	0.155593	0.18102	0.859537	0.390045	0.579219
FBgn0022343	2782.71	-0.179892	0.11723	-1.53452	0.124903	0.267076
FBgn0022344	735.74	-0.315592	0.0890562	-3.54374	0.000394493	0.00244501
FBgn0022349	4730.62	0.380128	0.109879	3.45952	0.000541135	0.00321436
FBgn0022355	8104.8	-0.161508	0.614089	-0.263003	0.792548	0.887289
FBgn0022359	203.779	-0.968736	0.169551	-5.71354	1.10649e-08	1.77344e-07
FBgn0022361	1033.5	-0.0686895	0.131706	-0.521537	0.601993	0.7585
FBgn0022382	1887.59	0.214094	0.108634	1.97078	0.048749	0.132051
FBgn0022699	661.28	0.281657	0.099387	2.83394	0.00459778	0.0198168
FBgn0022700	1599.13	-0.974331	0.441827	-2.20523	0.0274379	0.0840568
FBgn0022702	1403.26	-0.160067	0.131271	-1.21936	0.222708	0.396694
FBgn0022709	767.312	-0.438272	0.170249	-2.57429	0.0100445	0.0377419
FBgn0022710	493.944	0.475758	0.212598	2.23783	0.0252319	0.0785683
FBgn0022724	717.17	0.18496	0.184898	1.00034	0.317147	0.504782
FBgn0022740	1.44242	1.64766	1.41204	1.16687	0.243265	NA
FBgn0022764	7938.24	1.06903	0.111662	9.5738	1.03044e-21	1.53104e-19
FBgn0022768	3009.89	0.786832	0.129489	6.07643	1.22891e-09	2.38304e-08
FBgn0022770	18.3484	-0.539425	0.503125	-1.07215	0.283653	0.468132
FBgn0022774	591.529	-0.61544	0.386524	-1.59224	0.11133	0.245552
FBgn0022786	1271.62	0.451299	0.129048	3.49714	0.000470273	0.00284258
FBgn0022787	1279.7	0.561265	0.10952	5.12479	2.97869e-07	3.6593e-06
FBgn0022800	52.0834	-0.0504122	0.304629	-0.165487	0.868561	0.93169
FBgn0022893	29994.6	0.0300292	0.164247	0.182829	0.854932	0.925008
FBgn0022935	1296.68	0.638746	0.146858	4.34942	1.36497e-05	0.000117986
FBgn0022936	920.66	-0.0502455	0.171926	-0.292251	0.770094	0.872456
FBgn0022942	2173.02	0.327486	0.130534	2.50881	0.0121139	0.0436933
FBgn0022943	721.514	-0.460776	0.175161	-2.63059	0.0085237	0.0329413
FBgn0022959	5977.4	0.213559	0.083341	2.56247	0.010393	0.0386916
FBgn0022960	1608.64	0.381254	0.148922	2.56009	0.0104645	0.0388969
FBgn0022981	778.211	0.181051	0.136069	1.33058	0.183328	0.346665
FBgn0022984	702.75	0.162102	0.0914744	1.77211	0.076377	0.186159
FBgn0022985	2498.72	0.221425	0.116242	1.90486	0.0567983	0.148443
FBgn0022986	532.044	0.180215	0.102676	1.75519	0.0792274	0.191536
FBgn0022987	1142.86	0.640273	0.106501	6.01192	1.83338e-09	3.46358e-08
FBgn0023000	415.762	0.107452	0.102283	1.05054	0.293469	0.478809
FBgn0023001	124.26	0.237805	0.261559	0.909183	0.363253	0.551654
FBgn0023023	305.717	0.0994933	0.247231	0.40243	0.687367	0.818454
FBgn0023076	136.656	0.1715	0.335015	0.511916	0.60871	0.763433
FBgn0023081	1501.6	0.809267	0.0956285	8.46261	2.6146e-17	1.81737e-15
FBgn0023083	2173.64	0.27855	0.115218	2.41758	0.0156239	0.0538511
FBgn0023090	11.5552	0.866977	0.424607	2.04183	0.0411681	0.115998
FBgn0023091	4.08432	-0.941723	0.823718	-1.14326	0.252931	0.435276
FBgn0023094	1998.89	0.0623842	0.115997	0.537809	0.590709	0.750617
FBgn0023095	1168.4	0.230576	0.294441	0.783095	0.433571	0.620637
FBgn0023096	19.5554	0.897601	0.357842	2.50837	0.0121288	0.0437091
FBgn0023097	2526.61	0.745577	0.126564	5.89093	3.8403e-09	6.81034e-08
FBgn0023129	3051.95	-0.0503804	0.160497	-0.313901	0.753596	0.863299
FBgn0023130	756.938	0.236361	0.132061	1.78979	0.0734884	0.181086
FBgn0023143	13559.9	0.295535	0.0873497	3.38335	0.000716062	0.00406459
FBgn0023167	1200.84	-0.0307293	0.148225	-0.207315	0.835764	0.91443
FBgn0023169	2476.54	-0.0775489	0.105365	-0.736	0.46173	0.646267
FBgn0023170	12498.5	-0.586094	0.0794948	-7.37273	1.67164e-13	6.15312e-12
FBgn0023171	794.847	-0.0561907	0.124328	-0.451955	0.651301	0.79479
FBgn0023172	3334.88	0.788455	0.0996072	7.91564	2.45976e-15	1.24632e-13
FBgn0023174	3543.83	-0.351626	0.13146	-2.67478	0.00747773	0.0296173
FBgn0023175	4324.83	-0.278732	0.131045	-2.127	0.0334201	0.0981185
FBgn0023177	2523.49	-0.029654	0.142434	-0.208194	0.835078	0.914237
FBgn0023178	53.6629	-0.691954	0.255336	-2.70997	0.00672888	0.0270805
FBgn0023179	230.779	-0.15324	0.255266	-0.600316	0.548296	0.718964
FBgn0023180	406.262	-0.0120334	0.165848	-0.0725568	0.942159	0.970561
FBgn0023181	956.892	0.300797	0.152953	1.96659	0.0492301	0.132896
FBgn0023197	4.0118	-1.30121	0.933821	-1.39343	0.163491	0.321242
FBgn0023212	2290.66	0.0178489	0.0989852	0.180318	0.856903	0.925687
FBgn0023213	8547.37	0.541762	0.0838344	6.46229	1.0313e-10	2.38719e-09
FBgn0023214	230.081	-0.851533	0.222737	-3.82303	0.00013182	0.000924543
FBgn0023215	3826.59	1.08324	0.159481	6.79228	1.10374e-11	3.06455e-10
FBgn0023216	1201.81	0.19908	0.140093	1.42106	0.155299	0.310909
FBgn0023388	1515.72	0.284043	0.0719288	3.94894	7.84971e-05	0.000585136
FBgn0023395	2018.84	0.384856	0.166315	2.31402	0.0206664	0.0672022
FBgn0023407	2937.52	0.697206	0.077687	8.97456	2.84497e-19	3.03694e-17
FBgn0023416	83.2266	0.0521868	0.220163	0.237037	0.812628	0.900871
FBgn0023441	2556	0.493981	0.129564	3.81263	0.000137494	0.000959182
FBgn0023458	2573.21	0.783797	0.169642	4.62031	3.83176e-06	3.78911e-05
FBgn0023477	3920.19	-0.464305	0.099482	-4.66723	3.05289e-06	3.09654e-05
FBgn0023479	2088.76	-0.186362	0.420407	-0.443289	0.657557	0.799495
FBgn0023489	38.6778	-0.42559	0.340184	-1.25106	0.210913	0.381852
FBgn0023495	22.6767	0.206899	0.810031	0.255421	0.798398	0.891294
FBgn0023496	1.77028	-0.101952	1.23622	-0.0824709	0.934272	NA
FBgn0023506	915.317	0.184389	0.121082	1.52284	0.127798	0.271629
FBgn0023507	2307.98	-0.32886	0.29377	-1.11945	0.26295	0.446576
FBgn0023508	1857.67	0.482661	0.0995854	4.8467	1.25533e-06	1.38161e-05
FBgn0023509	1454.25	0.26366	0.136975	1.92487	0.0542456	0.14358
FBgn0023510	1441.94	0.445379	0.0863999	5.15485	2.53833e-07	3.15712e-06
FBgn0023511	1084.86	0.136234	0.0839168	1.62344	0.104495	0.234954
FBgn0023512	1161.53	0.106688	0.0762587	1.39903	0.161805	0.319513
FBgn0023513	955.452	0.412399	0.14548	2.83476	0.00458607	0.019774
FBgn0023514	1403.61	0.241762	0.128818	1.87678	0.0605485	0.155945
FBgn0023515	8725.73	0.572821	0.169071	3.38806	0.000703893	0.00400585
FBgn0023516	791.681	0.10622	0.0677826	1.56706	0.1171	0.255011
FBgn0023517	982.557	-0.136887	0.0983547	-1.39177	0.163993	0.321925
FBgn0023518	1589.88	0.874706	0.0998977	8.75602	2.02262e-18	1.76497e-16
FBgn0023519	838.821	-0.149424	0.124824	-1.19708	0.231275	0.407952
FBgn0023520	172.418	0.177394	0.150757	1.17669	0.23932	0.418162
FBgn0023521	559.351	-0.181932	0.115408	-1.57642	0.114928	0.25157
FBgn0023522	2315.57	0.211831	0.106348	1.99187	0.0463848	0.127119
FBgn0023523	5.14156	0.411449	0.585024	0.703303	0.481867	0.661522
FBgn0023524	55.2637	0.167935	0.248059	0.676994	0.49841	0.676378
FBgn0023525	85.5009	-0.526154	0.308142	-1.7075	0.0877284	0.206404
FBgn0023526	3717.2	0.0395124	0.134065	0.294725	0.768204	0.87206
FBgn0023527	1637.71	0.0411615	0.111989	0.367551	0.713208	0.836183
FBgn0023528	6105.3	0.529527	0.144355	3.66823	0.000244232	0.00160414
FBgn0023529	4505.47	0.121738	0.0615166	1.97894	0.0478222	0.130053
FBgn0023530	349.198	-0.417321	0.114208	-3.65405	0.000258131	0.00167839
FBgn0023531	809.592	0.966409	0.126453	7.64244	2.13136e-14	9.04801e-13
FBgn0023534	30.184	-0.8563	0.438184	-1.9542	0.0506773	0.136068
FBgn0023535	152.841	-1.27795	0.539441	-2.36902	0.0178353	0.0598595
FBgn0023536	559.914	-0.041395	0.14444	-0.286589	0.774427	0.875111
FBgn0023537	3419.25	-0.295941	0.0916901	-3.22762	0.00124825	0.0065825
FBgn0023540	1080.78	-0.0659597	0.11283	-0.584593	0.558821	0.726012
FBgn0023542	718.077	0.00904286	0.153971	0.0587311	0.953166	0.975869
FBgn0023545	689.201	-0.141899	0.0954647	-1.48641	0.137172	0.285051
FBgn0023549	791.743	0.0423203	0.211824	0.19979	0.841645	0.917135
FBgn0023550	126.995	0.0946409	0.516748	0.183147	0.854682	0.924925
FBgn0024150	97.8589	0.21852	0.330594	0.660993	0.508617	0.686081
FBgn0024177	3592.36	0.167194	0.146766	1.13919	0.254626	0.437234
FBgn0024179	275.267	0.21845	0.176698	1.23629	0.216352	0.388597
FBgn0024183	1793.65	0.0789068	0.185654	0.425022	0.670821	0.808825
FBgn0024184	18.514	-0.833099	0.468019	-1.78005	0.0750671	0.183823
FBgn0024187	1105.33	0.179047	0.10847	1.65067	0.0988068	0.225179
FBgn0024188	1380.36	0.381054	0.216263	1.762	0.0780698	0.189153
FBgn0024189	52.679	0.121651	0.328355	0.370486	0.71102	0.83433
FBgn0024191	467.618	0.20707	0.125588	1.6488	0.0991888	0.225778
FBgn0024194	602.672	0.0761891	0.119851	0.635699	0.524973	0.699321
FBgn0024196	849.162	-0.411892	0.117263	-3.51255	0.000443825	0.00271254
FBgn0024222	934.748	0.146661	0.126939	1.15537	0.247939	0.428967
FBgn0024227	758.621	-0.155655	0.197262	-0.789077	0.430067	0.616826
FBgn0024230	869.608	0.123908	0.132045	0.938382	0.348048	0.537395
FBgn0024232	40.8551	0.048128	0.286491	0.167991	0.86659	0.930881
FBgn0024234	328.764	-0.218944	0.273349	-0.80097	0.423149	0.610648
FBgn0024236	3412.41	0.509571	0.0975758	5.22231	1.76708e-07	2.27773e-06
FBgn0024238	3978.74	0.0635701	0.0887013	0.716676	0.473574	0.655787
FBgn0024244	165.43	0.149283	0.323182	0.461915	0.644142	0.789823
FBgn0024245	601.976	0.414139	0.174696	2.37063	0.0177578	0.0596902
FBgn0024248	679.871	0.542868	0.0859806	6.31384	2.72191e-10	5.86811e-09
FBgn0024250	128.162	0.151636	0.299078	0.507012	0.612146	0.76573
FBgn0024251	9.39561	0.540001	0.573468	0.94164	0.346377	0.535786
FBgn0024273	1314.42	0.310812	0.0972731	3.19525	0.00139708	0.00722706
FBgn0024277	2324.89	0.699824	0.0750555	9.32408	1.11946e-20	1.51956e-18
FBgn0024285	2247.27	0.153728	0.107931	1.42432	0.154353	0.309805
FBgn0024288	128.259	0.162462	0.321918	0.50467	0.613791	0.767064
FBgn0024289	1334.43	-0.721388	0.558842	-1.29086	0.196752	0.363761
FBgn0024291	2200.37	0.485638	0.121871	3.98487	6.75182e-05	0.000512407
FBgn0024293	2208.21	-0.55196	0.342076	-1.61356	0.106623	0.238592
FBgn0024294	1.65312	0.896063	1.05115	0.852461	0.393958	NA
FBgn0024314	1859.83	0.052399	0.0928683	0.564229	0.572598	0.736169
FBgn0024315	2063.85	-0.0696261	0.232262	-0.299774	0.764349	0.869706
FBgn0024319	2.53443	-1.84778	1.30709	-1.41366	0.157461	0.313924
FBgn0024320	1200.19	0.0813827	0.205144	0.396711	0.691581	0.820804
FBgn0024321	354.151	-0.0709208	0.232257	-0.305355	0.760096	0.867251
FBgn0024326	2552.22	0.148431	0.101951	1.45591	0.145418	0.296632
FBgn0024329	3359.37	0.548846	0.105188	5.21774	1.81122e-07	2.32644e-06
FBgn0024330	478.529	0.266961	0.126974	2.10249	0.0355102	0.102936
FBgn0024352	6509.18	0.14974	0.13433	1.11471	0.264973	0.448972
FBgn0024360	873.74	-0.0231378	0.111309	-0.20787	0.83533	0.91431
FBgn0024361	1032.16	-0.760921	0.262917	-2.89415	0.00380182	0.0168552
FBgn0024362	2425.76	0.380576	0.117754	3.23196	0.00122943	0.0064957
FBgn0024364	2721.89	0.191531	0.122391	1.56491	0.117605	0.255799
FBgn0024365	2403.73	0.257144	0.0875438	2.93731	0.00331068	0.0149921
FBgn0024366	41.0765	0.238114	0.290192	0.82054	0.411908	0.599462
FBgn0024371	2391.82	0.0489869	0.177806	0.275508	0.782926	0.880462
FBgn0024432	1923.23	0.0795716	0.145395	0.547279	0.584187	0.745057
FBgn0024491	732.997	-0.370737	0.169735	-2.18421	0.0289468	0.0875329
FBgn0024509	2667.75	-0.0755811	0.0821953	-0.919531	0.357818	0.54619
FBgn0024510	623.157	0.413128	0.129561	3.18868	0.00142922	0.00736724
FBgn0024542	859.32	0.199184	0.170811	1.1661	0.243573	0.423345
FBgn0024555	3499	0.709951	0.0953601	7.44495	9.69789e-14	3.70237e-12
FBgn0024556	3163.44	-0.229438	0.0778886	-2.94572	0.00322209	0.0146695
FBgn0024558	2672.09	-0.264196	0.114336	-2.3107	0.0208496	0.0677427
FBgn0024689	1220.52	0.0893045	0.112292	0.795289	0.426445	0.613231
FBgn0024698	1571.87	0.516298	0.144499	3.57301	0.000352895	0.00221213
FBgn0024728	1664.9	0.375964	0.119639	3.14248	0.00167521	0.00837989
FBgn0024732	2619.5	0.0497703	0.152313	0.326763	0.743848	0.857559
FBgn0024733	45067.6	-0.497431	0.0851223	-5.84372	5.10478e-09	8.81115e-08
FBgn0024734	553.947	0.331194	0.131152	2.52526	0.0115612	0.0420545
FBgn0024740	34.4228	-0.849866	0.562465	-1.51096	0.130797	0.276173
FBgn0024754	995.649	-0.388219	0.086653	-4.48016	7.45879e-06	6.92062e-05
FBgn0024804	1519.46	-0.00845146	0.107252	-0.0788003	0.937191	0.968188
FBgn0024806	2275.26	0.827254	0.111944	7.38987	1.46972e-13	5.47782e-12
FBgn0024807	1418.57	0.327073	0.106787	3.06286	0.00219231	0.010586
FBgn0024811	1843.75	-0.173927	0.102817	-1.69161	0.0907204	0.211957
FBgn0024814	3261	-0.358972	0.0589308	-6.09142	1.11911e-09	2.17397e-08
FBgn0024833	1645.64	0.0356832	0.0751688	0.474708	0.634995	0.78271
FBgn0024836	34.6813	1.15462	0.342144	3.37466	0.000739082	0.0041823
FBgn0024841	1178.29	-0.354358	0.141855	-2.49803	0.0124887	0.0446839
FBgn0024846	1113.26	0.010793	0.0837809	0.128825	0.897496	0.947983
FBgn0024887	745.713	-0.0651631	0.145447	-0.448019	0.65414	0.796662
FBgn0024889	3347.71	0.381692	0.114247	3.34093	0.000834975	0.00464133
FBgn0024897	4.8219	-0.242285	0.662519	-0.365703	0.714587	0.837217
FBgn0024909	840.53	0.138088	0.18574	0.74345	0.457209	0.642313
FBgn0024912	141.342	-0.453654	0.147907	-3.06717	0.00216096	0.0104484
FBgn0024913	113.244	-0.563423	0.34014	-1.65645	0.0976316	0.223405
FBgn0024920	1159.31	-0.00984425	0.164131	-0.0599778	0.952173	0.975507
FBgn0024921	5508.63	0.512864	0.120878	4.24284	2.2071e-05	0.00018412
FBgn0024941	79.2555	0.136971	0.224392	0.610409	0.541591	0.713063
FBgn0024943	210.798	0.412838	0.279781	1.47558	0.140057	0.289134
FBgn0024944	174.114	0.0364579	0.405988	0.0898004	0.928446	0.963828
FBgn0024945	705.946	-0.00837375	0.0755752	-0.1108	0.911775	0.954923
FBgn0024947	1862.53	0.0262333	0.0765898	0.342517	0.731962	0.849394
FBgn0024956	979.667	-0.0421431	0.149264	-0.28234	0.777683	0.877397
FBgn0024957	2578.14	0.165604	0.157933	1.04858	0.294374	0.479638
FBgn0024958	949.159	-0.114342	0.108765	-1.05128	0.29313	0.478555
FBgn0024963	202.758	0.249708	0.238651	1.04633	0.295409	0.480635
FBgn0024973	1008.81	0.0285761	0.092122	0.310199	0.75641	0.864615
FBgn0024975	458.778	0.172416	0.152685	1.12923	0.258802	0.442127
FBgn0024980	256.058	-0.452082	0.311995	-1.449	0.147337	0.299219
FBgn0024983	706.721	0.0403571	0.111213	0.362882	0.716693	0.838677
FBgn0024984	572.081	-0.19207	0.158825	-1.20932	0.226541	0.401486
FBgn0024985	1801.27	0.247058	0.0551956	4.47604	7.60391e-06	7.04338e-05
FBgn0024986	839.75	-0.456309	0.0824686	-5.53312	3.14577e-08	4.66771e-07
FBgn0024987	1887.09	0.675691	0.0919836	7.34577	2.04577e-13	7.42352e-12
FBgn0024989	15.2163	-0.488394	0.361219	-1.35207	0.176353	0.337572
FBgn0024991	2150.69	0.452559	0.160381	2.82178	0.00477581	0.020416
FBgn0024992	2034.3	0.101835	0.125882	0.808972	0.418531	0.606241
FBgn0024993	803.012	0.041373	0.183497	0.22547	0.821614	0.906075
FBgn0024994	914.871	-0.0764411	0.106779	-0.715883	0.474064	0.65609
FBgn0024995	332.499	-0.771756	0.277676	-2.77934	0.00544694	0.0227629
FBgn0024996	768.992	-0.0285695	0.0972043	-0.293911	0.768826	0.87206
FBgn0024997	197.185	-0.63725	0.29459	-2.16318	0.0305277	0.0911602
FBgn0024998	1069.25	0.0283594	0.144533	0.196214	0.844443	0.918675
FBgn0025109	663.573	0.0379068	0.114988	0.32966	0.741657	0.85642
FBgn0025111	37.2232	-0.38642	0.259012	-1.4919	0.135725	0.283061
FBgn0025185	584.335	0.243666	0.140897	1.7294	0.0837384	0.19938
FBgn0025186	1850.97	0.488104	0.136626	3.57255	0.000353519	0.00221478
FBgn0025334	1.1603	0.0198991	1.29955	0.0153123	0.987783	NA
FBgn0025335	2160.14	-0.0200629	0.109797	-0.182727	0.855012	0.925008
FBgn0025336	1222.9	-0.234905	0.145668	-1.61261	0.10683	0.238793
FBgn0025352	2642.36	-0.0127746	0.081041	-0.157631	0.874748	0.935237
FBgn0025360	31.5857	0.00578423	0.391253	0.0147839	0.988205	0.993744
FBgn0025366	4704.23	-0.170674	0.0753229	-2.2659	0.0234573	0.0744122
FBgn0025373	1124.1	0.103349	0.0961055	1.07537	0.282209	0.4666
FBgn0025381	1450.29	0.0394864	0.129068	0.305934	0.759655	0.866972
FBgn0025382	133.179	0.392482	0.212929	1.84325	0.0652922	0.165947
FBgn0025383	7.453	-0.220382	0.549646	-0.400952	0.688455	0.819306
FBgn0025387	18.1141	-1.72444	0.476083	-3.62214	0.000292174	0.00187122
FBgn0025388	825.481	0.979673	0.15632	6.2671	3.67827e-10	7.77742e-09
FBgn0025390	903.576	0.464707	0.91309	0.508938	0.610796	0.764961
FBgn0025391	25.9096	0.307418	0.345296	0.890302	0.373304	0.561949
FBgn0025394	1837.1	0.499385	0.093547	5.33834	9.38039e-08	1.286e-06
FBgn0025454	2404.66	0.0179824	0.579004	0.0310574	0.975224	0.987024
FBgn0025455	3889.04	0.653301	0.0908531	7.19075	6.44382e-13	2.13403e-11
FBgn0025456	805.136	-0.277858	0.200406	-1.38648	0.165601	0.323712
FBgn0025457	1477.42	0.0501197	0.159323	0.31458	0.75308	0.863299
FBgn0025463	3845.67	0.0441656	0.136136	0.324424	0.745617	0.859091
FBgn0025469	285.292	-0.163899	0.153231	-1.06962	0.28479	0.469385
FBgn0025519	614.783	0.180392	0.131578	1.37098	0.17038	0.329347
FBgn0025525	219.074	0.270459	0.248756	1.08725	0.276927	0.461115
FBgn0025549	2085.5	0.388568	0.147653	2.63162	0.00849787	0.0328646
FBgn0025558	20.4147	-2.22052	0.42282	-5.25168	1.50717e-07	1.97044e-06
FBgn0025571	2469.82	0.311535	0.10841	2.87367	0.00405733	0.0178156
FBgn0025574	2013.4	0.18538	0.111786	1.65835	0.0972464	0.222833
FBgn0025582	5112.99	-0.127364	0.0714271	-1.78313	0.0745655	0.183042
FBgn0025583	3414.52	-0.474578	0.346948	-1.36787	0.171354	0.330882
FBgn0025592	862.168	-0.258006	0.144242	-1.78871	0.0736619	0.181383
FBgn0025595	226.913	-0.711926	0.40339	-1.76486	0.0775881	0.188193
FBgn0025608	2398.09	0.195546	0.0891958	2.19232	0.0283562	0.0862213
FBgn0025613	1.76656	1.13819	1.20886	0.941543	0.346427	NA
FBgn0025615	1390.69	-0.053652	0.12532	-0.42812	0.668564	0.807175
FBgn0025616	0.96022	1.06496	1.46411	0.727378	0.466994	NA
FBgn0025620	223.141	-0.763904	0.358143	-2.13296	0.032928	0.0969844
FBgn0025621	1396.41	0.10627	0.0880856	1.20645	0.227646	0.402859
FBgn0025624	456.635	-0.45817	0.1934	-2.36902	0.0178352	0.0598595
FBgn0025625	102.623	0.617546	0.40083	1.54067	0.123398	0.2648
FBgn0025626	2307.52	0.300723	0.133189	2.25786	0.0239545	0.0755751
FBgn0025627	19.2007	0.327872	0.356397	0.919965	0.357591	0.545963
FBgn0025629	449.569	-0.261414	0.107338	-2.43542	0.0148744	0.051591
FBgn0025630	419.756	-0.0146858	0.128945	-0.113892	0.909324	0.953751
FBgn0025631	496.344	0.178409	0.29029	0.61459	0.538826	0.711126
FBgn0025632	145.431	0.00449742	0.185553	0.0242379	0.980663	0.989815
FBgn0025633	6367.52	0.703164	0.149816	4.69351	2.68553e-06	2.75957e-05
FBgn0025634	743.94	-0.0322611	0.107606	-0.299808	0.764324	0.869706
FBgn0025635	1431.64	0.0625247	0.153814	0.406495	0.684379	0.81631
FBgn0025637	6130.55	-0.33987	0.0971423	-3.49869	0.000467556	0.00283239
FBgn0025638	2608.84	-0.333992	0.113397	-2.94533	0.00322606	0.0146755
FBgn0025639	5162.87	1.0416	0.124063	8.3957	4.6313e-17	3.10494e-15
FBgn0025640	710.26	-0.223685	0.101638	-2.20081	0.0277494	0.0847881
FBgn0025641	2326.51	0.452773	0.113191	4.00008	6.33219e-05	0.000482937
FBgn0025642	13.1383	-0.765671	0.462683	-1.65485	0.0979548	0.223887
FBgn0025643	96.0958	-0.331368	0.468219	-0.70772	0.479119	0.65919
FBgn0025674	2168.98	0.100133	0.104417	0.958972	0.337573	0.526246
FBgn0025676	691.834	0.199683	0.1101	1.81364	0.069733	0.174
FBgn0025678	3243.22	-0.251215	0.0724205	-3.46884	0.000522714	0.00311842
FBgn0025679	1.35723	0.947994	1.32389	0.716065	0.473951	NA
FBgn0025680	803.193	-0.739635	0.333869	-2.21534	0.0267365	0.082344
FBgn0025681	2223.55	0.443301	0.102391	4.3295	1.49446e-05	0.000128372
FBgn0025682	822.073	-0.362405	0.120338	-3.01156	0.00259907	0.0122071
FBgn0025684	1241.63	-0.0165486	0.122572	-0.135012	0.892602	0.945719
FBgn0025686	6.2754	1.9729	0.930204	2.12093	0.0339277	0.099317
FBgn0025693	479.046	-0.322362	0.171798	-1.8764	0.0605999	0.155954
FBgn0025697	282.509	-0.267913	0.407426	-0.657576	0.510811	0.687858
FBgn0025700	1294.59	-0.381969	0.0792284	-4.82111	1.42763e-06	1.5526e-05
FBgn0025702	263.322	0.0768076	0.177807	0.431972	0.665762	0.805264
FBgn0025709	112.102	-1.35466	0.49665	-2.72758	0.00637999	0.0259357
FBgn0025712	49.7156	-0.680946	0.240971	-2.82584	0.00471564	0.0201902
FBgn0025716	1325.03	0.0496102	0.144675	0.342909	0.731667	0.849277
FBgn0025720	1553.04	-0.0907508	0.116455	-0.779279	0.435815	0.622643
FBgn0025724	2187.17	-0.0949638	0.109558	-0.866794	0.386055	0.575384
FBgn0025725	2047.57	0.116883	0.131054	0.891862	0.372467	0.561208
FBgn0025726	3185.16	0.853367	0.0733956	11.6269	3.00663e-31	1.13993e-28
FBgn0025739	764.518	0.12307	0.227605	0.540719	0.588701	0.748684
FBgn0025740	678.364	1.47534	0.120405	12.2531	1.61638e-34	9.87341e-32
FBgn0025741	6140.29	0.690134	0.112831	6.11652	9.56386e-10	1.87776e-08
FBgn0025742	1045.98	0.112749	0.0864869	1.30366	0.19235	0.358261
FBgn0025743	3175.56	0.434641	0.139286	3.1205	0.00180545	0.00894992
FBgn0025777	2228.12	0.320917	0.128068	2.50584	0.0122162	0.0439951
FBgn0025781	942.533	0.361511	0.137559	2.62805	0.00858767	0.0331536
FBgn0025790	763.548	0.114241	0.0779037	1.46644	0.142529	0.292535
FBgn0025800	3263.99	0.363475	0.0676316	5.37434	7.68636e-08	1.06977e-06
FBgn0025802	910.465	0.699138	0.121708	5.7444	9.22492e-09	1.4982e-07
FBgn0025807	344.386	0.122141	0.166256	0.734656	0.462549	0.646956
FBgn0025808	648.745	0.272783	0.149112	1.82938	0.0673432	0.169985
[truncated: 10,189 more rows]
