# Supplementary material for: Persistent viral infections impact key biological traits in Drosophila melanogaster
Source: PLoS Biol. 2025 Oct 9;23(10):e3003437. doi: 10.1371/journal.pbio.3003437 (PMC12530575; doi:10.1371/journal.pbio.3003437)
Supplement: S4 Data — Underlying data for S2 Fig. (XLSX) [file pbio.3003437.s005.xlsx]

## Sheet: Sheet1
Virus	Tube	Replica	Climbing	Fly	Experiment	Timepoint
Healthy	A	R1	0.9	1	2	1
Healthy	A	R1	1.3	2	2	1
Healthy	A	R1	1.5	3	2	1
Healthy	A	R1	1.5	4	2	1
Healthy	A	R1	2.1	5	2	1
Healthy	A	R1	3	6	2	1
Healthy	A	R1	4	7	2	1
Healthy	A	R1	4.2	8	2	1
Healthy	A	R1	4.3	9	2	1
Healthy	A	R1	4.1	10	2	1
Healthy	A	R1	4.6	11	2	1
Healthy	A	R1	4.7	12	2	1
Healthy	A	R1	4.9	13	2	1
Healthy	A	R1	5.4	14	2	1
Healthy	A	R1	5.5	15	2	1
Healthy	A	R1	5.8	16	2	1
Healthy	A	R1	7.2	17	2	1
Healthy	A	R1	7.2	18	2	1
Healthy	A	R1	4	19	2	1
Healthy	A	R1	4.2	20	2	1
Healthy	A	R2	0.6	1	2	1
Healthy	A	R2	1.5	2	2	1
Healthy	A	R2	1.4	3	2	1
Healthy	A	R2	2	4	2	1
Healthy	A	R2	2.6	5	2	1
Healthy	A	R2	2.7	6	2	1
Healthy	A	R2	2.8	7	2	1
Healthy	A	R2	3.3	8	2	1
Healthy	A	R2	3.6	9	2	1
Healthy	A	R2	3.7	10	2	1
Healthy	A	R2	4	11	2	1
Healthy	A	R2	4.1	12	2	1
Healthy	A	R2	4.6	13	2	1
Healthy	A	R2	4.4	14	2	1
Healthy	A	R2	5	15	2	1
Healthy	A	R2	5.1	16	2	1
Healthy	A	R2	5.1	17	2	1
Healthy	A	R2	5.4	18	2	1
Healthy	A	R2	5.4	19	2	1
Healthy	A	R2	6.7	20	2	1
Healthy	A	R3	0	1	2	1
Healthy	A	R3	0	2	2	1
Healthy	A	R3	1.4	3	2	1
Healthy	A	R3	1.5	4	2	1
Healthy	A	R3	1.8	5	2	1
Healthy	A	R3	2.1	6	2	1
Healthy	A	R3	2.3	7	2	1
Healthy	A	R3	2.7	8	2	1
Healthy	A	R3	2.6	9	2	1
Healthy	A	R3	3.1	10	2	1
Healthy	A	R3	3.4	11	2	1
Healthy	A	R3	3.7	12	2	1
Healthy	A	R3	6.2	13	2	1
Healthy	A	R3	4.2	14	2	1
Healthy	A	R3	5	15	2	1
Healthy	A	R3	4.7	16	2	1
Healthy	A	R3	5.5	17	2	1
Healthy	A	R3	5.4	18	2	1
Healthy	A	R3	5.5	19	2	1
Healthy	A	R3	5.7	20	2	1
Healthy	A	R4	0	1	2	1
Healthy	A	R4	0	2	2	1
Healthy	A	R4	2.7	3	2	1
Healthy	A	R4	2.1	4	2	1
Healthy	A	R4	3.7	5	2	1
Healthy	A	R4	2.5	6	2	1
Healthy	A	R4	3.2	7	2	1
Healthy	A	R4	3.3	8	2	1
Healthy	A	R4	3.2	9	2	1
Healthy	A	R4	3.4	10	2	1
Healthy	A	R4	4.3	11	2	1
Healthy	A	R4	4.3	12	2	1
Healthy	A	R4	4.3	13	2	1
Healthy	A	R4	4.6	14	2	1
Healthy	A	R4	6	15	2	1
Healthy	A	R4	6.5	16	2	1
Healthy	A	R4	6.8	17	2	1
Healthy	A	R4	7.2	18	2	1
Healthy	A	R4	7.2	19	2	1
Healthy	A	R4	4.3	20	2	1
Healthy	A	R5	0.6	1	2	1
Healthy	A	R5	2.1	2	2	1
Healthy	A	R5	2	3	2	1
Healthy	A	R5	3.5	4	2	1
Healthy	A	R5	3.2	5	2	1
Healthy	A	R5	3.3	6	2	1
Healthy	A	R5	4.2	7	2	1
Healthy	A	R5	4.1	8	2	1
Healthy	A	R5	4.5	9	2	1
Healthy	A	R5	4.4	10	2	1
Healthy	A	R5	4.6	11	2	1
Healthy	A	R5	5.9	12	2	1
Healthy	A	R5	5.7	13	2	1
Healthy	A	R5	5.9	14	2	1
Healthy	A	R5	6.2	15	2	1
Healthy	A	R5	6.8	16	2	1
Healthy	A	R5	6.9	17	2	1
Healthy	A	R5	7.2	18	2	1
Healthy	A	R5	4	19	2	1
Healthy	A	R5	3.8	20	2	1
Healthy	A	R6	0.2	1	2	1
Healthy	A	R6	2.2	2	2	1
Healthy	A	R6	3	3	2	1
Healthy	A	R6	3.1	4	2	1
Healthy	A	R6	3.1	5	2	1
Healthy	A	R6	3.4	6	2	1
Healthy	A	R6	3.8	7	2	1
Healthy	A	R6	3.7	8	2	1
Healthy	A	R6	4.5	9	2	1
Healthy	A	R6	4.5	10	2	1
Healthy	A	R6	5	11	2	1
Healthy	A	R6	5	12	2	1
Healthy	A	R6	4.8	13	2	1
Healthy	A	R6	5.7	14	2	1
Healthy	A	R6	5.8	15	2	1
Healthy	A	R6	6	16	2	1
Healthy	A	R6	7	17	2	1
Healthy	A	R6	7.2	18	2	1
Healthy	A	R6	3.8	19	2	1
Healthy	A	R6	4	20	2	1
Healthy	B	R1	0	1	2	1
Healthy	B	R1	1.8	2	2	1
Healthy	B	R1	1.7	3	2	1
Healthy	B	R1	3.5	4	2	1
Healthy	B	R1	4.2	5	2	1
Healthy	B	R1	4.1	6	2	1
Healthy	B	R1	4.3	7	2	1
Healthy	B	R1	4.7	8	2	1
Healthy	B	R1	4.7	9	2	1
Healthy	B	R1	4.8	10	2	1
Healthy	B	R1	5.3	11	2	1
Healthy	B	R1	5.5	12	2	1
Healthy	B	R1	5.8	13	2	1
Healthy	B	R1	5.5	14	2	1
Healthy	B	R1	6.1	15	2	1
Healthy	B	R1	6.2	16	2	1
Healthy	B	R1	6.3	17	2	1
Healthy	B	R1	6.5	18	2	1
Healthy	B	R1	6.6	19	2	1
Healthy	B	R1	7.2	20	2	1
Healthy	B	R2	0	1	2	1
Healthy	B	R2	2.1	2	2	1
Healthy	B	R2	2	3	2	1
Healthy	B	R2	2.3	4	2	1
Healthy	B	R2	2.7	5	2	1
Healthy	B	R2	3.5	6	2	1
Healthy	B	R2	4.1	7	2	1
Healthy	B	R2	3.4	8	2	1
Healthy	B	R2	4.5	9	2	1
Healthy	B	R2	4.8	10	2	1
Healthy	B	R2	4.9	11	2	1
Healthy	B	R2	5.2	12	2	1
Healthy	B	R2	5.5	13	2	1
Healthy	B	R2	5.5	14	2	1
Healthy	B	R2	5.6	15	2	1
Healthy	B	R2	5.9	16	2	1
Healthy	B	R2	5.9	17	2	1
Healthy	B	R2	6.3	18	2	1
Healthy	B	R2	6.9	19	2	1
Healthy	B	R2	5.2	20	2	1
Healthy	B	R3	1	1	2	1
Healthy	B	R3	2.2	2	2	1
Healthy	B	R3	2.5	3	2	1
Healthy	B	R3	3.3	4	2	1
Healthy	B	R3	3.8	5	2	1
Healthy	B	R3	4	6	2	1
Healthy	B	R3	4	7	2	1
Healthy	B	R3	4.3	8	2	1
Healthy	B	R3	4.4	9	2	1
Healthy	B	R3	7.2	10	2	1
Healthy	B	R3	4.3	11	2	1
Healthy	B	R3	4.3	12	2	1
Healthy	B	R3	4.7	13	2	1
Healthy	B	R3	5	14	2	1
Healthy	B	R3	4.5	15	2	1
Healthy	B	R3	5.7	16	2	1
Healthy	B	R3	6	17	2	1
Healthy	B	R3	6.6	18	2	1
Healthy	B	R3	6.7	19	2	1
Healthy	B	R3	7.2	20	2	1
Healthy	B	R4	0	1	2	1
Healthy	B	R4	1	2	2	1
Healthy	B	R4	0.9	3	2	1
Healthy	B	R4	0.8	4	2	1
Healthy	B	R4	1.4	5	2	1
Healthy	B	R4	1.8	6	2	1
Healthy	B	R4	2.2	7	2	1
Healthy	B	R4	3.2	8	2	1
Healthy	B	R4	6	9	2	1
Healthy	B	R4	3.5	10	2	1
Healthy	B	R4	3.4	11	2	1
Healthy	B	R4	3.3	12	2	1
Healthy	B	R4	3.9	13	2	1
Healthy	B	R4	3.7	14	2	1
Healthy	B	R4	4.2	15	2	1
Healthy	B	R4	4.9	16	2	1
Healthy	B	R4	4.9	17	2	1
Healthy	B	R4	5.3	18	2	1
Healthy	B	R4	5.5	19	2	1
Healthy	B	R4	5.8	20	2	1
Healthy	B	R5	0	1	2	1
Healthy	B	R5	0	2	2	1
Healthy	B	R5	0	3	2	1
Healthy	B	R5	1.8	4	2	1
Healthy	B	R5	2.5	5	2	1
Healthy	B	R5	2.8	6	2	1
Healthy	B	R5	3.2	7	2	1
Healthy	B	R5	3.6	8	2	1
Healthy	B	R5	3.8	9	2	1
Healthy	B	R5	3.7	10	2	1
Healthy	B	R5	3.8	11	2	1
Healthy	B	R5	4.5	12	2	1
Healthy	B	R5	5	13	2	1
Healthy	B	R5	5.2	14	2	1
Healthy	B	R5	5.7	15	2	1
Healthy	B	R5	5.8	16	2	1
Healthy	B	R5	6.2	17	2	1
Healthy	B	R5	6.7	18	2	1
Healthy	B	R5	7.2	19	2	1
Healthy	B	R5		20	2	1
Healthy	B	R6	2.5	1	2	1
Healthy	B	R6	3	2	2	1
Healthy	B	R6	3	3	2	1
Healthy	B	R6	3.5	4	2	1
Healthy	B	R6	3.7	5	2	1
Healthy	B	R6	3.8	6	2	1
Healthy	B	R6	4	7	2	1
Healthy	B	R6	4.2	8	2	1
Healthy	B	R6	3.9	9	2	1
Healthy	B	R6	4.4	10	2	1
Healthy	B	R6	5.3	11	2	1
Healthy	B	R6	5.2	12	2	1
Healthy	B	R6	5.3	13	2	1
Healthy	B	R6	5.7	14	2	1
Healthy	B	R6	5.5	15	2	1
Healthy	B	R6	6.2	16	2	1
Healthy	B	R6	5.8	17	2	1
Healthy	B	R6	7.2	18	2	1
Healthy	B	R6	6.7	19	2	1
Healthy	B	R6	6.6	20	2	1
Healthy	C	R1	0	1	2	1
Healthy	C	R1	0	2	2	1
Healthy	C	R1	0.3	3	2	1
Healthy	C	R1	1.5	4	2	1
Healthy	C	R1	2	5	2	1
Healthy	C	R1	3	6	2	1
Healthy	C	R1	3.3	7	2	1
Healthy	C	R1	4.2	8	2	1
Healthy	C	R1	5.2	9	2	1
Healthy	C	R1	5.3	10	2	1
Healthy	C	R1	5.4	11	2	1
Healthy	C	R1	5.5	12	2	1
Healthy	C	R1	6	13	2	1
Healthy	C	R1	5.8	14	2	1
Healthy	C	R1	6.3	15	2	1
Healthy	C	R1	6.8	16	2	1
Healthy	C	R1	7.2	17	2	1
Healthy	C	R1	7.2	18	2	1
Healthy	C	R1	4	19	2	1
Healthy	C	R1	0.1	20	2	1
Healthy	C	R2	1.8	1	2	1
Healthy	C	R2	2.2	2	2	1
Healthy	C	R2	3	3	2	1
Healthy	C	R2	2.4	4	2	1
Healthy	C	R2	3.5	5	2	1
Healthy	C	R2	3.8	6	2	1
Healthy	C	R2	3.8	7	2	1
Healthy	C	R2	4	8	2	1
Healthy	C	R2	4.4	9	2	1
Healthy	C	R2	4.3	10	2	1
Healthy	C	R2	4.5	11	2	1
Healthy	C	R2	4.6	12	2	1
Healthy	C	R2	4.8	13	2	1
Healthy	C	R2	5	14	2	1
Healthy	C	R2	5.4	15	2	1
Healthy	C	R2	5.6	16	2	1
Healthy	C	R2	7.2	17	2	1
Healthy	C	R2	3.6	18	2	1
Healthy	C	R2	3.5	19	2	1
Healthy	C	R2	4.4	20	2	1
Healthy	C	R3	0	1	2	1
Healthy	C	R3	1.2	2	2	1
Healthy	C	R3	2	3	2	1
Healthy	C	R3	1.9	4	2	1
Healthy	C	R3	3.4	5	2	1
Healthy	C	R3	3.5	6	2	1
Healthy	C	R3	3.3	7	2	1
Healthy	C	R3	3.3	8	2	1
Healthy	C	R3	3.8	9	2	1
Healthy	C	R3	4.4	10	2	1
Healthy	C	R3	4.6	11	2	1
Healthy	C	R3	4.5	12	2	1
Healthy	C	R3	4.9	13	2	1
Healthy	C	R3	5.1	14	2	1
Healthy	C	R3	5	15	2	1
Healthy	C	R3	5.6	16	2	1
Healthy	C	R3	5.3	17	2	1
Healthy	C	R3	6	18	2	1
Healthy	C	R3	6.8	19	2	1
Healthy	C	R3	7.2	20	2	1
Healthy	C	R4	1.1	1	2	1
Healthy	C	R4	1.2	2	2	1
Healthy	C	R4	1.6	3	2	1
Healthy	C	R4	2.8	4	2	1
Healthy	C	R4	3.5	5	2	1
Healthy	C	R4	3.6	6	2	1
Healthy	C	R4	3.5	7	2	1
Healthy	C	R4	4.5	8	2	1
Healthy	C	R4	4.5	9	2	1
Healthy	C	R4	4.8	10	2	1
Healthy	C	R4	4.8	11	2	1
Healthy	C	R4	4.9	12	2	1
Healthy	C	R4	5.1	13	2	1
Healthy	C	R4	5.2	14	2	1
Healthy	C	R4	5.9	15	2	1
Healthy	C	R4	5.8	16	2	1
Healthy	C	R4	6.5	17	2	1
Healthy	C	R4	6.3	18	2	1
Healthy	C	R4	6.5	19	2	1
Healthy	C	R4	7.2	20	2	1
Healthy	C	R5	0	1	2	1
Healthy	C	R5	0	2	2	1
Healthy	C	R5	0.7	3	2	1
Healthy	C	R5	2.4	4	2	1
Healthy	C	R5	2.7	5	2	1
Healthy	C	R5	3.1	6	2	1
Healthy	C	R5	4	7	2	1
Healthy	C	R5	4	8	2	1
Healthy	C	R5	4.4	9	2	1
Healthy	C	R5	4.6	10	2	1
Healthy	C	R5	4.7	11	2	1
Healthy	C	R5	5	12	2	1
Healthy	C	R5	5.4	13	2	1
Healthy	C	R5	5.1	14	2	1
Healthy	C	R5	7.2	15	2	1
Healthy	C	R5	7.2	16	2	1
Healthy	C	R5	6.8	17	2	1
Healthy	C	R5	6.9	18	2	1
Healthy	C	R5	3.7	19	2	1
Healthy	C	R5	4	20	2	1
Healthy	C	R6	0	1	2	1
Healthy	C	R6	0	2	2	1
Healthy	C	R6	1.5	3	2	1
Healthy	C	R6	2	4	2	1
Healthy	C	R6	2	5	2	1
Healthy	C	R6	2.7	6	2	1
Healthy	C	R6	3.2	7	2	1
Healthy	C	R6	3.5	8	2	1
Healthy	C	R6	3.6	9	2	1
Healthy	C	R6	3.3	10	2	1
Healthy	C	R6	4.2	11	2	1
Healthy	C	R6	4.6	12	2	1
Healthy	C	R6	4.7	13	2	1
Healthy	C	R6	4.6	14	2	1
Healthy	C	R6	5.3	15	2	1
Healthy	C	R6	5.8	16	2	1
Healthy	C	R6	6	17	2	1
Healthy	C	R6	6.2	18	2	1
Healthy	C	R6	4	19	2	1
Healthy	C	R6	3.7	20	2	1
Healthy	D	R1	0	1	2	1
Healthy	D	R1	0	2	2	1
Healthy	D	R1	0	3	2	1
Healthy	D	R1	0	4	2	1
Healthy	D	R1	0.2	5	2	1
Healthy	D	R1	0	6	2	1
Healthy	D	R1	2	7	2	1
Healthy	D	R1	1.6	8	2	1
Healthy	D	R1	3	9	2	1
Healthy	D	R1	4	10	2	1
Healthy	D	R1	3.8	11	2	1
Healthy	D	R1	4.2	12	2	1
Healthy	D	R1	4.1	13	2	1
Healthy	D	R1	4	14	2	1
Healthy	D	R1	4	15	2	1
Healthy	D	R1	5	16	2	1
Healthy	D	R1	6	17	2	1
Healthy	D	R1	6	18	2	1
Healthy	D	R1	7.1	19	2	1
Healthy	D	R1	7.2	20	2	1
Healthy	D	R2	0	1	2	1
Healthy	D	R2	0	2	2	1
Healthy	D	R2	0	3	2	1
Healthy	D	R2	0.9	4	2	1
Healthy	D	R2	2.8	5	2	1
Healthy	D	R2	2.6	6	2	1
Healthy	D	R2	2.8	7	2	1
Healthy	D	R2	3.1	8	2	1
Healthy	D	R2	3.4	9	2	1
Healthy	D	R2	3.7	10	2	1
Healthy	D	R2	4.2	11	2	1
Healthy	D	R2	4.4	12	2	1
Healthy	D	R2	4.9	13	2	1
Healthy	D	R2	5.2	14	2	1
Healthy	D	R2	5.6	15	2	1
Healthy	D	R2	6.4	16	2	1
Healthy	D	R2	6.3	17	2	1
Healthy	D	R2	6.5	18	2	1
Healthy	D	R2	3	19	2	1
Healthy	D	R2	4	20	2	1
Healthy	D	R3	0	1	2	1
Healthy	D	R3	0	2	2	1
Healthy	D	R3	0.9	3	2	1
Healthy	D	R3	1.2	4	2	1
Healthy	D	R3	1.8	5	2	1
Healthy	D	R3	1.3	6	2	1
Healthy	D	R3	3.5	7	2	1
Healthy	D	R3	4.1	8	2	1
Healthy	D	R3	4.2	9	2	1
Healthy	D	R3	3.7	10	2	1
Healthy	D	R3	4	11	2	1
Healthy	D	R3	4.8	12	2	1
Healthy	D	R3	4.7	13	2	1
Healthy	D	R3	5	14	2	1
Healthy	D	R3	5.4	15	2	1
Healthy	D	R3	6.4	16	2	1
Healthy	D	R3	3.5	17	2	1
Healthy	D	R3		18	2	1
Healthy	D	R3		19	2	1
Healthy	D	R3		20	2	1
Healthy	D	R4	0	1	2	1
Healthy	D	R4	1.6	2	2	1
Healthy	D	R4	1.4	3	2	1
Healthy	D	R4	1.3	4	2	1
Healthy	D	R4	1.8	5	2	1
Healthy	D	R4	2.4	6	2	1
Healthy	D	R4	3.5	7	2	1
Healthy	D	R4	4.2	8	2	1
Healthy	D	R4	4.6	9	2	1
Healthy	D	R4	4.7	10	2	1
Healthy	D	R4	5.6	11	2	1
Healthy	D	R4	6	12	2	1
Healthy	D	R4	6.2	13	2	1
Healthy	D	R4	5.9	14	2	1
Healthy	D	R4	5.6	15	2	1
Healthy	D	R4	5.7	16	2	1
Healthy	D	R4	6.1	17	2	1
Healthy	D	R4	6.2	18	2	1
Healthy	D	R4	6.4	19	2	1
Healthy	D	R4	7.2	20	2	1
Healthy	D	R5	0.2	1	2	1
Healthy	D	R5	0.1	2	2	1
Healthy	D	R5	2	3	2	1
Healthy	D	R5	3.5	4	2	1
Healthy	D	R5	3.7	5	2	1
Healthy	D	R5	4.6	6	2	1
Healthy	D	R5	5.1	7	2	1
Healthy	D	R5	4.4	8	2	1
Healthy	D	R5	5.1	9	2	1
Healthy	D	R5	5.6	10	2	1
Healthy	D	R5	6.3	11	2	1
Healthy	D	R5	6.8	12	2	1
Healthy	D	R5	7.2	13	2	1
Healthy	D	R5	3.5	14	2	1
Healthy	D	R5	3.8	15	2	1
Healthy	D	R5	4.1	16	2	1
Healthy	D	R5	3.6	17	2	1
Healthy	D	R5	3.7	18	2	1
Healthy	D	R5	3.9	19	2	1
Healthy	D	R5	3.8	20	2	1
Healthy	D	R6	0	1	2	1
Healthy	D	R6	0.7	2	2	1
Healthy	D	R6	1.6	3	2	1
Healthy	D	R6	1.9	4	2	1
Healthy	D	R6	1.9	5	2	1
Healthy	D	R6	3	6	2	1
Healthy	D	R6	3.3	7	2	1
Healthy	D	R6	3.3	8	2	1
Healthy	D	R6	3.1	9	2	1
Healthy	D	R6	4	10	2	1
Healthy	D	R6	4	11	2	1
Healthy	D	R6	4.7	12	2	1
Healthy	D	R6	4.7	13	2	1
Healthy	D	R6	4.5	14	2	1
Healthy	D	R6	4.5	15	2	1
Healthy	D	R6	4.6	16	2	1
Healthy	D	R6	7.2	17	2	1
Healthy	D	R6	5	18	2	1
Healthy	D	R6	5.5	19	2	1
Healthy	D	R6	5.8	20	2	1
DAV	A	R1	0	1	2	1
DAV	A	R1	0	2	2	1
DAV	A	R1	0	3	2	1
DAV	A	R1	0.1	4	2	1
DAV	A	R1	0.9	5	2	1
DAV	A	R1	1.8	6	2	1
DAV	A	R1	1.3	7	2	1
DAV	A	R1	1.3	8	2	1
DAV	A	R1	1.7	9	2	1
DAV	A	R1	1.6	10	2	1
DAV	A	R1	1.8	11	2	1
DAV	A	R1	2	12	2	1
DAV	A	R1	2.2	13	2	1
DAV	A	R1	2.4	14	2	1
DAV	A	R1	2.3	15	2	1
DAV	A	R1	2.8	16	2	1
DAV	A	R1	3	17	2	1
DAV	A	R1	3.8	18	2	1
DAV	A	R1	7.1	19	2	1
DAV	A	R1	5.8	20	2	1
DAV	A	R2	0	1	2	1
DAV	A	R2	0.4	2	2	1
DAV	A	R2	0.5	3	2	1
DAV	A	R2	0.5	4	2	1
DAV	A	R2	0.6	5	2	1
DAV	A	R2	1.4	6	2	1
DAV	A	R2	1.1	7	2	1
DAV	A	R2	0.9	8	2	1
DAV	A	R2	1.6	9	2	1
DAV	A	R2	0.7	10	2	1
DAV	A	R2	0.8	11	2	1
DAV	A	R2	1.1	12	2	1
DAV	A	R2	1.2	13	2	1
DAV	A	R2	1.2	14	2	1
DAV	A	R2	1.5	15	2	1
DAV	A	R2	1.7	16	2	1
DAV	A	R2	2	17	2	1
DAV	A	R2	3.7	18	2	1
DAV	A	R2	4	19	2	1
DAV	A	R2	4.4	20	2	1
DAV	A	R3	0	1	2	1
DAV	A	R3	0	2	2	1
DAV	A	R3	0	3	2	1
DAV	A	R3	0.5	4	2	1
DAV	A	R3	1.2	5	2	1
DAV	A	R3	2	6	2	1
DAV	A	R3	2.6	7	2	1
DAV	A	R3	2.6	8	2	1
DAV	A	R3	2.9	9	2	1
DAV	A	R3	3	10	2	1
DAV	A	R3	3.1	11	2	1
DAV	A	R3	3.7	12	2	1
DAV	A	R3	4.1	13	2	1
DAV	A	R3	4	14	2	1
DAV	A	R3	4.4	15	2	1
DAV	A	R3	4.5	16	2	1
DAV	A	R3	4.8	17	2	1
DAV	A	R3	4.7	18	2	1
DAV	A	R3	4.1	19	2	1
DAV	A	R3	5.6	20	2	1
DAV	A	R4	0.3	1	2	1
DAV	A	R4	0.6	2	2	1
DAV	A	R4	0	3	2	1
DAV	A	R4	1	4	2	1
DAV	A	R4	1.3	5	2	1
DAV	A	R4	1.4	6	2	1
DAV	A	R4	3.2	7	2	1
DAV	A	R4	3.2	8	2	1
DAV	A	R4	3.5	9	2	1
DAV	A	R4	3.8	10	2	1
DAV	A	R4	4.2	11	2	1
DAV	A	R4	7.2	12	2	1
DAV	A	R4	4.3	13	2	1
DAV	A	R4	5	14	2	1
DAV	A	R4	4.9	15	2	1
DAV	A	R4	5.1	16	2	1
DAV	A	R4	5.3	17	2	1
DAV	A	R4	5.3	18	2	1
DAV	A	R4	5.4	19	2	1
DAV	A	R4	6.4	20	2	1
DAV	A	R5	0.1	1	2	1
DAV	A	R5	0.9	2	2	1
DAV	A	R5	1.2	3	2	1
DAV	A	R5	1.7	4	2	1
DAV	A	R5	2	5	2	1
DAV	A	R5	3.2	6	2	1
DAV	A	R5	3.5	7	2	1
DAV	A	R5	3.6	8	2	1
DAV	A	R5	3.3	9	2	1
DAV	A	R5	3.4	10	2	1
DAV	A	R5	3.8	11	2	1
DAV	A	R5	4.1	12	2	1
DAV	A	R5	4.4	13	2	1
DAV	A	R5	4.5	14	2	1
DAV	A	R5	4.9	15	2	1
DAV	A	R5	5.3	16	2	1
DAV	A	R5	5.5	17	2	1
DAV	A	R5	5.9	18	2	1
DAV	A	R5	7.2	19	2	1
DAV	A	R5		20	2	1
DAV	A	R6	0	1	2	1
DAV	A	R6	0.5	2	2	1
DAV	A	R6	0.8	3	2	1
DAV	A	R6	0.8	4	2	1
DAV	A	R6	1.7	5	2	1
DAV	A	R6	2.4	6	2	1
DAV	A	R6	2.6	7	2	1
DAV	A	R6	2.6	8	2	1
DAV	A	R6	3	9	2	1
DAV	A	R6	3	10	2	1
DAV	A	R6	3	11	2	1
DAV	A	R6	3.5	12	2	1
DAV	A	R6	3.5	13	2	1
DAV	A	R6	3.2	14	2	1
DAV	A	R6	4	15	2	1
DAV	A	R6	3.7	16	2	1
DAV	A	R6	4.4	17	2	1
DAV	A	R6	4.3	18	2	1
DAV	A	R6	6.2	19	2	1
DAV	A	R6		20	2	1
DAV	B	R1	0	1	2	1
DAV	B	R1	0	2	2	1
DAV	B	R1	0	3	2	1
DAV	B	R1	0	4	2	1
DAV	B	R1	0.9	5	2	1
DAV	B	R1	1.2	6	2	1
DAV	B	R1	1.3	7	2	1
DAV	B	R1	2.3	8	2	1
DAV	B	R1	2.5	9	2	1
DAV	B	R1	1.7	10	2	1
DAV	B	R1	1.7	11	2	1
DAV	B	R1	2.8	12	2	1
DAV	B	R1	4.5	13	2	1
DAV	B	R1	4.5	14	2	1
DAV	B	R1	4.9	15	2	1
DAV	B	R1	4.8	16	2	1
DAV	B	R1	5.3	17	2	1
DAV	B	R1	5.5	18	2	1
DAV	B	R1	6	19	2	1
DAV	B	R1	7	20	2	1
DAV	B	R2	0	1	2	1
DAV	B	R2	0	2	2	1
DAV	B	R2	0	3	2	1
DAV	B	R2	0	4	2	1
DAV	B	R2	0.8	5	2	1
DAV	B	R2	1.1	6	2	1
DAV	B	R2	1.6	7	2	1
DAV	B	R2	1.5	8	2	1
DAV	B	R2	1.4	9	2	1
DAV	B	R2	1.7	10	2	1
DAV	B	R2	1.8	11	2	1
DAV	B	R2	1.9	12	2	1
DAV	B	R2	2.6	13	2	1
DAV	B	R2	2.9	14	2	1
DAV	B	R2	4.2	15	2	1
DAV	B	R2	4.3	16	2	1
DAV	B	R2	4.6	17	2	1
DAV	B	R2	4.6	18	2	1
DAV	B	R2	5.4	19	2	1
DAV	B	R2	3.2	20	2	1
DAV	B	R3	0.2	1	2	1
DAV	B	R3	0.6	2	2	1
DAV	B	R3	1.4	3	2	1
DAV	B	R3	2	4	2	1
DAV	B	R3	1.7	5	2	1
DAV	B	R3	2.5	6	2	1
DAV	B	R3	2.7	7	2	1
DAV	B	R3	2.4	8	2	1
DAV	B	R3	2.5	9	2	1
DAV	B	R3	2.7	10	2	1
DAV	B	R3	3	11	2	1
DAV	B	R3	3	12	2	1
DAV	B	R3	3.5	13	2	1
DAV	B	R3	3.7	14	2	1
DAV	B	R3	4	15	2	1
DAV	B	R3	4	16	2	1
DAV	B	R3	5.7	17	2	1
DAV	B	R3	5.2	18	2	1
DAV	B	R3	6.9	19	2	1
DAV	B	R3	3.1	20	2	1
DAV	B	R4	0.4	1	2	1
DAV	B	R4	1.2	2	2	1
DAV	B	R4	1.4	3	2	1
DAV	B	R4	2.1	4	2	1
DAV	B	R4	2.7	5	2	1
DAV	B	R4	2.8	6	2	1
DAV	B	R4	3.2	7	2	1
DAV	B	R4	3.5	8	2	1
DAV	B	R4	4	9	2	1
DAV	B	R4	4.4	10	2	1
DAV	B	R4	4.7	11	2	1
DAV	B	R4	4.8	12	2	1
DAV	B	R4	4.9	13	2	1
DAV	B	R4	5.1	14	2	1
DAV	B	R4	6	15	2	1
DAV	B	R4	5.9	16	2	1
DAV	B	R4	6.2	17	2	1
DAV	B	R4	6.8	18	2	1
DAV	B	R4	2.3	19	2	1
DAV	B	R4	3.5	20	2	1
DAV	B	R5	0	1	2	1
DAV	B	R5	0	2	2	1
DAV	B	R5	0	3	2	1
DAV	B	R5	0	4	2	1
DAV	B	R5	1.5	5	2	1
DAV	B	R5	1.7	6	2	1
DAV	B	R5	2.1	7	2	1
DAV	B	R5	2	8	2	1
DAV	B	R5	1.8	9	2	1
DAV	B	R5	2.3	10	2	1
DAV	B	R5	2.4	11	2	1
DAV	B	R5	2.7	12	2	1
DAV	B	R5	2.9	13	2	1
DAV	B	R5	3	14	2	1
DAV	B	R5	3.4	15	2	1
DAV	B	R5	3.6	16	2	1
DAV	B	R5	3.7	17	2	1
DAV	B	R5	3.6	18	2	1
DAV	B	R5	5.1	19	2	1
DAV	B	R5	6.3	20	2	1
DAV	B	R6	0	1	2	1
DAV	B	R6	0	2	2	1
DAV	B	R6	0	3	2	1
DAV	B	R6	0	4	2	1
DAV	B	R6	1.2	5	2	1
DAV	B	R6	1.6	6	2	1
DAV	B	R6	2.7	7	2	1
DAV	B	R6	2.8	8	2	1
DAV	B	R6	2.5	9	2	1
DAV	B	R6	6.9	10	2	1
DAV	B	R6	6.6	11	2	1
DAV	B	R6	5.7	12	2	1
DAV	B	R6	5	13	2	1
DAV	B	R6	4	14	2	1
DAV	B	R6	3.8	15	2	1
DAV	B	R6	4	16	2	1
DAV	B	R6	3.5	17	2	1
DAV	B	R6	2.6	18	2	1
DAV	B	R6	2.4	19	2	1
DAV	B	R6	2.2	20	2	1
DAV	C	R1	0	1	2	1
DAV	C	R1	0	2	2	1
DAV	C	R1	0	3	2	1
DAV	C	R1	0	4	2	1
DAV	C	R1	1.7	5	2	1
DAV	C	R1	2	6	2	1
DAV	C	R1	2.2	7	2	1
DAV	C	R1	2.4	8	2	1
DAV	C	R1	2.5	9	2	1
DAV	C	R1	2.5	10	2	1
DAV	C	R1	2.7	11	2	1
DAV	C	R1	2.9	12	2	1
DAV	C	R1	2.8	13	2	1
DAV	C	R1	3.3	14	2	1
DAV	C	R1	3.5	15	2	1
DAV	C	R1	3.6	16	2	1
DAV	C	R1	6	17	2	1
DAV	C	R1	6.9	18	2	1
DAV	C	R1	3.3	19	2	1
DAV	C	R1	3.5	20	2	1
DAV	C	R2	0	1	2	1
DAV	C	R2	0	2	2	1
DAV	C	R2	0	3	2	1
DAV	C	R2	0.5	4	2	1
DAV	C	R2	0.9	5	2	1
DAV	C	R2	1.1	6	2	1
DAV	C	R2	2.2	7	2	1
DAV	C	R2	2.3	8	2	1
DAV	C	R2	2.5	9	2	1
DAV	C	R2	2.5	10	2	1
DAV	C	R2	2.7	11	2	1
DAV	C	R2	2.6	12	2	1
DAV	C	R2	2.4	13	2	1
DAV	C	R2	3	14	2	1
DAV	C	R2	3.1	15	2	1
DAV	C	R2	3.4	16	2	1
DAV	C	R2	3.5	17	2	1
DAV	C	R2	3.3	18	2	1
DAV	C	R2	3.8	19	2	1
DAV	C	R2	4.7	20	2	1
DAV	C	R3	0	1	2	1
DAV	C	R3	0.1	2	2	1
DAV	C	R3	0.1	3	2	1
DAV	C	R3	1.6	4	2	1
DAV	C	R3	1.9	5	2	1
DAV	C	R3	2	6	2	1
DAV	C	R3	2.2	7	2	1
DAV	C	R3	2.7	8	2	1
DAV	C	R3	2.5	9	2	1
DAV	C	R3	2.5	10	2	1
DAV	C	R3	3	11	2	1
DAV	C	R3	2.8	12	2	1
DAV	C	R3	3.1	13	2	1
DAV	C	R3	3.2	14	2	1
DAV	C	R3	3.3	15	2	1
DAV	C	R3	3.2	16	2	1
DAV	C	R3	3.5	17	2	1
DAV	C	R3	5	18	2	1
DAV	C	R3	4.5	19	2	1
DAV	C	R3	5	20	2	1
DAV	C	R4	0	1	2	1
DAV	C	R4	0.3	2	2	1
DAV	C	R4	0.4	3	2	1
DAV	C	R4	0.5	4	2	1
DAV	C	R4	0.8	5	2	1
DAV	C	R4	0.9	6	2	1
DAV	C	R4	1	7	2	1
DAV	C	R4	2.7	8	2	1
DAV	C	R4	2.8	9	2	1
DAV	C	R4	2.9	10	2	1
DAV	C	R4	2.7	11	2	1
DAV	C	R4	2.7	12	2	1
DAV	C	R4	3.1	13	2	1
DAV	C	R4	4.2	14	2	1
DAV	C	R4	4.5	15	2	1
DAV	C	R4	5.8	16	2	1
DAV	C	R4	5.4	17	2	1
DAV	C	R4	6.1	18	2	1
DAV	C	R4	7.2	19	2	1
DAV	C	R4	2.7	20	2	1
DAV	C	R5	0	1	2	1
DAV	C	R5	0	2	2	1
DAV	C	R5	1	3	2	1
DAV	C	R5	1.5	4	2	1
DAV	C	R5	2.8	5	2	1
DAV	C	R5	3.2	6	2	1
DAV	C	R5	3.4	7	2	1
DAV	C	R5	3.5	8	2	1
DAV	C	R5	3.7	9	2	1
DAV	C	R5	3.8	10	2	1
DAV	C	R5	3.9	11	2	1
DAV	C	R5	3.7	12	2	1
DAV	C	R5	4.1	13	2	1
DAV	C	R5	4.2	14	2	1
DAV	C	R5	4.2	15	2	1
DAV	C	R5	4.2	16	2	1
DAV	C	R5	4.5	17	2	1
DAV	C	R5	4.6	18	2	1
DAV	C	R5	3.5	19	2	1
DAV	C	R5	3.3	20	2	1
DAV	C	R6	0	1	2	1
DAV	C	R6	0	2	2	1
DAV	C	R6	1	3	2	1
DAV	C	R6	1.8	4	2	1
DAV	C	R6	1.9	5	2	1
DAV	C	R6	1.8	6	2	1
DAV	C	R6	1.7	7	2	1
DAV	C	R6	2.4	8	2	1
DAV	C	R6	2.6	9	2	1
DAV	C	R6	3.2	10	2	1
DAV	C	R6	3.5	11	2	1
DAV	C	R6	4	12	2	1
DAV	C	R6	3.9	13	2	1
DAV	C	R6	3.5	14	2	1
DAV	C	R6	4.4	15	2	1
DAV	C	R6	4.8	16	2	1
DAV	C	R6	5	17	2	1
DAV	C	R6	4.7	18	2	1
DAV	C	R6	6	19	2	1
DAV	C	R6		20	2	1
DAV	D	R1	0	1	2	1
DAV	D	R1	0.6	2	2	1
DAV	D	R1	0.7	3	2	1
DAV	D	R1	0.8	4	2	1
DAV	D	R1	1.1	5	2	1
DAV	D	R1	1.2	6	2	1
DAV	D	R1	1.2	7	2	1
DAV	D	R1	2.8	8	2	1
DAV	D	R1	2.8	9	2	1
DAV	D	R1	3.5	10	2	1
DAV	D	R1	4.1	11	2	1
DAV	D	R1	4.1	12	2	1
DAV	D	R1	3.9	13	2	1
DAV	D	R1	4.9	14	2	1
DAV	D	R1	5.4	15	2	1
DAV	D	R1	6.1	16	2	1
DAV	D	R1	6.4	17	2	1
DAV	D	R1	7.2	18	2	1
DAV	D	R1	3	19	2	1
DAV	D	R1	4	20	2	1
DAV	D	R2	0.6	1	2	1
DAV	D	R2	0.8	2	2	1
DAV	D	R2	1.2	3	2	1
DAV	D	R2	1.2	4	2	1
DAV	D	R2	1.1	5	2	1
DAV	D	R2	2.2	6	2	1
DAV	D	R2	2.1	7	2	1
DAV	D	R2	3.3	8	2	1
DAV	D	R2	3.5	9	2	1
DAV	D	R2	3.8	10	2	1
DAV	D	R2	3.6	11	2	1
DAV	D	R2	0	12	2	1
DAV	D	R2	5	13	2	1
DAV	D	R2	5.2	14	2	1
DAV	D	R2	5	15	2	1
DAV	D	R2	4	16	2	1
DAV	D	R2	3.9	17	2	1
DAV	D	R2	3.5	18	2	1
DAV	D	R2	3.8	19	2	1
DAV	D	R2	3.7	20	2	1
DAV	D	R3	0	1	2	1
DAV	D	R3	0.3	2	2	1
DAV	D	R3	0.1	3	2	1
DAV	D	R3	0.3	4	2	1
DAV	D	R3	1.4	5	2	1
DAV	D	R3	1.4	6	2	1
DAV	D	R3	2.7	7	2	1
DAV	D	R3	2.8	8	2	1
DAV	D	R3	3	9	2	1
DAV	D	R3	3	10	2	1
DAV	D	R3	3.3	11	2	1
DAV	D	R3	3.4	12	2	1
DAV	D	R3	4	13	2	1
DAV	D	R3	4.7	14	2	1
DAV	D	R3	4.8	15	2	1
DAV	D	R3	5.1	16	2	1
DAV	D	R3	5.8	17	2	1
DAV	D	R3	6.6	18	2	1
DAV	D	R3	3.5	19	2	1
DAV	D	R3	3.2	20	2	1
DAV	D	R4	0	1	2	1
DAV	D	R4	0	2	2	1
DAV	D	R4	2.2	3	2	1
DAV	D	R4	2.5	4	2	1
DAV	D	R4	2.7	5	2	1
DAV	D	R4	4.2	6	2	1
DAV	D	R4	4.2	7	2	1
DAV	D	R4	4.1	8	2	1
DAV	D	R4	4.5	9	2	1
DAV	D	R4	4.7	10	2	1
DAV	D	R4	4.4	11	2	1
DAV	D	R4	4.8	12	2	1
DAV	D	R4	5	13	2	1
DAV	D	R4	5	14	2	1
DAV	D	R4	4.9	15	2	1
DAV	D	R4	6	16	2	1
DAV	D	R4	6.4	17	2	1
DAV	D	R4	7.2	18	2	1
DAV	D	R4	6.7	19	2	1
DAV	D	R4	7.2	20	2	1
DAV	D	R5	0.7	1	2	1
DAV	D	R5	0.8	2	2	1
DAV	D	R5	1.2	3	2	1
DAV	D	R5	2	4	2	1
DAV	D	R5	2.2	5	2	1
DAV	D	R5	1.8	6	2	1
DAV	D	R5	2.9	7	2	1
DAV	D	R5	3.3	8	2	1
DAV	D	R5	3.4	9	2	1
DAV	D	R5	4	10	2	1
DAV	D	R5	4.1	11	2	1
DAV	D	R5	4.2	12	2	1
DAV	D	R5	4.2	13	2	1
DAV	D	R5	4.4	14	2	1
DAV	D	R5	4.4	15	2	1
DAV	D	R5	4.9	16	2	1
DAV	D	R5	6.5	17	2	1
DAV	D	R5	7.2	18	2	1
DAV	D	R5		19	2	1
DAV	D	R5		20	2	1
DAV	D	R6	0	1	2	1
DAV	D	R6	0	2	2	1
DAV	D	R6	0	3	2	1
DAV	D	R6	1.2	4	2	1
DAV	D	R6	1.3	5	2	1
DAV	D	R6	1.4	6	2	1
DAV	D	R6	1.6	7	2	1
DAV	D	R6	2	8	2	1
DAV	D	R6	2.4	9	2	1
DAV	D	R6	2.3	10	2	1
DAV	D	R6	2.2	11	2	1
DAV	D	R6	2.4	12	2	1
DAV	D	R6	2.9	13	2	1
DAV	D	R6	3.2	14	2	1
DAV	D	R6	3.2	15	2	1
DAV	D	R6	3.7	16	2	1
DAV	D	R6	5.6	17	2	1
DAV	D	R6	6.4	18	2	1
DAV	D	R6		19	2	1
DAV	D	R6		20	2	1
Bloomfield	A	R1	0	1	2	1
Bloomfield	A	R1	1.2	2	2	1
Bloomfield	A	R1	1.8	3	2	1
Bloomfield	A	R1	1.5	4	2	1
Bloomfield	A	R1	1.6	5	2	1
Bloomfield	A	R1	2.3	6	2	1
Bloomfield	A	R1	2.7	7	2	1
Bloomfield	A	R1	2.9	8	2	1
Bloomfield	A	R1	3.2	9	2	1
Bloomfield	A	R1	3.5	10	2	1
Bloomfield	A	R1	3.5	11	2	1
Bloomfield	A	R1	3.7	12	2	1
Bloomfield	A	R1	4	13	2	1
Bloomfield	A	R1	4.1	14	2	1
Bloomfield	A	R1	5.1	15	2	1
Bloomfield	A	R1	5.6	16	2	1
Bloomfield	A	R1	6	17	2	1
Bloomfield	A	R1	7.2	18	2	1
Bloomfield	A	R1	4.8	19	2	1
Bloomfield	A	R1	4.3	20	2	1
Bloomfield	A	R2	0	1	2	1
Bloomfield	A	R2	0.3	2	2	1
Bloomfield	A	R2	0.9	3	2	1
Bloomfield	A	R2	1	4	2	1
Bloomfield	A	R2	0.8	5	2	1
Bloomfield	A	R2	0.9	6	2	1
Bloomfield	A	R2	1.4	7	2	1
Bloomfield	A	R2	2	8	2	1
Bloomfield	A	R2	2.3	9	2	1
Bloomfield	A	R2	2.6	10	2	1
Bloomfield	A	R2	2.7	11	2	1
Bloomfield	A	R2	2.8	12	2	1
Bloomfield	A	R2	2.7	13	2	1
Bloomfield	A	R2	2.7	14	2	1
Bloomfield	A	R2	2.7	15	2	1
Bloomfield	A	R2	4.5	16	2	1
Bloomfield	A	R2	4.7	17	2	1
Bloomfield	A	R2	4	18	2	1
Bloomfield	A	R2	5.9	19	2	1
Bloomfield	A	R2	6.1	20	2	1
Bloomfield	A	R3	0	1	2	1
Bloomfield	A	R3	0	2	2	1
Bloomfield	A	R3	1.3	3	2	1
Bloomfield	A	R3	1	4	2	1
Bloomfield	A	R3	1.6	5	2	1
Bloomfield	A	R3	2.2	6	2	1
Bloomfield	A	R3	2.5	7	2	1
Bloomfield	A	R3	3	8	2	1
Bloomfield	A	R3	3.4	9	2	1
Bloomfield	A	R3	3.8	10	2	1
Bloomfield	A	R3	4.4	11	2	1
Bloomfield	A	R3	4.1	12	2	1
Bloomfield	A	R3	3.6	13	2	1
Bloomfield	A	R3	5.3	14	2	1
Bloomfield	A	R3	5.7	15	2	1
Bloomfield	A	R3	4.7	16	2	1
Bloomfield	A	R3	1.5	17	2	1
Bloomfield	A	R3	1.7	18	2	1
Bloomfield	A	R3	7.2	19	2	1
Bloomfield	A	R3	3.7	20	2	1
Bloomfield	A	R4	0	1	2	1
Bloomfield	A	R4	0	2	2	1
Bloomfield	A	R4	0.5	3	2	1
Bloomfield	A	R4	1.2	4	2	1
Bloomfield	A	R4	2.2	5	2	1
Bloomfield	A	R4	2.2	6	2	1
Bloomfield	A	R4	2	7	2	1
Bloomfield	A	R4	1.7	8	2	1
Bloomfield	A	R4	2.4	9	2	1
Bloomfield	A	R4	2.3	10	2	1
Bloomfield	A	R4	2.9	11	2	1
Bloomfield	A	R4	3.2	12	2	1
Bloomfield	A	R4	3.9	13	2	1
Bloomfield	A	R4	3.9	14	2	1
Bloomfield	A	R4	3.8	15	2	1
Bloomfield	A	R4	4.9	16	2	1
Bloomfield	A	R4	5.8	17	2	1
Bloomfield	A	R4	6	18	2	1
Bloomfield	A	R4	6.4	19	2	1
Bloomfield	A	R4	3.7	20	2	1
Bloomfield	A	R5	0	1	2	1
Bloomfield	A	R5	0.5	2	2	1
Bloomfield	A	R5	1.6	3	2	1
Bloomfield	A	R5	1.6	4	2	1
Bloomfield	A	R5	2.3	5	2	1
Bloomfield	A	R5	2.3	6	2	1
Bloomfield	A	R5	3	7	2	1
Bloomfield	A	R5	2.9	8	2	1
Bloomfield	A	R5	3.5	9	2	1
Bloomfield	A	R5	4	10	2	1
Bloomfield	A	R5	4.1	11	2	1
Bloomfield	A	R5	4.2	12	2	1
Bloomfield	A	R5	4.5	13	2	1
Bloomfield	A	R5	4.9	14	2	1
Bloomfield	A	R5	5.5	15	2	1
Bloomfield	A	R5	5.6	16	2	1
Bloomfield	A	R5	6.2	17	2	1
Bloomfield	A	R5	6.4	18	2	1
Bloomfield	A	R5	7	19	2	1
Bloomfield	A	R5		20	2	1
Bloomfield	A	R6	1	1	2	1
Bloomfield	A	R6	1.3	2	2	1
Bloomfield	A	R6	1.4	3	2	1
Bloomfield	A	R6	2.3	4	2	1
Bloomfield	A	R6	2.2	5	2	1
Bloomfield	A	R6	2.5	6	2	1
Bloomfield	A	R6	2.7	7	2	1
Bloomfield	A	R6	2.8	8	2	1
Bloomfield	A	R6	3.1	9	2	1
Bloomfield	A	R6	3.4	10	2	1
Bloomfield	A	R6	3.5	11	2	1
Bloomfield	A	R6	4.5	12	2	1
Bloomfield	A	R6	4.4	13	2	1
Bloomfield	A	R6	4.8	14	2	1
Bloomfield	A	R6	5	15	2	1
Bloomfield	A	R6	4.8	16	2	1
Bloomfield	A	R6	6	17	2	1
Bloomfield	A	R6	3.7	18	2	1
Bloomfield	A	R6		19	2	1
Bloomfield	A	R6		20	2	1
Bloomfield	B	R1	0	1	2	1
Bloomfield	B	R1	0	2	2	1
Bloomfield	B	R1	1.8	3	2	1
Bloomfield	B	R1	2	4	2	1
Bloomfield	B	R1	2.4	5	2	1
Bloomfield	B	R1	2.1	6	2	1
Bloomfield	B	R1	2	7	2	1
Bloomfield	B	R1	2.8	8	2	1
Bloomfield	B	R1	2.8	9	2	1
Bloomfield	B	R1	3.2	10	2	1
Bloomfield	B	R1	3.2	11	2	1
Bloomfield	B	R1	3.5	12	2	1
Bloomfield	B	R1	3.6	13	2	1
Bloomfield	B	R1	6.8	14	2	1
Bloomfield	B	R1	3.8	15	2	1
Bloomfield	B	R1	4	16	2	1
Bloomfield	B	R1	4.7	17	2	1
Bloomfield	B	R1	5.1	18	2	1
Bloomfield	B	R1	6.2	19	2	1
Bloomfield	B	R1	6.5	20	2	1
Bloomfield	B	R2	0	1	2	1
Bloomfield	B	R2	0	2	2	1
Bloomfield	B	R2	0	3	2	1
Bloomfield	B	R2	0	4	2	1
Bloomfield	B	R2	0	5	2	1
Bloomfield	B	R2	1.4	6	2	1
Bloomfield	B	R2	2	7	2	1
Bloomfield	B	R2	2.2	8	2	1
Bloomfield	B	R2	2.3	9	2	1
Bloomfield	B	R2	2.3	10	2	1
Bloomfield	B	R2	2.5	11	2	1
Bloomfield	B	R2	2.5	12	2	1
Bloomfield	B	R2	2.5	13	2	1
Bloomfield	B	R2	2.9	14	2	1
Bloomfield	B	R2	3.3	15	2	1
Bloomfield	B	R2	3.2	16	2	1
Bloomfield	B	R2	4.1	17	2	1
Bloomfield	B	R2	5.1	18	2	1
Bloomfield	B	R2	5.7	19	2	1
Bloomfield	B	R2	7.1	20	2	1
Bloomfield	B	R3	0	1	2	1
Bloomfield	B	R3	0	2	2	1
Bloomfield	B	R3	0.2	3	2	1
Bloomfield	B	R3	0.5	4	2	1
Bloomfield	B	R3	1	5	2	1
Bloomfield	B	R3	0.8	6	2	1
Bloomfield	B	R3	1.7	7	2	1
Bloomfield	B	R3	2.6	8	2	1
Bloomfield	B	R3	2.5	9	2	1
Bloomfield	B	R3	2.8	10	2	1
Bloomfield	B	R3	3.1	11	2	1
Bloomfield	B	R3	3.2	12	2	1
Bloomfield	B	R3	3.6	13	2	1
Bloomfield	B	R3	3.7	14	2	1
Bloomfield	B	R3	3.8	15	2	1
Bloomfield	B	R3	4.7	16	2	1
Bloomfield	B	R3	4.6	17	2	1
Bloomfield	B	R3	4.4	18	2	1
Bloomfield	B	R3	4.8	19	2	1
Bloomfield	B	R3	5.5	20	2	1
Bloomfield	B	R4	0	1	2	1
Bloomfield	B	R4	0.4	2	2	1
Bloomfield	B	R4	1.7	3	2	1
Bloomfield	B	R4	1.7	4	2	1
Bloomfield	B	R4	1.1	5	2	1
Bloomfield	B	R4	2.7	6	2	1
Bloomfield	B	R4	2.7	7	2	1
Bloomfield	B	R4	3.3	8	2	1
Bloomfield	B	R4	3.7	9	2	1
Bloomfield	B	R4	3.6	10	2	1
Bloomfield	B	R4	4.7	11	2	1
Bloomfield	B	R4	5	12	2	1
Bloomfield	B	R4	5.4	13	2	1
Bloomfield	B	R4	5.6	14	2	1
Bloomfield	B	R4	5.8	15	2	1
Bloomfield	B	R4	5.9	16	2	1
Bloomfield	B	R4	5.9	17	2	1
Bloomfield	B	R4	5.7	18	2	1
Bloomfield	B	R4	6.3	19	2	1
Bloomfield	B	R4	6.5	20	2	1
Bloomfield	B	R5	0	1	2	1
Bloomfield	B	R5	0	2	2	1
Bloomfield	B	R5	0.4	3	2	1
Bloomfield	B	R5	1.2	4	2	1
Bloomfield	B	R5	1.5	5	2	1
Bloomfield	B	R5	1.7	6	2	1
Bloomfield	B	R5	2	7	2	1
Bloomfield	B	R5	2.4	8	2	1
Bloomfield	B	R5	2.6	9	2	1
Bloomfield	B	R5	2.7	10	2	1
Bloomfield	B	R5	2.8	11	2	1
Bloomfield	B	R5	4.3	12	2	1
Bloomfield	B	R5	4.6	13	2	1
Bloomfield	B	R5	5.2	14	2	1
Bloomfield	B	R5	6	15	2	1
Bloomfield	B	R5	3.8	16	2	1
Bloomfield	B	R5	3.4	17	2	1
Bloomfield	B	R5	3.1	18	2	1
Bloomfield	B	R5		19	2	1
Bloomfield	B	R5		20	2	1
Bloomfield	B	R6	0	1	2	1
Bloomfield	B	R6	0	2	2	1
Bloomfield	B	R6	0.9	3	2	1
Bloomfield	B	R6	1.2	4	2	1
Bloomfield	B	R6	1.5	5	2	1
Bloomfield	B	R6	1.8	6	2	1
Bloomfield	B	R6	2.3	7	2	1
Bloomfield	B	R6	2.5	8	2	1
Bloomfield	B	R6	2.8	9	2	1
Bloomfield	B	R6	3	10	2	1
Bloomfield	B	R6	3.3	11	2	1
Bloomfield	B	R6	3.4	12	2	1
Bloomfield	B	R6	3.5	13	2	1
Bloomfield	B	R6	3.2	14	2	1
Bloomfield	B	R6	4.2	15	2	1
Bloomfield	B	R6	4.3	16	2	1
Bloomfield	B	R6	4.6	17	2	1
Bloomfield	B	R6	4.7	18	2	1
Bloomfield	B	R6	5.9	19	2	1
Bloomfield	B	R6	7.2	20	2	1
Bloomfield	C	R1	0	1	2	1
Bloomfield	C	R1	0	2	2	1
Bloomfield	C	R1	0	3	2	1
Bloomfield	C	R1	0	4	2	1
Bloomfield	C	R1	0.4	5	2	1
Bloomfield	C	R1	1.6	6	2	1
Bloomfield	C	R1	1.7	7	2	1
Bloomfield	C	R1	2	8	2	1
Bloomfield	C	R1	2	9	2	1
Bloomfield	C	R1	2.2	10	2	1
Bloomfield	C	R1	2.4	11	2	1
Bloomfield	C	R1	2.4	12	2	1
Bloomfield	C	R1	2.1	13	2	1
Bloomfield	C	R1	2.4	14	2	1
Bloomfield	C	R1	2.3	15	2	1
Bloomfield	C	R1	3.2	16	2	1
Bloomfield	C	R1	3.6	17	2	1
Bloomfield	C	R1	7.2	18	2	1
Bloomfield	C	R1	7.1	19	2	1
Bloomfield	C	R1		20	2	1
Bloomfield	C	R2	0	1	2	1
Bloomfield	C	R2	0	2	2	1
Bloomfield	C	R2	0	3	2	1
Bloomfield	C	R2	0	4	2	1
Bloomfield	C	R2	0	5	2	1
Bloomfield	C	R2	0	6	2	1
Bloomfield	C	R2	1	7	2	1
Bloomfield	C	R2	0.6	8	2	1
Bloomfield	C	R2	1.2	9	2	1
Bloomfield	C	R2	1.4	10	2	1
Bloomfield	C	R2	1.5	11	2	1
Bloomfield	C	R2	1.8	12	2	1
Bloomfield	C	R2	1.9	13	2	1
Bloomfield	C	R2	2.4	14	2	1
Bloomfield	C	R2	2.5	15	2	1
Bloomfield	C	R2	3	16	2	1
Bloomfield	C	R2	5.2	17	2	1
Bloomfield	C	R2	5.5	18	2	1
Bloomfield	C	R2	7.2	19	2	1
Bloomfield	C	R2	3.9	20	2	1
Bloomfield	C	R3	0	1	2	1
Bloomfield	C	R3	0	2	2	1
Bloomfield	C	R3	0.4	3	2	1
Bloomfield	C	R3	1.1	4	2	1
Bloomfield	C	R3	0.8	5	2	1
Bloomfield	C	R3	1	6	2	1
Bloomfield	C	R3	1.8	7	2	1
Bloomfield	C	R3	1.7	8	2	1
Bloomfield	C	R3	2.2	9	2	1
Bloomfield	C	R3	2.2	10	2	1
Bloomfield	C	R3	2.5	11	2	1
Bloomfield	C	R3	2.6	12	2	1
Bloomfield	C	R3	3	13	2	1
Bloomfield	C	R3	3.1	14	2	1
Bloomfield	C	R3	3.4	15	2	1
Bloomfield	C	R3	4	16	2	1
Bloomfield	C	R3	4.8	17	2	1
Bloomfield	C	R3	4.9	18	2	1
Bloomfield	C	R3	3.5	19	2	1
Bloomfield	C	R3		20	2	1
Bloomfield	C	R4	0	1	2	1
Bloomfield	C	R4	0	2	2	1
Bloomfield	C	R4	0.6	3	2	1
Bloomfield	C	R4	0.6	4	2	1
Bloomfield	C	R4	0.5	5	2	1
Bloomfield	C	R4	0.4	6	2	1
Bloomfield	C	R4	1.8	7	2	1
Bloomfield	C	R4	2.6	8	2	1
Bloomfield	C	R4	3	9	2	1
Bloomfield	C	R4	3	10	2	1
Bloomfield	C	R4	3.2	11	2	1
Bloomfield	C	R4	3.5	12	2	1
Bloomfield	C	R4	4.1	13	2	1
Bloomfield	C	R4	4.5	14	2	1
Bloomfield	C	R4	4.5	15	2	1
Bloomfield	C	R4	4.4	16	2	1
Bloomfield	C	R4	3.5	17	2	1
Bloomfield	C	R4	4.6	18	2	1
Bloomfield	C	R4	6.3	19	2	1
Bloomfield	C	R4	3.9	20	2	1
Bloomfield	C	R5	0	1	2	1
Bloomfield	C	R5	0	2	2	1
Bloomfield	C	R5	0	3	2	1
Bloomfield	C	R5	0	4	2	1
Bloomfield	C	R5	0	5	2	1
Bloomfield	C	R5	1.1	6	2	1
Bloomfield	C	R5	1.3	7	2	1
Bloomfield	C	R5	2	8	2	1
Bloomfield	C	R5	1.9	9	2	1
Bloomfield	C	R5	1.8	10	2	1
Bloomfield	C	R5	2.7	11	2	1
Bloomfield	C	R5	3.2	12	2	1
Bloomfield	C	R5	3.2	13	2	1
Bloomfield	C	R5	3.3	14	2	1
Bloomfield	C	R5	3.7	15	2	1
Bloomfield	C	R5	3.7	16	2	1
Bloomfield	C	R5	3.9	17	2	1
Bloomfield	C	R5	4.1	18	2	1
Bloomfield	C	R5	4.6	19	2	1
Bloomfield	C	R5	3.6	20	2	1
Bloomfield	C	R6	0	1	2	1
Bloomfield	C	R6	0.6	2	2	1
Bloomfield	C	R6	0.9	3	2	1
Bloomfield	C	R6	1.3	4	2	1
Bloomfield	C	R6	1.4	5	2	1
Bloomfield	C	R6	1	6	2	1
Bloomfield	C	R6	2	7	2	1
Bloomfield	C	R6	2.2	8	2	1
Bloomfield	C	R6	3	9	2	1
Bloomfield	C	R6	3.2	10	2	1
Bloomfield	C	R6	3.7	11	2	1
Bloomfield	C	R6	3.7	12	2	1
Bloomfield	C	R6	3.5	13	2	1
Bloomfield	C	R6	3.6	14	2	1
Bloomfield	C	R6	3.7	15	2	1
Bloomfield	C	R6	4.3	16	2	1
Bloomfield	C	R6	4.3	17	2	1
Bloomfield	C	R6	4.6	18	2	1
Bloomfield	C	R6	5.1	19	2	1
Bloomfield	C	R6	5.6	20	2	1
Bloomfield	D	R1	0	1	2	1
Bloomfield	D	R1	0.2	2	2	1
Bloomfield	D	R1	0.4	3	2	1
Bloomfield	D	R1	0.7	4	2	1
Bloomfield	D	R1	1.1	5	2	1
Bloomfield	D	R1	1.4	6	2	1
Bloomfield	D	R1	1.6	7	2	1
Bloomfield	D	R1	2.2	8	2	1
Bloomfield	D	R1	2.3	9	2	1
Bloomfield	D	R1	2.2	10	2	1
Bloomfield	D	R1	2.5	11	2	1
Bloomfield	D	R1	2.6	12	2	1
Bloomfield	D	R1	3.5	13	2	1
Bloomfield	D	R1	3.5	14	2	1
Bloomfield	D	R1	4.9	15	2	1
Bloomfield	D	R1	4.7	16	2	1
Bloomfield	D	R1	5.4	17	2	1
Bloomfield	D	R1	6.8	18	2	1
Bloomfield	D	R1	3.6	19	2	1
Bloomfield	D	R1		20	2	1
Bloomfield	D	R2	0	1	2	1
Bloomfield	D	R2	0	2	2	1
Bloomfield	D	R2	0	3	2	1
Bloomfield	D	R2	0	4	2	1
Bloomfield	D	R2	0	5	2	1
Bloomfield	D	R2	0	6	2	1
Bloomfield	D	R2	1.1	7	2	1
Bloomfield	D	R2	1.2	8	2	1
Bloomfield	D	R2	1.6	9	2	1
Bloomfield	D	R2	1.8	10	2	1
Bloomfield	D	R2	2.1	11	2	1
Bloomfield	D	R2	2.2	12	2	1
Bloomfield	D	R2	2.6	13	2	1
Bloomfield	D	R2	2.8	14	2	1
Bloomfield	D	R2	2.7	15	2	1
Bloomfield	D	R2	4	16	2	1
Bloomfield	D	R2	3.9	17	2	1
Bloomfield	D	R2	4.7	18	2	1
Bloomfield	D	R2	3.4	19	2	1
Bloomfield	D	R2		20	2	1
Bloomfield	D	R3	0	1	2	1
Bloomfield	D	R3	0	2	2	1
Bloomfield	D	R3	0	3	2	1
Bloomfield	D	R3	0.8	4	2	1
Bloomfield	D	R3	0.9	5	2	1
Bloomfield	D	R3	0.7	6	2	1
Bloomfield	D	R3	1.4	7	2	1
Bloomfield	D	R3	1.4	8	2	1
Bloomfield	D	R3	1.7	9	2	1
Bloomfield	D	R3	1.8	10	2	1
Bloomfield	D	R3	2.1	11	2	1
Bloomfield	D	R3	2.5	12	2	1
Bloomfield	D	R3	2.4	13	2	1
Bloomfield	D	R3	2.7	14	2	1
Bloomfield	D	R3	3	15	2	1
Bloomfield	D	R3	4	16	2	1
Bloomfield	D	R3	3.8	17	2	1
Bloomfield	D	R3	3.7	18	2	1
Bloomfield	D	R3	4.4	19	2	1
Bloomfield	D	R3	6.2	20	2	1
Bloomfield	D	R4	0	1	2	1
Bloomfield	D	R4	0	2	2	1
Bloomfield	D	R4	0	3	2	1
Bloomfield	D	R4	0	4	2	1
Bloomfield	D	R4	0.3	5	2	1
Bloomfield	D	R4	0.6	6	2	1
Bloomfield	D	R4	0.9	7	2	1
Bloomfield	D	R4	1.5	8	2	1
Bloomfield	D	R4	2.7	9	2	1
Bloomfield	D	R4	2.7	10	2	1
Bloomfield	D	R4	2.5	11	2	1
Bloomfield	D	R4	3	12	2	1
Bloomfield	D	R4	3.1	13	2	1
Bloomfield	D	R4	3.6	14	2	1
Bloomfield	D	R4	3.9	15	2	1
Bloomfield	D	R4	3.8	16	2	1
Bloomfield	D	R4	4	17	2	1
Bloomfield	D	R4	4.1	18	2	1
Bloomfield	D	R4	5.3	19	2	1
Bloomfield	D	R4	6.4	20	2	1
Bloomfield	D	R5	0	1	2	1
Bloomfield	D	R5	0	2	2	1
Bloomfield	D	R5	0	3	2	1
Bloomfield	D	R5	0.4	4	2	1
Bloomfield	D	R5	0.9	5	2	1
Bloomfield	D	R5	1	6	2	1
Bloomfield	D	R5	1.3	7	2	1
Bloomfield	D	R5	1.6	8	2	1
Bloomfield	D	R5	2.1	9	2	1
Bloomfield	D	R5	2.2	10	2	1
Bloomfield	D	R5	2.3	11	2	1
Bloomfield	D	R5	2.8	12	2	1
Bloomfield	D	R5	3.3	13	2	1
Bloomfield	D	R5	3.2	14	2	1
Bloomfield	D	R5	3.2	15	2	1
Bloomfield	D	R5	3.8	16	2	1
Bloomfield	D	R5	4.8	17	2	1
Bloomfield	D	R5	4.7	18	2	1
Bloomfield	D	R5	5.5	19	2	1
Bloomfield	D	R5	4.3	20	2	1
Bloomfield	D	R6	0	1	2	1
Bloomfield	D	R6	0	2	2	1
Bloomfield	D	R6	1	3	2	1
Bloomfield	D	R6	1	4	2	1
Bloomfield	D	R6	0.7	5	2	1
Bloomfield	D	R6	1.3	6	2	1
Bloomfield	D	R6	2.2	7	2	1
Bloomfield	D	R6	3.2	8	2	1
Bloomfield	D	R6	3.1	9	2	1
Bloomfield	D	R6	3.2	10	2	1
Bloomfield	D	R6	3.9	11	2	1
Bloomfield	D	R6	5.1	12	2	1
Bloomfield	D	R6	4.8	13	2	1
Bloomfield	D	R6	3.8	14	2	1
Bloomfield	D	R6	3.8	15	2	1
Bloomfield	D	R6	5.2	16	2	1
Bloomfield	D	R6	5.5	17	2	1
Bloomfield	D	R6	7.2	18	2	1
Bloomfield	D	R6	3.6	19	2	1
Bloomfield	D	R6	4	20	2	1
DCV	A	R1	0	1	2	1
DCV	A	R1	0	2	2	1
DCV	A	R1	1.9	3	2	1
DCV	A	R1	2.3	4	2	1
DCV	A	R1	2.5	5	2	1
DCV	A	R1	2.4	6	2	1
DCV	A	R1	2	7	2	1
DCV	A	R1	3	8	2	1
DCV	A	R1	3	9	2	1
DCV	A	R1	3.3	10	2	1
DCV	A	R1	3.5	11	2	1
DCV	A	R1	3.8	12	2	1
DCV	A	R1	4.4	13	2	1
DCV	A	R1	5.3	14	2	1
DCV	A	R1	5	15	2	1
DCV	A	R1	5.5	16	2	1
DCV	A	R1	5.8	17	2	1
DCV	A	R1		18	2	1
DCV	A	R1		19	2	1
DCV	A	R1		20	2	1
DCV	A	R2	0	1	2	1
DCV	A	R2	0	2	2	1
DCV	A	R2	0.7	3	2	1
DCV	A	R2	1.7	4	2	1
DCV	A	R2	2	5	2	1
DCV	A	R2	2.2	6	2	1
DCV	A	R2	2.5	7	2	1
DCV	A	R2	2.7	8	2	1
DCV	A	R2	3	9	2	1
DCV	A	R2	3.2	10	2	1
DCV	A	R2	3.3	11	2	1
DCV	A	R2	3.8	12	2	1
DCV	A	R2	3.8	13	2	1
DCV	A	R2	4.4	14	2	1
DCV	A	R2	4.8	15	2	1
DCV	A	R2	6.3	16	2	1
DCV	A	R2	6.8	17	2	1
DCV	A	R2		18	2	1
DCV	A	R2		19	2	1
DCV	A	R2		20	2	1
DCV	A	R3	0	1	2	1
DCV	A	R3	0	2	2	1
DCV	A	R3	1.1	3	2	1
DCV	A	R3	0.6	4	2	1
DCV	A	R3	1.6	5	2	1
DCV	A	R3	1.6	6	2	1
DCV	A	R3	1.5	7	2	1
DCV	A	R3	2	8	2	1
DCV	A	R3	2.7	9	2	1
DCV	A	R3	2.6	10	2	1
DCV	A	R3	2.7	11	2	1
DCV	A	R3	3	12	2	1
DCV	A	R3	4.2	13	2	1
DCV	A	R3	4.3	14	2	1
DCV	A	R3	4.1	15	2	1
DCV	A	R3	4.2	16	2	1
DCV	A	R3	4.5	17	2	1
DCV	A	R3		18	2	1
DCV	A	R3		19	2	1
DCV	A	R3		20	2	1
DCV	A	R4	0	1	2	1
DCV	A	R4	0	2	2	1
DCV	A	R4	0	3	2	1
DCV	A	R4	1.2	4	2	1
DCV	A	R4	0.7	5	2	1
DCV	A	R4	1.2	6	2	1
DCV	A	R4	1.3	7	2	1
DCV	A	R4	2.2	8	2	1
DCV	A	R4	2.6	9	2	1
DCV	A	R4	2.6	10	2	1
DCV	A	R4	3	11	2	1
DCV	A	R4	3.4	12	2	1
DCV	A	R4	3.7	13	2	1
DCV	A	R4	4.1	14	2	1
DCV	A	R4	4	15	2	1
DCV	A	R4	7.2	16	2	1
DCV	A	R4	7.2	17	2	1
DCV	A	R4		18	2	1
DCV	A	R4		19	2	1
DCV	A	R4		20	2	1
DCV	A	R5	0	1	2	1
DCV	A	R5	0.4	2	2	1
DCV	A	R5	1.2	3	2	1
DCV	A	R5	1.7	4	2	1
DCV	A	R5	2.1	5	2	1
DCV	A	R5	2.2	6	2	1
DCV	A	R5	2.4	7	2	1
DCV	A	R5	2.7	8	2	1
DCV	A	R5	3.3	9	2	1
DCV	A	R5	4.2	10	2	1
DCV	A	R5	4.3	11	2	1
DCV	A	R5	4.3	12	2	1
DCV	A	R5	4.7	13	2	1
DCV	A	R5	5.5	14	2	1
DCV	A	R5	5.7	15	2	1
DCV	A	R5	6.4	16	2	1
DCV	A	R5	7.2	17	2	1
DCV	A	R5		18	2	1
DCV	A	R5		19	2	1
DCV	A	R5		20	2	1
DCV	A	R6	0	1	2	1
DCV	A	R6	0	2	2	1
DCV	A	R6	0	3	2	1
DCV	A	R6	1.7	4	2	1
DCV	A	R6	1.7	5	2	1
DCV	A	R6	2	6	2	1
DCV	A	R6	2.7	7	2	1
DCV	A	R6	3	8	2	1
DCV	A	R6	3	9	2	1
DCV	A	R6	3.3	10	2	1
DCV	A	R6	3.5	11	2	1
DCV	A	R6	3.5	12	2	1
DCV	A	R6	4.4	13	2	1
DCV	A	R6	4.3	14	2	1
DCV	A	R6	5	15	2	1
DCV	A	R6	6	16	2	1
DCV	A	R6	7.2	17	2	1
DCV	A	R6		18	2	1
DCV	A	R6		19	2	1
DCV	A	R6		20	2	1
DCV	B	R1	0	1	2	1
DCV	B	R1	0.8	2	2	1
DCV	B	R1	2	3	2	1
DCV	B	R1	2.1	4	2	1
DCV	B	R1	1.8	5	2	1
DCV	B	R1	2.5	6	2	1
DCV	B	R1	2.5	7	2	1
DCV	B	R1	3	8	2	1
DCV	B	R1	3.1	9	2	1
DCV	B	R1	4	10	2	1
DCV	B	R1	3.9	11	2	1
DCV	B	R1	4.2	12	2	1
DCV	B	R1	5.4	13	2	1
DCV	B	R1	7.2	14	2	1
DCV	B	R1	3	15	2	1
DCV	B	R1	3	16	2	1
DCV	B	R1		17	2	1
DCV	B	R1		18	2	1
DCV	B	R1		19	2	1
DCV	B	R1		20	2	1
DCV	B	R2	2.5	1	2	1
DCV	B	R2	2.4	2	2	1
DCV	B	R2	2.6	3	2	1
DCV	B	R2	2.4	4	2	1
DCV	B	R2	2.8	5	2	1
DCV	B	R2	3	6	2	1
DCV	B	R2	3.5	7	2	1
DCV	B	R2	3.3	8	2	1
DCV	B	R2	3.9	9	2	1
DCV	B	R2	4	10	2	1
DCV	B	R2	4	11	2	1
DCV	B	R2	4	12	2	1
DCV	B	R2	6.1	13	2	1
DCV	B	R2	6	14	2	1
DCV	B	R2	5.5	15	2	1
DCV	B	R2	4.5	16	2	1
DCV	B	R2		17	2	1
DCV	B	R2		18	2	1
DCV	B	R2		19	2	1
DCV	B	R2		20	2	1
DCV	B	R3	0	1	2	1
DCV	B	R3	0	2	2	1
DCV	B	R3	0	3	2	1
DCV	B	R3	3	4	2	1
DCV	B	R3	3.5	5	2	1
DCV	B	R3	3.7	6	2	1
DCV	B	R3	3.4	7	2	1
DCV	B	R3	3.5	8	2	1
DCV	B	R3	4.1	9	2	1
DCV	B	R3	4	10	2	1
DCV	B	R3	5.1	11	2	1
DCV	B	R3	4.8	12	2	1
DCV	B	R3	5.7	13	2	1
DCV	B	R3	7	14	2	1
DCV	B	R3	7	15	2	1
DCV	B	R3	6.6	16	2	1
DCV	B	R3		17	2	1
DCV	B	R3		18	2	1
DCV	B	R3		19	2	1
DCV	B	R3		20	2	1
DCV	B	R4	1.5	1	2	1
DCV	B	R4	0.7	2	2	1
DCV	B	R4	1.8	3	2	1
DCV	B	R4	2.1	4	2	1
DCV	B	R4	2.3	5	2	1
DCV	B	R4	2.4	6	2	1
DCV	B	R4	2.3	7	2	1
DCV	B	R4	2.6	8	2	1
DCV	B	R4	2.8	9	2	1
DCV	B	R4	2.6	10	2	1
DCV	B	R4	3	11	2	1
DCV	B	R4	3.2	12	2	1
DCV	B	R4	3.4	13	2	1
DCV	B	R4	4.5	14	2	1
DCV	B	R4	4.9	15	2	1
DCV	B	R4	4.8	16	2	1
DCV	B	R4		17	2	1
DCV	B	R4		18	2	1
DCV	B	R4		19	2	1
DCV	B	R4		20	2	1
DCV	B	R5	0	1	2	1
DCV	B	R5	0	2	2	1
DCV	B	R5	0	3	2	1
DCV	B	R5	0.5	4	2	1
DCV	B	R5	0.5	5	2	1
DCV	B	R5	0.9	6	2	1
DCV	B	R5	2.2	7	2	1
DCV	B	R5	3	8	2	1
DCV	B	R5	3.3	9	2	1
DCV	B	R5	4.2	10	2	1
DCV	B	R5	4	11	2	1
DCV	B	R5	4.4	12	2	1
DCV	B	R5	4.5	13	2	1
DCV	B	R5	4.8	14	2	1
DCV	B	R5	4.7	15	2	1
DCV	B	R5	4.3	16	2	1
DCV	B	R5		17	2	1
DCV	B	R5		18	2	1
DCV	B	R5		19	2	1
DCV	B	R5		20	2	1
DCV	B	R6	0	1	2	1
DCV	B	R6	2.6	2	2	1
DCV	B	R6	3	3	2	1
DCV	B	R6	3.7	4	2	1
DCV	B	R6	4	5	2	1
DCV	B	R6	4.3	6	2	1
DCV	B	R6	4.4	7	2	1
DCV	B	R6	4.5	8	2	1
DCV	B	R6	4.7	9	2	1
DCV	B	R6	5	10	2	1
DCV	B	R6	7.7	11	2	1
DCV	B	R6	5	12	2	1
DCV	B	R6	5.1	13	2	1
DCV	B	R6	5.7	14	2	1
DCV	B	R6	3.2	15	2	1
DCV	B	R6	4.4	16	2	1
DCV	B	R6		17	2	1
DCV	B	R6		18	2	1
DCV	B	R6		19	2	1
DCV	B	R6		20	2	1
Nora	A	R1	0	1	2	1
Nora	A	R1	0	2	2	1
Nora	A	R1	0	3	2	1
Nora	A	R1	0.1	4	2	1
Nora	A	R1	0.5	5	2	1
Nora	A	R1	0.6	6	2	1
Nora	A	R1	0.7	7	2	1
Nora	A	R1	0.5	8	2	1
Nora	A	R1	1	9	2	1
Nora	A	R1	0.8	10	2	1
Nora	A	R1	0.6	11	2	1
Nora	A	R1	1.2	12	2	1
Nora	A	R1	1.9	13	2	1
Nora	A	R1	2.2	14	2	1
Nora	A	R1	2.8	15	2	1
Nora	A	R1	3.9	16	2	1
Nora	A	R1	4	17	2	1
Nora	A	R1	5.2	18	2	1
Nora	A	R1	6	19	2	1
Nora	A	R1	6.9	20	2	1
Nora	A	R2	0	1	2	1
Nora	A	R2	0	2	2	1
Nora	A	R2	0	3	2	1
Nora	A	R2	0	4	2	1
Nora	A	R2	0	5	2	1
Nora	A	R2	0.6	6	2	1
Nora	A	R2	1.1	7	2	1
Nora	A	R2	1.3	8	2	1
Nora	A	R2	2.4	9	2	1
Nora	A	R2	2.7	10	2	1
Nora	A	R2	2.8	11	2	1
Nora	A	R2	3	12	2	1
Nora	A	R2	2.7	13	2	1
Nora	A	R2	3.3	14	2	1
Nora	A	R2	3.5	15	2	1
Nora	A	R2	3.8	16	2	1
Nora	A	R2	4.6	17	2	1
Nora	A	R2	4.3	18	2	1
Nora	A	R2	5.7	19	2	1
Nora	A	R2	6.1	20	2	1
Nora	A	R3	0.3	1	2	1
Nora	A	R3	0.6	2	2	1
Nora	A	R3	0.6	3	2	1
Nora	A	R3	0.8	4	2	1
Nora	A	R3	1.1	5	2	1
Nora	A	R3	1.1	6	2	1
Nora	A	R3	1.1	7	2	1
Nora	A	R3	1.2	8	2	1
Nora	A	R3	1.8	9	2	1
Nora	A	R3	2	10	2	1
Nora	A	R3	2.5	11	2	1
Nora	A	R3	2.4	12	2	1
Nora	A	R3	2.5	13	2	1
Nora	A	R3	2.5	14	2	1
Nora	A	R3	2.8	15	2	1
Nora	A	R3	3	16	2	1
Nora	A	R3	4.2	17	2	1
Nora	A	R3	4.4	18	2	1
Nora	A	R3	5	19	2	1
Nora	A	R3	6	20	2	1
Nora	A	R4	0	1	2	1
Nora	A	R4	0	2	2	1
Nora	A	R4	0	3	2	1
Nora	A	R4	0	4	2	1
Nora	A	R4	0	5	2	1
Nora	A	R4	0.2	6	2	1
Nora	A	R4	0.5	7	2	1
Nora	A	R4	0.6	8	2	1
Nora	A	R4	0.6	9	2	1
Nora	A	R4	1	10	2	1
Nora	A	R4	1.1	11	2	1
Nora	A	R4	1.6	12	2	1
Nora	A	R4	2.6	13	2	1
Nora	A	R4	2.4	14	2	1
Nora	A	R4	3.2	15	2	1
Nora	A	R4	3.5	16	2	1
Nora	A	R4	3.3	17	2	1
Nora	A	R4	3.8	18	2	1
Nora	A	R4	6.4	19	2	1
Nora	A	R4	4	20	2	1
Nora	A	R5	0	1	2	1
Nora	A	R5	0	2	2	1
Nora	A	R5	0.1	3	2	1
Nora	A	R5	0.2	4	2	1
Nora	A	R5	0.2	5	2	1
Nora	A	R5	0.6	6	2	1
Nora	A	R5	0.5	7	2	1
Nora	A	R5	2.1	8	2	1
Nora	A	R5	2.1	9	2	1
Nora	A	R5	1.8	10	2	1
Nora	A	R5	2.4	11	2	1
Nora	A	R5	2.7	12	2	1
Nora	A	R5	3	13	2	1
Nora	A	R5	3	14	2	1
Nora	A	R5	3.5	15	2	1
Nora	A	R5	3.5	16	2	1
Nora	A	R5	4.3	17	2	1
Nora	A	R5	4.6	18	2	1
Nora	A	R5	4.9	19	2	1
Nora	A	R5	5.6	20	2	1
Nora	A	R6	0	1	2	1
Nora	A	R6	0	2	2	1
Nora	A	R6	0	3	2	1
Nora	A	R6	0	4	2	1
Nora	A	R6	0.6	5	2	1
Nora	A	R6	0.7	6	2	1
Nora	A	R6	0.8	7	2	1
Nora	A	R6	1.1	8	2	1
Nora	A	R6	0.6	9	2	1
Nora	A	R6	1.9	10	2	1
Nora	A	R6	2.1	11	2	1
Nora	A	R6	1.4	12	2	1
Nora	A	R6	2.5	13	2	1
Nora	A	R6	2.7	14	2	1
Nora	A	R6	2.4	15	2	1
Nora	A	R6	3.1	16	2	1
Nora	A	R6	3.5	17	2	1
Nora	A	R6	3.6	18	2	1
Nora	A	R6	5.3	19	2	1
Nora	A	R6	0.7	20	2	1
Nora	B	R1	0	1	2	1
Nora	B	R1	0	2	2	1
Nora	B	R1	0.5	3	2	1
Nora	B	R1	1.3	4	2	1
Nora	B	R1	1.3	5	2	1
Nora	B	R1	1.4	6	2	1
Nora	B	R1	1.5	7	2	1
Nora	B	R1	1.7	8	2	1
Nora	B	R1	1.9	9	2	1
Nora	B	R1	2	10	2	1
Nora	B	R1	2.6	11	2	1
Nora	B	R1	3.2	12	2	1
Nora	B	R1	4.2	13	2	1
Nora	B	R1	4.1	14	2	1
Nora	B	R1	4.5	15	2	1
Nora	B	R1	4.7	16	2	1
Nora	B	R1	4.9	17	2	1
Nora	B	R1	4.6	18	2	1
Nora	B	R1	4.5	19	2	1
Nora	B	R1	4.4	20	2	1
Nora	B	R2	0	1	2	1
Nora	B	R2	0.5	2	2	1
Nora	B	R2	0.7	3	2	1
Nora	B	R2	1.4	4	2	1
Nora	B	R2	1.8	5	2	1
Nora	B	R2	2	6	2	1
Nora	B	R2	2.8	7	2	1
Nora	B	R2	2.5	8	2	1
Nora	B	R2	2.5	9	2	1
Nora	B	R2	2.8	10	2	1
Nora	B	R2	2.7	11	2	1
Nora	B	R2	3	12	2	1
Nora	B	R2	3.1	13	2	1
Nora	B	R2	3.1	14	2	1
Nora	B	R2	3.6	15	2	1
Nora	B	R2	3.5	16	2	1
Nora	B	R2	3.4	17	2	1
Nora	B	R2	4.8	18	2	1
Nora	B	R2	5.4	19	2	1
Nora	B	R2	6.3	20	2	1
Nora	B	R3	0	1	2	1
Nora	B	R3	0	2	2	1
Nora	B	R3	0	3	2	1
Nora	B	R3	0.3	4	2	1
Nora	B	R3	0.9	5	2	1
Nora	B	R3	0.9	6	2	1
Nora	B	R3	1	7	2	1
Nora	B	R3	1.2	8	2	1
Nora	B	R3	1.5	9	2	1
Nora	B	R3	1.3	10	2	1
Nora	B	R3	1.5	11	2	1
Nora	B	R3	1.5	12	2	1
Nora	B	R3	2.2	13	2	1
Nora	B	R3	2.3	14	2	1
Nora	B	R3	2.4	15	2	1
Nora	B	R3	2.3	16	2	1
Nora	B	R3	2.1	17	2	1
Nora	B	R3	2.8	18	2	1
Nora	B	R3	3	19	2	1
Nora	B	R3	4.7	20	2	1
Nora	B	R4	0	1	2	1
Nora	B	R4	0	2	2	1
Nora	B	R4	0	3	2	1
Nora	B	R4	0	4	2	1
Nora	B	R4	0.2	5	2	1
Nora	B	R4	0.2	6	2	1
Nora	B	R4	1.2	7	2	1
Nora	B	R4	1.2	8	2	1
Nora	B	R4	1.3	9	2	1
Nora	B	R4	1.5	10	2	1
Nora	B	R4	1.5	11	2	1
Nora	B	R4	1.6	12	2	1
Nora	B	R4	1.6	13	2	1
Nora	B	R4	1.7	14	2	1
Nora	B	R4	1.6	15	2	1
Nora	B	R4	2	16	2	1
Nora	B	R4	3.2	17	2	1
Nora	B	R4	4.5	18	2	1
Nora	B	R4	6	19	2	1
Nora	B	R4	1.5	20	2	1
Nora	B	R5	0	1	2	1
Nora	B	R5	0.7	2	2	1
Nora	B	R5	0.8	3	2	1
Nora	B	R5	0.9	4	2	1
Nora	B	R5	1	5	2	1
Nora	B	R5	1.3	6	2	1
Nora	B	R5	1.4	7	2	1
Nora	B	R5	1.4	8	2	1
Nora	B	R5	1.6	9	2	1
Nora	B	R5	2	10	2	1
Nora	B	R5	2	11	2	1
Nora	B	R5	2.8	12	2	1
Nora	B	R5	2.6	13	2	1
Nora	B	R5	2.6	14	2	1
Nora	B	R5	3.2	15	2	1
Nora	B	R5	3.7	16	2	1
Nora	B	R5	4.3	17	2	1
Nora	B	R5	4.3	18	2	1
Nora	B	R5	6.7	19	2	1
Nora	B	R5	7.1	20	2	1
Nora	B	R6	0	1	2	1
Nora	B	R6	0	2	2	1
Nora	B	R6	0	3	2	1
Nora	B	R6	0	4	2	1
Nora	B	R6	0.7	5	2	1
Nora	B	R6	0.1	6	2	1
Nora	B	R6	0.3	7	2	1
Nora	B	R6	0.6	8	2	1
Nora	B	R6	1.3	9	2	1
Nora	B	R6	1.3	10	2	1
Nora	B	R6	1.5	11	2	1
Nora	B	R6	1.9	12	2	1
Nora	B	R6	1.8	13	2	1
Nora	B	R6	2.7	14	2	1
Nora	B	R6	2.6	15	2	1
Nora	B	R6	2.9	16	2	1
Nora	B	R6	3	17	2	1
Nora	B	R6	3.5	18	2	1
Nora	B	R6	4	19	2	1
Nora	B	R6	6.1	20	2	1
Nora	C	R1	0	1	2	1
Nora	C	R1	0	2	2	1
Nora	C	R1	0.1	3	2	1
Nora	C	R1	0.2	4	2	1
Nora	C	R1	0.6	5	2	1
Nora	C	R1	1.4	6	2	1
Nora	C	R1	1.7	7	2	1
Nora	C	R1	2	8	2	1
Nora	C	R1	2.6	9	2	1
Nora	C	R1	2.3	10	2	1
Nora	C	R1	2.8	11	2	1
Nora	C	R1	3.1	12	2	1
Nora	C	R1	3.5	13	2	1
Nora	C	R1	3.4	14	2	1
Nora	C	R1	3.4	15	2	1
Nora	C	R1	3.7	16	2	1
Nora	C	R1	4.1	17	2	1
Nora	C	R1	4.7	18	2	1
Nora	C	R1	5.7	19	2	1
Nora	C	R1	7.2	20	2	1
Nora	C	R2	0	1	2	1
Nora	C	R2	0	2	2	1
Nora	C	R2	0	3	2	1
Nora	C	R2	0.4	4	2	1
Nora	C	R2	0.6	5	2	1
Nora	C	R2	1.2	6	2	1
Nora	C	R2	1.2	7	2	1
Nora	C	R2	1.5	8	2	1
Nora	C	R2	1.5	9	2	1
Nora	C	R2	2.2	10	2	1
Nora	C	R2	1.9	11	2	1
Nora	C	R2	2	12	2	1
Nora	C	R2	1.8	13	2	1
Nora	C	R2	2.5	14	2	1
Nora	C	R2	2.7	15	2	1
Nora	C	R2	4	16	2	1
Nora	C	R2	4.2	17	2	1
Nora	C	R2	3.9	18	2	1
Nora	C	R2	3.1	19	2	1
Nora	C	R2	3.6	20	2	1
Nora	C	R3	0	1	2	1
Nora	C	R3	0	2	2	1
Nora	C	R3	0	3	2	1
Nora	C	R3	0	4	2	1
Nora	C	R3	0.9	5	2	1
Nora	C	R3	0.9	6	2	1
Nora	C	R3	0.7	7	2	1
Nora	C	R3	0.6	8	2	1
Nora	C	R3	1.3	9	2	1
Nora	C	R3	1.4	10	2	1
Nora	C	R3	1.6	11	2	1
Nora	C	R3	1.3	12	2	1
Nora	C	R3	1.7	13	2	1
Nora	C	R3	1.7	14	2	1
Nora	C	R3	2	15	2	1
Nora	C	R3	2.7	16	2	1
Nora	C	R3	3.1	17	2	1
Nora	C	R3	3.2	18	2	1
Nora	C	R3	3.2	19	2	1
Nora	C	R3	3.1	20	2	1
Nora	C	R4	0	1	2	1
Nora	C	R4	0	2	2	1
Nora	C	R4	0	3	2	1
Nora	C	R4	0	4	2	1
Nora	C	R4	0	5	2	1
Nora	C	R4	0.5	6	2	1
Nora	C	R4	0.2	7	2	1
Nora	C	R4	0.1	8	2	1
Nora	C	R4	0.8	9	2	1
Nora	C	R4	0.7	10	2	1
Nora	C	R4	1.4	11	2	1
Nora	C	R4	1.7	12	2	1
Nora	C	R4	2.1	13	2	1
Nora	C	R4	2.5	14	2	1
Nora	C	R4	2.2	15	2	1
Nora	C	R4	2.5	16	2	1
Nora	C	R4	3.2	17	2	1
Nora	C	R4	3.8	18	2	1
Nora	C	R4	4.4	19	2	1
[truncated: 12,593 more rows]
